# Supplementary material for: FCGBP Is a Prognostic Biomarker and Associated With Immune Infiltration in Glioma
Source: Front Oncol. 2022 Jan 3;11:769033. doi: 10.3389/fonc.2021.769033 (PMC8761730; doi:10.3389/fonc.2021.769033)
Supplement: Supplementary file 1 [file DataSheet_1.csv]

	logFC	AveExpr	t	P.Value	adj.P.Val	B	change
SLC39A1	28.5003605241233	47.6647384615385	15.1112668045886	2.06974828679684e-39	2.60135879984749e-35	78.7668243213367	up
STK40	13.9947981519352	18.6431692307692	15.1075812086652	2.13874767725683e-39	2.60135879984749e-35	78.7344828685197	up
CAP1	55.1929883359842	111.075692307692	14.8064285634832	3.10363804472898e-38	2.51663663586924e-34	76.0963696086317	up
EDEM2	7.41991820040899	12.3952923076923	14.6375272228355	1.3853387576475e-37	8.42493765463324e-34	74.6209810596906	up
RER1	28.9845527531622	53.9452307692308	14.3492062634559	1.76676681329599e-36	6.85271911672884e-33	72.1101653955879	up
HSD3B7	4.93718662425206	5.31523076923077	14.3445205940571	1.84123699624348e-36	6.85271911672884e-33	72.06944612583	up
CRY2	-12.7593660531697	17.5926461538462	-14.3367374769196	1.97192443546419e-36	6.85271911672884e-33	72.0018157751121	down
MVP	27.0609581155798	32.2540615384615	14.2926170054588	2.90832572823645e-36	8.84349145813499e-33	71.6185858707064	up
MYOF	8.29944633795349	8.06726153846154	14.0681963989822	2.09039209435142e-35	5.65009756524362e-32	69.673327160205	up
CAPZA1	19.8306922669091	32.0469846153846	13.8856403493175	1.03443974191059e-34	2.51637811617169e-31	68.0962223684815	up
AGTRAP	18.2676486404605	25.7448	13.7224088397902	4.30322976363675e-34	9.51639702092979e-31	66.6903399235208	up
PFN1	199.31839960615	302.143292307692	13.6445704629071	8.47931594259397e-34	1.71889866349617e-30	66.0214224542294	up
NDRG2	-564.102478603348	582.525076923077	-13.6079315592283	1.16644587479878e-33	2.18268941156578e-30	65.7069028636353	down
STAT3	23.1603529500871	48.3117230769231	13.5843800191148	1.43167218822853e-33	2.48763268934624e-30	65.5048468966282	up
IQGAP1	31.9550586987806	36.7878769230769	13.5617936944184	1.74235971086218e-33	2.82564282176223e-30	65.3111590782839	up
C1R	212.527919033553	153.549876923077	13.516726166005	2.57760701307912e-33	3.91892926251017e-30	64.9249426833875	up
AK2	34.0531318639703	60.2715384615385	13.5049241035569	2.85582201439926e-33	4.08651331307508e-30	64.8238594534819	up
ALDH5A1	-14.5987188517761	19.7906461538462	-13.4832591760842	3.44682015463346e-33	4.65818594897853e-30	64.6383643008258	down
C1RL	11.6997337726274	10.2087384615385	13.4704527103712	3.85202135587138e-33	4.93180376331195e-30	64.5287534395173	up
SP100	17.4505714610316	18.3510153846154	13.4366130128458	5.16627085211811e-33	6.28373523743126e-30	64.2392558993603	up
VIM	1433.85084639854	1251.84661538462	13.4102040608484	6.49546195652587e-33	7.52421940735468e-30	64.0134675687948	up
SP140L	4.32375710065895	4.43387692307692	13.3330536336929	1.26701258956377e-32	1.40097037516946e-29	63.3545653432751	up
BAK1	3.4408766946906	7.38716923076923	13.3182460679518	1.44019181891724e-32	1.5232220081296e-29	63.2282239708749	up
RIPK1	5.05428538968417	8.9236	13.2317664221469	3.04101043992021e-32	3.08231749839579e-29	62.4911627162301	up
ENHO	-84.9635768385973	81.5294769230769	-13.2076943953622	3.74337818261427e-32	3.64245670681099e-29	62.2862448366597	down
CCDC109B	10.3067374839052	9.02898461538462	13.1996314225816	4.01311055463342e-32	3.7547279750774e-29	62.2176314887212	up
LY96	17.9173630992956	15.9939384615385	13.1930844785892	4.24632307592032e-32	3.82577982017917e-29	62.161928070636	up
SERPINB8	6.70336135726728	6.96590769230769	13.1167761459878	8.19756268844579e-32	7.1219253556833e-29	61.5132737579054	up
MSN	85.9793728698024	85.5858153846154	13.1122879999231	8.520629262717e-32	7.14733887740875e-29	61.4751572822275	up
NRXN1	-27.4481920775582	29.9310153846154	-13.095298270231	9.86285509282717e-32	7.99746043293712e-29	61.3309038990813	down
SLC30A7	2.36884761039158	3.50409230769231	13.0907543029426	1.02562860268599e-31	8.04820689965789e-29	61.292332273056	up
CMTM3	24.6964928425358	38.5720923076923	13.086197617675	1.06665355897339e-31	8.10856702362085e-29	61.2536567200858	up
DDOST	40.8884855714609	74.086	13.0507010681636	1.4476114003488e-31	1.06710893711772e-28	60.9525131691118	up
TNFRSF1A	58.3182303264409	57.2727076923077	13.0357888943407	1.64564989665932e-31	1.17741409959219e-28	60.8260758939323	up
TUB	-14.0181439824282	16.5631692307692	-13.0037357654542	2.16753614181979e-31	1.50649954816881e-28	60.5544528280724	down
ETV6	3.12102325229114	5.00147692307692	12.9800817313423	2.6557733898749e-31	1.79456509672491e-28	60.3541361440118	up
IFNGR2	25.2766212224495	37.7420615384615	12.9235061966756	4.31526461769283e-31	2.83711154297286e-28	59.8754769494922	up
FHL3	11.0191952586533	14.5322769230769	12.8964432575858	5.44191233236397e-31	3.48368314202858e-28	59.6467400967124	up
MYD88	9.47908846474287	12.4972923076923	12.8832365205065	6.09383984891262e-31	3.80099354268329e-28	59.5351708611151	up
B2M	2402.48488525335	3328.73772307692	12.8620112900991	7.30857807999936e-31	4.44471175935161e-28	59.3559375488054	up
SHISA5	38.360073846853	70.6429846153846	12.8541464100567	7.81761028720462e-31	4.63832165479365e-28	59.289547425234	up
RUNX1	8.33459024464137	6.51809230769231	12.8486225935065	8.19611186736284e-31	4.7471099353683e-28	59.2429266961248	up
ARID5A	15.1694452018481	18.5215076923077	12.8424851366103	8.63812741222169e-31	4.88676947510942e-28	59.1911343218586	up
GNG5	58.5449428160265	80.5131384615385	12.836198111746	9.11556746623632e-31	5.03966577690147e-28	59.1380879253684	up
SPATS2L	32.2877857305158	45.3555076923077	12.8012223016443	1.22940962568574e-30	6.64591523431809e-28	58.8431327109226	up
RFTN1	16.275622585776	18.2536307692308	12.7960115321788	1.28541018698193e-30	6.79758439315706e-28	58.7992116817861	up
IL10RB	7.85794251306521	13.2235692307692	12.7795059267465	1.4801400211817e-30	7.65387984395202e-28	58.6601255478977	up
SYDE1	7.40777815647959	9.94255384615385	12.7771480262699	1.51026158229753e-30	7.65387984395202e-28	58.6402611749781	up
RGS19	10.2068003484056	14.3393538461538	12.763580702924	1.69584425364409e-30	8.41900149268289e-28	58.5259848294535	up
GLA	8.37780049988639	14.7996923076923	12.7495390247761	1.91188442114045e-30	9.30170008573252e-28	58.4077543326363	up
RBMS1	10.4850556691661	12.1554153846154	12.6911711973458	3.14579481789479e-30	1.50048244588448e-27	57.9167527617203	up
GABBR1	-94.3143906687874	101.456615384615	-12.6790067152626	3.48949687826689e-30	1.63241348193693e-27	57.8145155792317	down
RPN1	30.5525547224115	81.0331384615385	12.6435747688437	4.71900540404951e-30	2.16593444262091e-27	57.5169096612918	up
MGAT4B	24.9240820268121	46.6149846153846	12.6128749789776	6.12820978413593e-30	2.76064502238686e-27	57.25927415347	up
TXLNA	9.37491706430357	16.5496	12.6053996026524	6.53059834192813e-30	2.88842427755897e-27	57.1965716888495	up
CASP4	17.2371586003181	14.8917538461538	12.5997803482478	6.85032129457103e-30	2.97573063949527e-27	57.1494463063094	up
ARPC2	53.3965685828978	126.590246153846	12.5473430805859	1.06972129079882e-29	4.56527019648632e-27	56.710026083644	up
ALDOC	-397.136716276603	375.764584615385	-12.5103629826442	1.46423955177712e-29	6.14122264422934e-27	56.4005084842382	down
LHFPL2	12.6114064985231	16.3041538461538	12.4848111414421	1.81861174564731e-29	7.49822869908753e-27	56.1868255321373	up
RNF19B	5.58953949859881	10.7515692307692	12.4771822332382	1.94012977066803e-29	7.86593280021173e-27	56.1230560918065	up
WDR1	53.1988442020752	95.9103384615385	12.4698424800193	2.06467346869513e-29	8.18435084131195e-27	56.0617163065043	up
PPP1R18	27.2329163826403	35.5370153846154	12.4686325164626	2.08595639300066e-29	8.18435084131195e-27	56.0516055901415	up
SQRDL	8.44013216693176	8.85849230769231	12.4648517244381	2.15387894525536e-29	8.31670781306061e-27	56.0200146515579	up
GPR65	4.39381428463228	3.52806153846154	12.4584218729982	2.27449265013586e-29	8.64520440737579e-27	55.9662966994621	up
RP11.122G18.5	-1.86720934636068	3.92135384615385	-12.4079178894287	3.48823330921622e-29	1.30545789969221e-26	55.5446965498534	stable
MOB1A	9.97571801863212	20.9388307692308	12.3682788559448	4.87743023166394e-29	1.79007305023098e-26	55.2142133540918	up
FCGBP	28.3963962735742	16.3107076923077	12.3670028596947	4.93031712428988e-29	1.79007305023098e-26	55.203581122283	up
OSMR	12.4299530409755	9.82824615384615	12.3651005969504	5.01022424696514e-29	1.79233404458344e-26	55.1877312435613	up
PLSCR1	28.5349132772855	31.1195076923077	12.358509158315	5.2972242086759e-29	1.86754023333696e-26	55.1328172241222	up
SDF4	40.1821726122851	72.8112307692308	12.3383684990687	6.27969776388332e-29	2.18228468291751e-26	54.9650870214732	up
TSPAN7	-135.968386351587	199.4564	-12.3343024333388	6.49906546024655e-29	2.22670797726701e-26	54.9312367828462	down
C1S	75.0643213663561	60.5667384615385	12.329393553422	6.77410302451819e-29	2.27101800574852e-26	54.8903753219751	up
YIPF1	6.79674657274862	14.3308615384615	12.3278285739464	6.86420207564956e-29	2.27101800574852e-26	54.8773496602786	up
TWF2	13.2342834961751	24.0007076923077	12.3270672219511	6.90846552764082e-29	2.27101800574852e-26	54.8710129750349	up
ARF6	10.2986699992426	22.3580307692308	12.3202999694196	7.31461411266894e-29	2.37247070539713e-26	54.8146956455328	up
TMEM8A	12.3821639021435	24.2025846153846	12.2901494204562	9.43344382627211e-29	3.01944676997231e-26	54.5639151652243	up
IFI16	41.2256687873968	55.8877538461538	12.2752162133341	1.06992657385672e-28	3.38013426436866e-26	54.4397876994032	up
CLIC1	113.101524653488	95.4237538461538	12.2718625779315	1.10060477120944e-28	3.43247585441548e-26	54.4119191063064	up
CFI	30.3090452927365	23.6432307692308	12.2640057898418	1.17595282013003e-28	3.62104155727635e-26	54.3466401503661	up
LGALS3BP	94.8098534423993	125.315323076923	12.2513137131973	1.30868001979939e-28	3.97936877020498e-26	54.2412183719505	up
ST8SIA4	2.87457130955086	3.17341538461538	12.2438761984896	1.3932894655332e-28	4.18434068377291e-26	54.1794597914346	up
TMEM109	13.2661251230781	24.4149230769231	12.2391667312995	1.44966108328194e-28	4.26462666409962e-26	54.1403609658908	up
OMG	-29.8638237521776	36.4945846153846	-12.2374394430932	1.47090132892859e-28	4.26462666409962e-26	54.1260220734653	down
CASP1	14.3464307354389	15.3429230769231	12.2373010658618	1.47261629443545e-28	4.26462666409962e-26	54.1248733817071	up
GAREML	-13.8853923350754	16.3651076923077	-12.2345055397439	1.50769232533775e-28	4.31483805954896e-26	54.1016682706202	down
EHD2	15.891247065061	17.2032	12.2162220681063	1.7585477559964e-28	4.97423636190329e-26	53.9499479894368	up
COLGALT1	19.0035787321064	27.3723076923077	12.2058384584992	1.9191067940689e-28	5.36599906580691e-26	53.8638190670656	up
SLC10A3	4.19131863970309	6.34283076923077	12.1976446505309	2.05605047471563e-28	5.68357770999231e-26	53.7958726454116	up
CASP8	3.76210217374839	4.76581538461538	12.1840426713874	2.30520916052273e-28	6.30073236391865e-26	53.6831160703799	up
FLNA	175.764145270014	167.6032	12.1762590009299	2.46109623656541e-28	6.65206967229892e-26	53.6186122492266	up
TGFB1	17.6108744224797	24.55	12.1648563689858	2.70861922075942e-28	7.24064518287842e-26	53.5241450079542	up
VCL	11.6993554495191	16.5772615384615	12.1561294885428	2.91468356612262e-28	7.70680352494554e-26	53.4518673959044	up
THRA	-67.6200685450276	110.762892307692	-12.1479210050904	3.12273969109092e-28	8.09024979994324e-26	53.3839005850637	down
VASP	19.0942266909036	22.0724615384615	12.147788504571	3.12621672775904e-28	8.09024979994324e-26	53.3828036096714	up
CTSA	45.7954654245247	72.7726769230769	12.1335668188389	3.52275147235443e-28	9.02046866489409e-26	53.2650874397139	up
PHC2	44.5450723320457	84.0357230769231	12.1308038656587	3.60541495479176e-28	9.13597126981919e-26	53.2422237216979	up
SSR3	28.2618329167613	54.2043692307692	12.1160002388397	4.08237199305167e-28	1.02379155776263e-25	53.1197548884923	up
NECAP2	17.9678099674317	37.7614769230769	12.1068529791171	4.40799625760509e-28	1.09417262206634e-25	53.0441081737471	up
DOK3	8.45238771491327	8.21	12.0952563660138	4.85826368812173e-28	1.19375881290151e-25	52.9482359946032	up
NMI	5.96876429599333	7.47501538461538	12.0880946736897	5.1589306719917e-28	1.2549614752687e-25	52.8890454535647	up
ANXA2	263.395875558585	183.714553846154	12.0733062711044	5.8397248813512e-28	1.40650641053217e-25	52.7668622648346	up
PYGL	19.9374982958419	20.0628	12.0700404402686	6.00174317470812e-28	1.42691383501203e-25	52.7398871610751	up
TMSB4X	2287.0632216163	3165.84495384615	12.0692471232195	6.04177115046613e-28	1.42691383501203e-25	52.7333349326253	up
LAPTM5	129.646017193062	133.048338461538	12.0581984057845	6.62770383933832e-28	1.55024541918985e-25	52.6420971622203	up
SRPR	14.694583049307	29.6871384615385	12.0501854874505	7.08774763066976e-28	1.64206237013022e-25	52.5759478407745	up
TMED9	47.4375808528365	86.2739076923077	12.0270216236652	8.60441618643557e-28	1.97463234104935e-25	52.384814995757	up
LINC00634	-10.8804813300008	12.4685230769231	-12.0244533350346	8.79133538221678e-28	1.98055769984105e-25	52.3636316781857	down
CALR	217.784134287662	357.646769230769	12.0244297508679	8.79307044244156e-28	1.98055769984105e-25	52.363437163185	up
SH3GLB1	19.2639900022722	34.5387384615385	12.0172710100511	9.33581614086508e-28	2.08351434351086e-25	52.3044006863071	up
CD151	80.3214621676892	91.1440307692308	12.0031794934795	1.05035950380331e-27	2.3228222990472e-25	52.188229894036	up
ARPC1B	67.6671377717186	67.7557846153846	11.9963609218146	1.11198158339554e-27	2.43694270249369e-25	52.1320358884588	up
ADPRH	2.5002340377187	3.10418461538462	11.9867123888561	1.20538134051998e-27	2.61804522227581e-25	52.0525398976634	up
GLRX	25.119473225782	32.6557538461538	11.9853062115391	1.21963086509579e-27	2.62555224993984e-25	52.0409561713719	up
ORMDL2	7.53870332500188	16.5476923076923	11.9707392058198	1.37749026488433e-27	2.93937089329615e-25	51.9209872380796	up
ICMT	7.40320722563054	16.1297846153846	11.9631424912841	1.46772829851343e-27	3.10469205127283e-25	51.8584452369525	up
KIAA0040	7.1911516322048	6.55107692307692	11.9469529208751	1.6801638210293e-27	3.52341940606541e-25	51.7252106388263	up
S100A11	231.302110505188	184.027107692308	11.9287692526092	1.95547827242082e-27	4.06572345768451e-25	51.5756473911763	up
NAGA	7.25132280542301	12.4688	11.9240394243736	2.03417677668411e-27	4.19350714149302e-25	51.5367581625688	up
TCIRG1	20.9111122472165	20.4835692307692	11.9193635650115	2.11507783055226e-27	4.32364565596759e-25	51.498318479844	up
ADAM22	-10.1652620616527	14.5405538461538	-11.9008418039837	2.46827933162211e-27	5.00361358508662e-25	51.3461101495439	down
ADPGK	10.0916905248807	19.6541846153846	11.8903213756212	2.69445922354191e-27	5.41697645222152e-25	51.2596958014631	up
ST14	5.38917291524653	4.19230769230769	11.8890265449673	2.72368704431281e-27	5.43085336393061e-25	51.2490621529077	up
BAI3	-11.3180542300992	14.1036	-11.8847727527588	2.82194793332136e-27	5.58103296146142e-25	51.2141315148056	down
ECE1	21.2127300613497	27.096	11.8831546924466	2.8602446952326e-27	5.61115423034098e-25	51.2008458415657	up
ZBTB18	-12.2087605089752	22.7352	-11.8786690435154	2.96914102923956e-27	5.77818597418252e-25	51.1640184396778	down
ARHGDIB	86.1242706203135	94.1014769230769	11.864296567887	3.34664903523118e-27	6.46115749452649e-25	51.0460559047188	up
CD93	12.9680042414603	10.9307384615385	11.8611199876294	3.43633369522705e-27	6.58206720236955e-25	51.0199914849448	up
LSM10	15.7380072710747	33.2819692307692	11.8578572591791	3.53094333939698e-27	6.71044747454461e-25	50.993223019834	up
CAST	23.559902294933	36.1578769230769	11.8390447106317	4.12931264394113e-27	7.7867953005048e-25	50.8389346499476	up
BCL10	2.04238998712414	4.16523076923077	11.835344248785	4.25839639390275e-27	7.96844235985218e-25	50.8085970649581	up
ENG	26.6622790274937	30.3493230769231	11.8199274956667	4.84087172114388e-27	8.98924011362946e-25	50.6822453149696	up
PDZD4	-61.3843486328864	72.2577846153846	-11.8088201607691	5.30909376573554e-27	9.78401628373354e-25	50.5912523163183	down
NUCB1	57.0463629478149	103.796215384615	11.8070300405852	5.38866604693557e-27	9.85599174870335e-25	50.5765905071853	up
RHOC	150.846175111717	214.391384615385	11.7852555249061	6.45712733177514e-27	1.17220954830419e-24	50.3983181853587	up
MIR4435.1HG	33.3788089828069	24.9151076923077	11.7819251678556	6.6381900907245e-27	1.19615268257011e-24	50.3710632790855	up
PLOD1	43.7440415057183	49.6494461538462	11.7807996413513	6.70051830010621e-27	1.19850594241459e-24	50.3618529037341	up
ARPC4	36.1184333106112	100.869846153846	11.7755363780882	6.99980658018954e-27	1.24289996255249e-24	50.3187873182276	up
PTPN7	2.79157350602136	2.4364	11.7720330861652	7.20636031576687e-27	1.27030377566192e-24	50.2901265421788	up
BTN3A2	18.0757869423616	25.1075692307692	11.7487960755636	8.73881053659039e-27	1.52935471304387e-24	50.1001074692164	up
SEPN1	35.5567136256911	53.5712615384615	11.7460892584271	8.9372184933772e-27	1.55290555049924e-24	50.0779823073781	up
IKBKE	2.24328637430887	2.86058461538462	11.7312406832626	1.01081561061065e-26	1.74390783997977e-24	49.9566479755003	up
CTC.241F20.3	0.945985382110127	1.60116923076923	11.7160811682098	1.14613037456301e-26	1.96343433039577e-24	49.8328356933976	stable
TMEM43	10.9235768385973	25.2844307692308	11.7116951038122	1.18854381898228e-26	2.0218543315079e-24	49.797025278244	up
BRSK2	-14.0145300310536	18.7004307692308	-11.7074710826951	1.23086707631462e-26	2.07931059016871e-24	49.7625429297893	down
C1orf162	16.116404605014	15.7209538461538	11.6946518866098	1.36872187428812e-26	2.29452301114902e-24	49.6579251683882	up
FOSL2	18.2812099522836	17.4484923076923	11.6939122850321	1.37712883181681e-26	2.29452301114902e-24	49.6518906591252	up
C1orf85	17.464341437552	23.9686153846154	11.6903197987251	1.41870149543626e-26	2.34770969918248e-24	49.6225812480481	up
BATF3	6.28825607816405	5.99193846153846	11.6855426434214	1.47592551302145e-26	2.41485173702006e-24	49.5836122580984	up
FLOT1	48.6600734681511	122.157076923077	11.6852806955439	1.47912895180461e-26	2.41485173702006e-24	49.5814756385098	up
TOR4A	1.88008899492539	2.23156923076923	11.6708326719142	1.66697104308004e-26	2.70338250626434e-24	49.4636577570535	stable
ABAT	-64.9373718094373	92.0369846153846	-11.6689178005161	1.69358755562818e-26	2.72835833630537e-24	49.4480471309417	down
EMP3	66.862955010225	51.5673230769231	11.6536838164947	1.92098183535471e-26	3.07432921887096e-24	49.323891638472	up
PHYHIPL	-76.0474645913808	91.484	-11.6471766641268	2.02715181646395e-26	3.2230388945949e-24	49.2708788745448	down
NTAN1	9.68065136711355	18.4309538461538	11.6303108501653	2.33032550649158e-26	3.68100638122819e-24	49.1335313031401	up
GNAI2	73.5754991289856	193.315415384615	11.6275475898768	2.38413278041245e-26	3.74170413008472e-24	49.1110362259243	up
DTX3L	6.81242975081421	8.73935384615385	11.6263342674236	2.4081482838952e-26	3.75516763807914e-24	49.1011595252361	up
FCGR2A	39.5646337953495	33.2021230769231	11.6240328757134	2.45436392192411e-26	3.80285711877234e-24	49.0824268569761	up
ZDHHC12	8.48843406801484	10.0574769230769	11.6159026246154	2.62481826363803e-26	4.01748399075266e-24	49.0162609690158	up
CHPF2	12.356947284708	15.6249230769231	11.615852058383	2.62591447229168e-26	4.01748399075266e-24	49.0158495078632	up
FERMT3	11.6027898962357	12.4455076923077	11.61336415285	2.68041575884865e-26	4.07523710935952e-24	48.9956061343147	up
GALNT2	20.179860259032	32.3862461538462	11.6124284184567	2.70120467863665e-26	4.08133571506306e-24	48.9879927870396	up
PSMC2	22.6962652427478	59.6781846153846	11.6053138700553	2.8646075270389e-26	4.28694932701212e-24	48.9301153489246	up
PLEKHA4	25.3554078618496	23.5347692307692	11.6049790908672	2.87253449109173e-26	4.28694932701212e-24	48.9273922473451	up
SLC25A19	6.39148337499054	8.15621538461538	11.6037100679244	2.90278149911095e-26	4.30567455776664e-24	48.9170702753667	up
WASF3	-20.2656032719837	28.8206461538462	-11.5980663779895	3.04118616249127e-26	4.48362997507652e-24	48.8711712166175	down
FAM19A5	-20.7824835264713	30.9984	-11.5948596625734	3.12273462096213e-26	4.57612303551354e-24	48.8450956539188	down
RNASE2	9.86893130349163	6.19615384615385	11.5857345653023	3.36690006593031e-26	4.90438389244435e-24	48.7709105409859	up
VKORC1	32.6562951601909	51.6277230769231	11.5843822650385	3.40466693081176e-26	4.92987665231707e-24	48.7599186498199	up
NALCN	-4.98139854578505	6.8304	-11.5824719208079	3.45873875363497e-26	4.97853721425587e-24	48.7443917057716	down
GABRB3	-12.0325210179505	11.1138461538462	-11.5755063231362	3.66324284595818e-26	5.24188502769287e-24	48.6877853936626	down
SLC6A1	-31.7649466030448	40.9250461538462	-11.556265754839	4.29285680358144e-26	6.1069026084165e-24	48.531498176625	down
MSR1	26.116530334015	21.566	11.5317220426695	5.25466921434361e-26	7.43169089000713e-24	48.3322893283659	up
SIGLEC9	4.83675338938121	4.47498461538462	11.525576449204	5.52736230001519e-26	7.77217429538552e-24	48.2824359256382	up
ATL3	4.54238620010604	9.24076923076923	11.5230314052347	5.64437592527812e-26	7.8910970550756e-24	48.2617935893829	up
TPD52L2	15.6445001136105	46.0572	11.5193036255816	5.82023469414387e-26	8.09045880969965e-24	48.2315617148407	up
PSMB8	28.792474058926	41.8227384615385	11.5165368792778	5.95427409448866e-26	8.21294903344581e-24	48.2091263206701	up
RP11.74E22.4	-1.34795614633038	1.0392	-11.5160967669147	5.97587757510445e-26	8.21294903344581e-24	48.2055576785738	stable
CASP7	4.59511588275392	6.26926153846154	11.5139250747302	6.08362599328087e-26	8.31406100632306e-24	48.1879493808518	up
TMEM136	-4.24738695750966	8.71615384615385	-11.4986099197244	6.90043261297284e-26	9.3281991264759e-24	48.0638115269825	down
RP5.1119A7.17	-6.56642959933348	4.77529230769231	-11.4985753992844	6.90239185548657e-26	9.3281991264759e-24	48.0635317967856	down
MFSD12	13.2417355903961	34.5816615384615	11.4922155617553	7.27296679492471e-26	9.77470664383086e-24	48.0120019266008	up
YBX3	45.055468832841	51.2743692307692	11.4860778889862	7.64936486676402e-26	1.0224090645544e-23	47.9622833229307	up
CALHM2	5.98450011361054	8.26206153846154	11.4758942627571	8.31714378044784e-26	1.10558928744904e-23	47.8798145327228	up
KDELR1	40.9408585170037	63.8665230769231	11.458849875685	9.56713836338043e-26	1.26483808601952e-23	47.7418541567451	up
SZRD1	20.7086847686132	43.5394153846154	11.4558951287671	9.80211313935512e-26	1.28889840123218e-23	47.7179465821761	up
REXO2	21.3870256759827	33.0787692307692	11.4463732088706	1.0599140218013e-25	1.38620798356658e-23	47.6409199175498	up
ARPC5	38.0792808452623	74.1745538461538	11.4395486983874	1.12097699380245e-25	1.45822921664376e-23	47.5857301467846	up
TUBB6	33.8724324017269	33.2581538461538	11.4381369594116	1.13403934172809e-25	1.46737452270625e-23	47.5743151407055	up
LAP3	45.0636843899113	69.7893846153846	11.4291787166157	1.22053226987191e-25	1.57093481465101e-23	47.5018945304766	up
ITGB2	50.1935018556389	48.8668307692308	11.428294763033	1.22941505132511e-25	1.57403950202814e-23	47.4947497229616	up
GSTK1	40.1996618192836	76.9732	11.4250905555913	1.26215679763638e-25	1.60703125072321e-23	47.4688527414269	up
FUCA2	10.8899147920927	15.6744	11.4244893703066	1.26839595551614e-25	1.60703125072321e-23	47.4639941928151	up
RP11.1134I14.8	-1.48869726577293	2.21898461538462	-11.4167678560257	1.3513139383497e-25	1.70321569245051e-23	47.4016014136614	stable
KCNIP3	-22.170965689616	21.6221846153846	-11.4061730369882	1.47393711640289e-25	1.84819558214519e-23	47.3160200677625	down
CLIC4	74.9306301598122	103.622123076923	11.4055433168812	1.48156466190935e-25	1.84823292131317e-23	47.3109344544678	up
MYO1G	2.98311974551239	2.11236923076923	11.3983364979544	1.5717068975519e-25	1.95068071376773e-23	47.2527406709178	up
SERPINB1	12.1739449367568	13.4273230769231	11.3853112739728	1.74869778044834e-25	2.15933107650691e-23	47.1476036218837	up
MBD2	12.7039631144437	22.2744615384615	11.3829584808269	1.78272175455473e-25	2.19022673743931e-23	47.1286177457674	up
LOXL3	7.35561236082708	10.8656923076923	11.3793373979613	1.83637865396162e-25	2.24481141388293e-23	47.0994006372215	up
LINC00672	-5.57778724532304	6.49815384615385	-11.372573835519	1.94094329381595e-25	2.36076932826834e-23	47.0448386068118	down
FAM214B	5.36085321517836	13.3804	11.3674499413932	2.02408620653414e-25	2.44964781393778e-23	47.0035130070491	up
IL15RA	2.22498333712036	2.84636923076923	11.366097964002	2.04660912532519e-25	2.46464423676537e-23	46.9926102561865	up
ACTN1	67.9122945542679	61.8333846153846	11.3651348542905	2.06280581451679e-25	2.47191203172096e-23	46.9848437857857	up
PLEK2	1.76864462622131	1.34203076923077	11.3639142765189	2.08351582282639e-25	2.4844904855919e-23	46.9750015058349	stable
CKLF	18.6196576535636	38.0857230769231	11.3620142946138	2.11616617207393e-25	2.51111503911563e-23	46.9596816577357	up
SHKBP1	12.9651230780883	20.2925538461538	11.3573112542931	2.19919338113381e-25	2.59696981502238e-23	46.921764986334	up
TAGLN2	153.824005529046	139.754246153846	11.3519696042862	2.29743417051927e-25	2.69987360541313e-23	46.8787078170821	up
FCGR3A	110.118824509581	83.0995692307692	11.3513088907362	2.30988537625846e-25	2.70145536840689e-23	46.8733826340867	up
SHANK2	-4.65692759221389	4.74643076923077	-11.349969776117	2.33532754055961e-25	2.71814247615564e-23	46.8625901148516	down
SLC25A43	3.2991642051049	4.42910769230769	11.3460803132464	2.41081719027269e-25	2.79264471288446e-23	46.8312462734436	up
RBM47	3.90618382185867	4.07886153846154	11.3315561341464	2.71481893255285e-25	3.12989030110334e-23	46.7142413059207	up
RNF135	5.52776565931985	6.69341538461538	11.322753434015	2.91733697657818e-25	3.34750657038872e-23	46.6433589285253	up
TMEM255B	3.46616412936454	3.87633846153846	11.3200846352228	2.98165684850768e-25	3.40524809844121e-23	46.6218734818356	up
TYMP	37.1866526546997	28.4038461538462	11.3159044422236	3.08525099980855e-25	3.507094197259e-23	46.5882247420549	up
LYN	11.5800905097326	13.8368923076923	11.3135716634814	3.1446118857162e-25	3.55794552241546e-23	46.5694491931294	up
CDH20	-11.882088919185	14.7488307692308	-11.3043430165945	3.39080411333694e-25	3.81873615097382e-23	46.4951879445615	down
APOBEC3G	4.97450465803227	5.46935384615385	11.2978177566716	3.57636803554086e-25	4.00915801071737e-23	46.442696013827	up
S100A10	235.814951526168	203.876830769231	11.2943419971253	3.67930217897443e-25	4.10562866081339e-23	46.4147408451217	up
ARPC3	59.5994754979927	161.873076923077	11.2919523972331	3.75177534618203e-25	4.16738297128877e-23	46.3955236835026	up
SLC35A2	5.24422706960538	13.2588307692308	11.2884373326702	3.86097250358621e-25	4.26918259646537e-23	46.3672587052641	up
ANKRD46	-10.9799166856018	21.9004307692308	-11.2831497725999	4.03122004974844e-25	4.43726058507604e-23	46.3247480316579	down
PTRF	33.2759952283572	32.6180307692308	11.2791044998912	4.16649613483539e-25	4.56550382774801e-23	46.292230817099	up
PDK3	2.38001552677422	3.28886153846154	11.2685966139542	4.539371331891e-25	4.95178237755966e-23	46.2077884516383	up
ANO6	10.4466310686965	15.2614769230769	11.2668252786432	4.60542079838589e-25	5.00140474738996e-23	46.1935571701592	up
HRH1	6.83699235022343	7.24073846153846	11.2645244672142	4.69264359496696e-25	5.07347769294072e-23	46.175073404702	up
SH2B3	6.27594031659471	8.68064615384615	11.2622560289269	4.78024866109917e-25	5.12964857615433e-23	46.1568513041385	up
TRAM1	25.5235098083768	47.8210769230769	11.2620887657945	4.78677228803351e-25	5.12964857615433e-23	46.1555077614916	up
GBP2	42.4637218813906	32.7094769230769	11.2501282666071	5.2769785611038e-25	5.63016581041277e-23	46.0594572593267	up
NOD1	1.88431757933803	2.86870769230769	11.2494218507228	5.30744605977989e-25	5.63794466594784e-23	46.0537856633764	stable
REEP4	6.05874081648111	9.65606153846154	11.248480568312	5.34831554400929e-25	5.65665756189434e-23	46.0462286353781	up
FAM114A1	9.9267386200106	10.5097538461538	11.2327729448159	6.07844944191542e-25	6.40105459411405e-23	45.9201613097768	up
GALM	3.43023252291146	4.91750769230769	11.2266205380803	6.39075139616517e-25	6.70092320961698e-23	45.8708036936299	up
SCAMP5	-36.0845595697947	54.4345846153846	-11.212365147808	7.17710462997597e-25	7.49314365788822e-23	45.7564850768086	down
CSTA	4.25534196773461	3.35652307692308	11.2068192193929	7.50841985475477e-25	7.8055479225113e-23	45.7120275260727	up
GPM6A	-206.499143376506	344.976892307692	-11.1902306976356	8.59305541974246e-25	8.89509217619808e-23	45.5791069584323	down
ISY1.RAB43	1.7018423843066	3.47676923076923	11.1877811249248	8.76592211424141e-25	9.03558565046765e-23	45.5594862881805	stable
HDAC7	8.62638226160721	16.5738461538462	11.1859413606468	8.898026595025e-25	9.1330546392649e-23	45.5447513150009	up
FCER1G	109.387015829736	99.1717846153846	11.1845583237583	8.99863870519993e-25	9.19751618246611e-23	45.53367504288	up
TPST1	20.3430958872983	32.7917846153846	11.1827870191949	9.12915159341064e-25	9.29187203603796e-23	45.5194901405779	up
PSMB9	29.2975142013178	36.6509846153846	11.1762135883218	9.63017686077519e-25	9.76098676313405e-23	45.4668575926134	up
SH3BGRL3	69.9098765432098	92.4373846153846	11.1742893837073	9.78195125131561e-25	9.87368241242753e-23	45.4514533137965	up
UNC79	-4.04510830871772	3.69612307692308	-11.1735295211791	9.84254009865184e-25	9.89378638181011e-23	45.4453705306784	down
RRAS	17.0540206771188	20.6621230769231	11.1699883983657	1.01298602920629e-24	1.01406988257087e-22	45.4170258404877	up
IGFBP7	321.238484435355	365.199507692308	11.1563443844575	1.13171201844296e-24	1.12827977707555e-22	45.3078500099924	up
PLP2	37.9595985760812	29.3563692307692	11.1539471807324	1.15395805417062e-24	1.14576259696957e-22	45.2886742570555	up
STT3A	18.1090290085587	38.7893538461538	11.1485849348413	1.20530776569483e-24	1.19188279302002e-22	45.2457870383454	up
DSE	6.16558433689312	7.32796923076923	11.1461378594861	1.22949096721339e-24	1.21087438333737e-22	45.2262183511607	up
RALGAPA1	-5.23395819132015	13.6898461538462	-11.1294364215895	1.40794609773602e-24	1.38103616022284e-22	45.0927113444089	down
TMEM173	9.14217905021587	11.9400307692308	11.1265560607015	1.4412303788337e-24	1.40800683516099e-22	45.0696953944645	up
CD276	43.1219787169582	49.8652	11.1217250146723	1.4988232398119e-24	1.45841496526657e-22	45.0310981052969	up
TMBIM1	35.3615943346209	46.7346769230769	11.114684625805	1.58687956751203e-24	1.53794551232262e-22	44.974862681593	up
HDAC1	14.4519067636143	29.7726153846154	11.1141758563334	1.59343883151065e-24	1.53817432600508e-22	44.9707994718479	up
KBTBD7	-1.80713512080588	3.89332307692308	-11.113153806765	1.60669716899055e-24	1.54484250327526e-22	44.9626372773199	stable
ZMYM6NB	7.14751268651064	11.7698153846154	11.1053940678258	1.71100535070595e-24	1.63392321592061e-22	44.9006780176233	up
LINC00641	-6.93416571991213	11.2387384615385	-11.1052662915122	1.71277817997104e-24	1.63392321592061e-22	44.8996579211107	down
CAMK2G	-24.0127948193592	35.4577846153846	-11.104618855907	1.72178914610078e-24	1.63610323312686e-22	44.8944892276016	down
CTBS	5.15017458153449	7.66544615384615	11.1012782629669	1.76903845141931e-24	1.67446028674032e-22	44.8678222841074	up
GRN	74.9835878209499	99.9376615384615	11.095312725057	1.85664697456462e-24	1.75057342260694e-22	44.8202100377133	up
PARP9	14.0321995001136	19.1908307692308	11.0904446167179	1.93132801622439e-24	1.81395696226543e-22	44.7813650193628	up
ZDHHC22	-26.6133215935772	24.8061846153846	-11.0844624877991	2.02720452635035e-24	1.89668374261534e-22	44.7336410431908	down
TNFRSF11A	1.14312277512686	1.27569230769231	11.0750527741634	2.18768755784758e-24	2.03899185947127e-22	44.6585957708835	stable
MGAT1	22.3674774672423	50.8406769230769	11.0738043410146	2.20990849643711e-24	2.05184099558508e-22	44.6486412731085	up
CHRNB2	-3.68235401045217	3.77313846153846	-11.0704262552378	2.27116778800637e-24	2.10070066962141e-22	44.6217082951394	down
RAC2	9.06655002650912	8.20043076923077	11.0654813128004	2.36390081506201e-24	2.17819133436357e-22	44.5822895968752	up
SLC7A7	7.63442172233585	9.11178461538462	11.0611258333003	2.44869497508152e-24	2.24780958354087e-22	44.5475763109263	up
AC003102.3	-0.528292812239642	0.583230769230769	-11.0491781172213	2.69715719554805e-24	2.46658067439481e-22	44.4523839929984	stable
ITPKC	9.01576384155115	9.68775384615385	11.0477119506002	2.72932620913675e-24	2.48665128702099e-22	44.4407056102037	up
UBE2J2	13.2932360069681	32.5004	11.045547305644	2.77751969877237e-24	2.52111732060958e-22	44.4234649389092	up
SERP2	-14.5507236991593	20.0397846153846	-11.0438929145786	2.81492303312353e-24	2.54556943136666e-22	44.4102892866001	down
CAPZB	58.6896640914944	149.650123076923	11.0335792671376	3.05966734943363e-24	2.75664696082675e-22	44.3281707926659	up
JPH3	-14.640253351511	12.7313538461538	-11.0305321548063	3.13594724958018e-24	2.81494659753829e-22	44.3039158920684	down
UBE2F	9.53605203362874	30.4337846153846	11.0252110572734	3.27371790811948e-24	2.9275109932757e-22	44.2615673516947	up
WDFY3.AS2	-4.27289138832084	5.90172307692308	-11.0247695245808	3.28541684273726e-24	2.9275109932757e-22	44.2580537767058	down
ARHGAP18	4.8904866318261	6.00655384615385	11.0189316770642	3.44406574747401e-24	3.05767676543988e-22	44.2116040001666	up
CD4	20.2782598651822	23.1860307692308	11.0176966227647	3.47859422861243e-24	3.07710120746276e-22	44.201778506006	up
SLC16A3	31.0003169734151	22.7138153846154	11.0143927789152	3.5726624745152e-24	3.14886186069046e-22	44.1754971541896	up
IGFLR1	6.68142922063168	9.50196923076923	10.9945937427554	4.19184302017455e-24	3.68125535410708e-22	44.0180744397068	up
TPM3	65.7182905400288	135.671107692308	10.9930905467039	4.24299763380754e-24	3.71277555539577e-22	44.0061276921911	up
ARNT2	-21.9042153298493	45.5187076923077	-10.9917864633261	4.28787922332114e-24	3.73860035793942e-22	43.9957640018734	down
LETMD1	-10.3410084829206	28.5820307692308	-10.99108889772	4.31208037929877e-24	3.74627383238649e-22	43.9902206007876	down
CD164	25.9498386730288	53.2888615384615	10.9855072308105	4.51068829290654e-24	3.90487556630764e-22	43.9458700305102	up
TOM1L2	-13.5604298265546	31.2110153846154	-10.9844393068677	4.54971197120679e-24	3.92082296189851e-22	43.937385724456	down
RP11.690D19.3	-1.49859350147694	2.33086153846154	-10.9841227071203	4.56134546664999e-24	3.92082296189851e-22	43.9348705146637	stable
RRAGC	6.49720821025524	16.8263384615385	10.9744653536818	4.93078775084217e-24	4.22346277559812e-22	43.8581639177379	up
PPM1L	-5.05838142846324	8.0608	-10.97340693585	4.9730456929685e-24	4.24471261498778e-22	43.8497589518001	down
TMOD3	3.74856888585927	9.25667692307692	10.9683195065041	5.18124724812296e-24	4.40695876076361e-22	43.8093644555362	up
SREBF2	-18.069658789669	37.2782461538462	-10.9673940787929	5.22004189517273e-24	4.4154780256456e-22	43.8020174146177	down
CDIP1	-23.4882450958116	49.5363076923077	-10.9672153907239	5.22756586116062e-24	4.4154780256456e-22	43.8005988287743	down
FADD	5.13039801560251	10.7617846153846	10.9609529543138	5.49818398302111e-24	4.6279869747741e-22	43.7508886129631	up
PKMP3	-2.12052563811255	3.27784615384615	-10.9602948637054	5.52741907299743e-24	4.6365515989564e-22	43.745665541972	down
IRAK1	18.5786256911308	40.2380923076923	10.9520813929352	5.90557219985841e-24	4.93673365408095e-22	43.6804896074063	up
SERTAD3	5.94065666893888	8.90756923076923	10.9507659963743	5.96848043035485e-24	4.97223475852097e-22	43.6700536670707	up
EIF3I	30.618463606756	88.4632307692308	10.9450895835671	6.2476883496704e-24	5.18707395201645e-22	43.6250253286726	up
PQLC3	4.35368817692949	6.94763076923077	10.9425318122726	6.37770929726856e-24	5.27701212127058e-22	43.6047391858304	up
DDX25	-7.35576005453306	9.07030769230769	-10.914195639674	8.01130689685845e-24	6.60620513806707e-22	43.3801443252928	down
NET1	-11.5006430356737	16.5032	-10.9130925045009	8.08270370414242e-24	6.64256251037056e-22	43.3714061532683	down
CD58	7.46248996440201	8.72313846153846	10.9124061506176	8.12744481200087e-24	6.65684250830751e-22	43.3659695993679	up
TAPBP	19.6104237673256	34.5636923076923	10.9116320267218	8.17820309432959e-24	6.67593853935106e-22	43.359838013605	up
S100A4	40.3962137393017	29.6825846153846	10.9066327830188	8.5136776755443e-24	6.92654592425721e-22	43.3202454010838	up
CECR6	-2.50209952283572	4.13267692307692	-10.8978499059272	9.13654064192419e-24	7.4085162551816e-22	43.2507075575581	down
PDIA5	5.65302923577975	6.35855384615385	10.8969278964285	9.20450121404222e-24	7.43882712733525e-22	43.2434090952981	up
KIAA1161	-8.15034007422556	10.7122769230769	-10.8959353488607	9.27822329356161e-24	7.47357814037019e-22	43.2355525822128	down
RTCA	5.52805082178292	13.9797538461538	10.894398159687	9.39356001704644e-24	7.54150960312448e-22	43.2233856035809	up
PPP1CA	23.8534450503673	58.3081230769231	10.8918204203932	9.59018042021976e-24	7.67403713494296e-22	43.2029843496832	up
IL13RA1	12.2927951980611	18.2503076923077	10.884896386684	1.01388247826606e-23	8.052386196267e-22	43.1481957456186	up
GPSM3	12.6017246080436	14.7808615384615	10.8846417156282	1.01595890198373e-23	8.052386196267e-22	43.1461808849899	up
FAM129A	7.71422896311445	6.18033846153846	10.8846084302511	1.01623060192961e-23	8.052386196267e-22	43.1459175453308	up
NRSN1	-18.7050560478679	17.1171692307692	-10.8828776196608	1.03045882273512e-23	8.13861731229041e-22	43.132224621613	down
ATP9A	-25.6165280618041	40.4136	-10.8817211976968	1.04007551992085e-23	8.1879861157264e-22	43.1230764026642	down
ALPK1	2.66060970991441	3.31498461538462	10.8804507272322	1.05074358994124e-23	8.24528663513248e-22	43.1130264834403	up
NADK	11.4764898129213	28.1219384615385	10.8786067117752	1.06642164207542e-23	8.34140606595716e-22	43.0984405566747	up
TLR2	6.52653715064757	6.35224615384615	10.8771476248924	1.07899173073822e-23	8.41267719292882e-22	43.0869001700404	up
MYL6	486.675025751723	875.992953846154	10.8719686395082	1.12481082623122e-23	8.74190037025584e-22	43.0459436521702	up
SUMF1	6.39008748011815	11.3893846153846	10.8629370404479	1.20939273921049e-23	9.36932731657146e-22	42.9745412998014	up
TRIM38	2.8197583882451	3.2264	10.8609336733215	1.22899559277183e-23	9.49096723484682e-22	42.9587067048816	up
FYCO1	2.06085586609104	4.49590769230769	10.8593061568072	1.24515322252389e-23	9.58475353727188e-22	42.9458438194407	up
PROS1	15.2404934484587	17.1967384615385	10.8589197487388	1.24902033680637e-23	9.58475353727188e-22	42.9427900190783	up
PTPN2	6.58530523365901	11.8819692307692	10.8549163751246	1.28979543124391e-23	9.86652945296831e-22	42.9111541227378	up
MUL1	5.93060402938727	15.6340307692308	10.8515286907438	1.32533217070129e-23	1.01065925970155e-21	42.8843877921302	up
AMER2	-18.9321195940317	22.3796923076923	-10.8495877423036	1.34612984222882e-23	1.02331107943932e-21	42.8690539587044	down
STAT5A	4.12797129440279	6.55898461538461	10.8479403274141	1.36403675843051e-23	1.03369340141995e-21	42.8560400843562	up
KCNJ10	-31.2695448004242	48.3870769230769	-10.8459250125863	1.38626519613564e-23	1.04727599879489e-21	42.8401211973342	down
NEU1	9.43058623040218	23.0757538461538	10.8438216633773	1.40984900530739e-23	1.06179526015813e-21	42.8235083860295	up
EMP1	59.5275835037491	54.9707384615385	10.8414840284211	1.43652829857117e-23	1.07854899355069e-21	42.8050468687054	up
UNC80	-3.59551768537454	4.19390769230769	-10.8387113254917	1.46882484657868e-23	1.09940409901148e-21	42.7831517767067	down
CHGB	-35.8084333106112	30.3946769230769	-10.8368771299231	1.49058555873254e-23	1.11226945710821e-21	42.7686691799618	down
HIP1R	-45.0353643111414	50.3025846153846	-10.8337310784775	1.52865935697342e-23	1.13719166720904e-21	42.7438309582582	down
CMTM6	7.82453230326441	15.0244615384615	10.8269222782615	1.61440479517451e-23	1.19731740998217e-21	42.6900865860745	up
DTX2	4.00403317427857	6.42923076923077	10.8252658653994	1.6359780165269e-23	1.20962921671834e-21	42.6770142727064	up
LDHA	215.687739907597	204.585907692308	10.8232569047295	1.66252800711422e-23	1.22553503942608e-21	42.6611609152768	up
NCF1	5.25627205938044	5.41612307692308	10.8107575878579	1.83761875420037e-23	1.35051099138e-21	42.5625554052051	up
SNTB2	1.38760963417405	2.87443076923077	10.8088245176296	1.86628832138646e-23	1.36744968994117e-21	42.547310380282	stable
MYH9	36.7417855790351	50.8336307692308	10.8045049804356	1.93196989844761e-23	1.41047854612825e-21	42.5132492222257	up
CNN3	181.250035219268	281.431876923077	10.8042053499367	1.93661035273713e-23	1.41047854612825e-21	42.5108867587444	up
RUNDC3A	-55.8827209725062	58.9938153846154	-10.7979295216849	2.03639458863507e-23	1.47533352155582e-21	42.4614114261778	down
TGFB1I1	11.4719654623949	15.0667384615385	10.7978441293157	2.03778699022756e-23	1.47533352155582e-21	42.4607383297491	up
DUSP26	-13.7686684844354	16.4725538461538	-10.7931656595977	2.11553882865733e-23	1.52708004587295e-21	42.4238645645318	down
PDIA4	40.4721426948421	52.7609230769231	10.7921803861539	2.13228559353663e-23	1.53461477362047e-21	42.4160999940524	up
RPN2	45.5783719609179	92.5253230769231	10.7895498386905	2.17764603458843e-23	1.5602275378746e-21	42.3953712523497	up
GPR123	-7.11082556994622	8.56178461538462	-10.7893746300963	2.18070115463851e-23	1.5602275378746e-21	42.3939906903385	down
TNFRSF12A	53.5856354616375	37.5133230769231	10.7866181803915	2.22933050605064e-23	1.59034292933103e-21	42.3722725262261	up
CNRIP1	-21.1428629856851	38.5272923076923	-10.7854498243354	2.25026678058584e-23	1.60058449428454e-21	42.3630677877196	down
TNFAIP8	3.46330947511929	3.41246153846154	10.785067731787	2.25715601101267e-23	1.60080399778117e-21	42.360057622952	up
SASH3	7.68446375823676	8.84353846153846	10.7824041854437	2.30576686443606e-23	1.63052571931022e-21	42.3390753088709	up
IL4R	7.8699257744452	8.88083076923077	10.7724311700629	2.49720883827719e-23	1.76078557101249e-21	42.2605334938152	up
CDC42	38.4601802620616	105.070123076923	10.770019604303	2.54582653916504e-23	1.78832014926714e-21	42.2415464616299	up
ACADSB	-2.82081572369916	6.33178461538462	-10.7697675367405	2.55096231108977e-23	1.78832014926714e-21	42.2395619672919	down
ACSL6	-17.6455600999773	17.5436307692308	-10.7692939895241	2.56063852151273e-23	1.78994519179077e-21	42.2358338517987	down
ELF4	2.17421154283117	2.16603076923077	10.7679181070948	2.58896019649672e-23	1.80455718452662e-21	42.225002317565	up
BACE2	9.97240134817844	10.0898769230769	10.7664735242574	2.61903138292143e-23	1.82030164059848e-21	42.213630640114	up
UGCG	7.3585552525941	10.7639076923077	10.7635610936613	2.68071842132383e-23	1.85786770134255e-21	42.1907063127234	up
IKBIP	6.38859085056427	7.79618461538462	10.7556035341392	2.8567318861445e-23	1.97422897336224e-21	42.1280855489175	up
LEPROT	6.45026168295083	20.6176	10.7543668032261	2.88510061835226e-23	1.98818576889624e-21	42.1183552351049	up
PRSS23	38.1624933727183	33.7764615384615	10.7490110401925	3.01122333762925e-23	2.06923782234941e-21	42.0762233734891	up
CHSY1	7.86312883435583	13.0363384615385	10.7486092346868	3.02090365737585e-23	2.07004232026267e-21	42.0730629105253	up
MAP2K3	8.55501211845792	10.9463076923077	10.7399101111528	3.23824155885694e-23	2.21273775732455e-21	42.0046521978041	up
CAMSAP3	-3.29296750738469	3.61784615384615	-10.735719887667	3.3484111479769e-23	2.28160923209205e-21	41.9717091653965	down
CD63	497.520444595925	655.606830769231	10.725198309304	3.64175509193027e-23	2.47456241246636e-21	41.8890164024976	up
ACTB	1673.40136787094	2513.83781538462	10.7207074009336	3.77461799336665e-23	2.55769797511524e-21	41.853732392718	up
MYL12A	78.8693709762933	85.8814461538462	10.7152154372362	3.94366618542303e-23	2.66482287851669e-21	41.8105927807249	up
PDCD1LG2	1.74639589487238	1.61664615384615	10.7132465817207	4.00608572916019e-23	2.69950253317315e-21	41.7951298706362	stable
GLUD1	-90.4170828599561	136.973138461538	-10.7125766178438	4.02754919984139e-23	2.6995547967033e-21	41.7898684433333	down
TLR1	5.19928198136787	5.89532307692308	10.7125514382343	4.02835809916672e-23	2.6995547967033e-21	41.7896707033296	up
CREB3L2	3.45575664621677	7.02513846153846	10.7113996291922	4.06553343179144e-23	2.71698258960875e-21	41.7806255738335	up
GPHN	-7.73683291676135	15.1965538461538	-10.7066397539005	4.22281445676805e-23	2.81436121850246e-21	41.743251246607	down
HEXB	35.6952060137848	47.8460615384615	10.7045701945124	4.29307300015711e-23	2.85336868310988e-21	41.7270036027324	up
DBNL	18.6259020677119	54.5604307692308	10.6875656418462	4.91615819448189e-23	3.25837645918228e-21	41.5935608626374	up
PTPN22	0.774777323335606	0.720123076923077	10.6872325407438	4.92922197228924e-23	3.25837645918228e-21	41.5909478626798	stable
ACTR3	31.0716818147391	68.6404923076923	10.6838306765412	5.06463137125093e-23	3.3388136243103e-21	41.5642642640984	up
SIGLEC7	3.2110698326138	3.09390769230769	10.6769062361265	5.3517898570914e-23	3.51858486658393e-21	41.5099626491839	up
NTNG2	-5.27205369991669	8.07938461538462	-10.6734069480996	5.50300798262656e-23	3.60825261955185e-21	41.4825274993252	down
VAMP8	33.5671676891616	33.4931076923077	10.6708525611443	5.61606929571883e-23	3.67248660450689e-21	41.4625032634002	up
ZFYVE20	-7.12857570249187	15.9974153846154	-10.6684571723078	5.72419098828975e-23	3.73315469118328e-21	41.4437275036574	down
MAPK10	-18.9105513898356	37.4744923076923	-10.6670352886152	5.78934771425105e-23	3.76555274055805e-21	41.4325833083819	down
GLB1	8.73487767931528	17.2341846153846	10.6658145073635	5.84587723502055e-23	3.79218158984293e-21	41.4230158415788	up
LRP4	-26.2362304021813	37.8829230769231	-10.660143118079	6.11578053787388e-23	3.95671482351915e-21	41.3785750330817	down
MYL12B	51.7882344921611	129.968430769231	10.6591933064891	6.16217863698693e-23	3.97615802449188e-21	41.3711334400896	up
ZNF436	11.0398159509203	14.3431076923077	10.6582291403346	6.20963600954756e-23	3.9961800414882e-21	41.3635797040224	up
PDIA3	80.3895887298341	150.454492307692	10.6565999058865	6.29065628379827e-23	4.03763864801258e-21	41.3508162446441	up
CSF1	14.1237355146558	23.9952923076923	10.6501554711035	6.62156672621937e-23	4.23884821531611e-21	41.3003394895656	up
C17orf62	17.0953624176323	48.8200923076923	10.6486214228659	6.70285468926578e-23	4.27962318034329e-21	41.2883260256492	up
ELK3	7.49721692039689	10.0862153846154	10.6430403368425	7.0070544598696e-23	4.45774663838773e-21	41.2446262827235	up
ALDH2	-79.227476331137	115.806984615385	-10.642835328157	7.01848623901382e-23	4.45774663838773e-21	41.2430212783315	down
PINK1.AS	0.778712035143527	1.54950769230769	10.6418960896867	7.07109804782335e-23	4.47946695602476e-21	41.2356682080602	stable
ABHD15	1.80250208285995	3.36381538461538	10.6401847687122	7.1679687315017e-23	4.52092474873948e-21	41.2222714858557	stable
CALD1	58.9714015753995	68.4320307692308	10.6400840478743	7.17371106229318e-23	4.52092474873948e-21	41.2214830455993	up
SMARCAL1	2.24862455502537	8.15803076923077	10.6369756898075	7.35319286983132e-23	4.62206123388932e-21	41.1971526434164	up
TRIM21	5.78938195864574	8.47566153846154	10.6340014951848	7.52910665816979e-23	4.72043939604738e-21	41.1738755667909	up
CASP6	4.23730061349693	6.93483076923077	10.6324290279358	7.62379779573164e-23	4.76751941334108e-21	41.1615701483715	up
NAP1L3	-20.5016109975006	28.7397538461538	-10.6304859891725	7.74244144768432e-23	4.82929822195817e-21	41.1463660038402	down
TAPSAR1	9.00098651821556	12.2364615384615	10.6284613339945	7.86802242604843e-23	4.89507707253335e-21	41.13052462728	up
IFITM3	297.699701961675	278.623569230769	10.6280845707931	7.89161405133051e-23	4.89722967889454e-21	41.1275769026456	up
PHACTR3	-18.2366496250852	24.0324923076923	-10.6230283706974	8.21510697675005e-23	5.08500489354763e-21	41.0880229694382	down
VAMP5	43.7411645080663	50.4219384615385	10.6215038092637	8.31521063593582e-23	5.13390390684708e-21	41.0760983066747	up
SRGAP3	-5.28115731273196	10.7000615384615	-10.6181068578306	8.54264046775785e-23	5.26096891186525e-21	41.0495313120652	down
KYNU	2.62148488979777	2.20726153846154	10.6123139875933	8.94483759038494e-23	5.49475048544707e-21	41.0042356074056	up
HLA.E	113.09611717034	184.395046153846	10.610883809527	9.04699892324173e-23	5.54350871049819e-21	40.9930545562741	up
TMEM214	9.68571006589409	23.0429846153846	10.6084098903437	9.22646431649413e-23	5.63927062721196e-21	40.9737152992631	up
SEC61A1	45.9536529576612	92.1279076923077	10.605991673065	9.4053096978394e-23	5.73417452906369e-21	40.9548135651518	up
GNS	20.8763110656669	32.5884307692308	10.6022332755218	9.69013777492474e-23	5.89305728782048e-21	40.9254405542581	up
SLC8B1	4.99642088919184	10.5607076923077	10.5952803317195	1.0239863096357e-22	6.21184313421396e-21	40.8711143574569	up
FAM26F	7.92373059153223	6.92403076923077	10.5884441648261	1.08105723896168e-22	6.54174089427407e-21	40.8177172592154	up
CD53	34.601031583731	41.0744	10.5799366620248	1.15651693566839e-22	6.97046031002122e-21	40.7512885282153	up
TRIM56	4.0258062561539	6.12732307692308	10.5798146657651	1.15763625965986e-22	6.97046031002122e-21	40.7503361372789	up
PLA2G15	6.11184806483374	12.8359076923077	10.5770419102665	1.183368987362e-22	7.10781086088098e-21	40.7286914290894	up
LPXN	4.76498257971673	8.67233846153846	10.5766278372669	1.18726032429321e-22	7.11361937161494e-21	40.7254593230431	up
SCAPER	-5.36698818450352	12.8326769230769	-10.575092387911	1.20180142862754e-22	7.18305197857338e-21	40.7134746848784	down
ATP6V1G2	-49.3258085283648	57.442	-10.5739712164591	1.21253095401738e-22	7.22941862436932e-21	40.7047241377239	down
RIPPLY2	-6.08884761039158	7.20163076923077	-10.5707645563304	1.24374712544184e-22	7.3974064971878e-21	40.6796991816003	down
TMEM50A	26.3505794137696	58.0186153846154	10.5656642472135	1.29505193801199e-22	7.68376425465356e-21	40.6399036139967	up
ZC3HAV1	4.4719351662501	9.64258461538462	10.5606711983292	1.34731529066618e-22	7.97440188825925e-21	40.6009539199129	up
ADAM9	31.4884492160873	44.7345538461538	10.5559430501865	1.39873742319267e-22	8.25866178557887e-21	40.5640788455143	up
CCBL1	-5.77647580095434	11.5515692307692	-10.5533573731527	1.42767921329804e-22	8.40913427183733e-21	40.5439163861949	down
C19orf10	31.0842005604787	58.5047692307692	10.5489306496318	1.47861698748467e-22	8.68812483998842e-21	40.5094034469596	up
ACOT9	7.15738657880786	13.7943076923077	10.5464243169156	1.50825409997256e-22	8.84091306889938e-21	40.4898659318057	up
APOBEC3C	7.96008785881997	8.14203076923077	10.5302751045355	1.71390030285285e-22	1.00221968190381e-20	40.3640324844103	up
CYBA	73.6826831023253	76.6126461538462	10.5297759893255	1.7206818045044e-22	1.00377231598019e-20	40.3601449037287	up
BTN2A2	4.49203400742256	7.87861538461538	10.5288026268375	1.73398377109647e-22	1.00911218219361e-20	40.3525636941779	up
NPC2	149.20180337802	161.243507692308	10.5275455067147	1.75131497986081e-22	1.01472367309669e-20	40.3427728896555	up
RP11.46D6.1	1.72941263349239	2.51689230769231	10.5274983206308	1.7519688510261e-22	1.01472367309669e-20	40.3424054022179	stable
HCLS1	29.2493781716277	32.2989538461538	10.5261693498728	1.77048481077404e-22	1.02301219731328e-20	40.3320556434719	up
MYO1C	7.39196167537681	11.1424	10.5256804126252	1.77734580806372e-22	1.02454298879047e-20	40.328248057273	up
HFE	2.53353139438006	2.86495384615385	10.5227560945092	1.81893663335277e-22	1.04603906720897e-20	40.3054767959774	up
LINC00152	30.3440536241763	22.6420307692308	10.5116122673672	1.98649192945074e-22	1.13970289329761e-20	40.2187295039144	up
GDAP1L1	-33.0794020298417	32.0280615384615	-10.5035095762583	2.11787514518031e-22	1.21222190074485e-20	40.1556834799471	down
MLKL	2.26891350450655	2.82495384615385	10.5024044179192	2.13645212974731e-22	1.21998437812753e-20	40.1470862138701	up
STXBP2	10.430644550481	12.2736923076923	10.4911752811227	2.33463988390129e-22	1.32987245970306e-20	40.0597573012971	up
ITPK1	-39.2344910247672	74.1355692307692	-10.490894482495	2.33982328682442e-22	1.32987245970306e-20	40.0575741157468	down
SLC35F6	5.1488779065364	14.7547384615385	10.4872391575188	2.40835195302333e-22	1.36563099322251e-20	40.0291568727742	up
ISG20	8.38687495266227	7.30427692307692	10.4848557463102	2.45410629484703e-22	1.38833929601044e-20	40.0106303483706	up
KCNQ1	2.69645497235477	3.69978461538462	10.480891101013	2.53213783126801e-22	1.42915974207484e-20	39.979817264367	up
HM13	35.9630349163069	78.8878461538462	10.4804508019344	2.54095449812317e-22	1.43081618336445e-20	39.9763956262989	up
ZBTB7B	4.70214269484209	9.75095384615385	10.4771431711845	2.60817057425538e-22	1.46527384270984e-20	39.9506937164314	up
SNX20	2.40989017647504	1.99344615384615	10.4764163186287	2.62317661903805e-22	1.4703086275281e-20	39.9450462473025	up
RTN3	-95.3579330455199	225.242584615385	-10.4750730838775	2.65113427199231e-22	1.48256304139046e-20	39.9346101407868	down
ARPP21	-13.2741498144361	14.1910769230769	-10.4692038862985	2.7768102908313e-22	1.54928181501748e-20	39.8890177631234	down
PVRL2	21.8875005680527	27.8951692307692	10.4685084352381	2.79208897236893e-22	1.55424156388665e-20	39.8836162736934	up
ANXA5	152.87276793153	230.0496	10.4644895839558	2.88203222133205e-22	1.60064647982017e-20	39.8524057499107	up
POLD4	23.4359103991517	36.6993846153846	10.4597381937912	2.99209250571752e-22	1.65486205837407e-20	39.8155138725339	up
MMD2	-12.6153018253427	10.5528615384615	-10.4596889245004	2.99325538799881e-22	1.65486205837407e-20	39.8151313671197	down
FAM20C	62.4515409376657	51.3293230769231	10.4574378728082	3.04686801982882e-22	1.6806827993278e-20	39.7976561188251	up
VSIG4	56.9089483450731	53.2365538461538	10.456303243747	3.07425193784816e-22	1.6919514171967e-20	39.788848523452	up
ASRGL1	-12.6544921608725	27.5844923076923	-10.4534533508324	3.1441171420676e-22	1.72649646947938e-20	39.7667282013238	down
TEF	-8.97861243656744	12.7092923076923	-10.4491613339559	3.25232574824742e-22	1.78189360702402e-20	39.7334199677303	down
ZMYND11	-18.6201598121639	42.0126769230769	-10.4419284121798	3.44311962066188e-22	1.88218714364542e-20	39.6773040001586	down
SEC22B	3.67995001136104	10.2762153846154	10.4347532375863	3.64337950726328e-22	1.98719394380463e-20	39.6216549125706	up
UNC93B1	10.8761383776414	14.1757538461538	10.4324232591047	3.71086783059529e-22	2.01947585787609e-20	39.6035881515813	up
S100A6	376.841994243733	383.024307692308	10.4230747685743	3.99437623640213e-22	2.16891063229282e-20	39.5311194806808	up
TRIP10	9.67384382337348	14.8347384615385	10.4167569764014	4.19806483945782e-22	2.27443486157352e-20	39.4821626294094	up
ETHE1	7.94481898053471	16.8208615384615	10.4161693771257	4.21752621709503e-22	2.27990095015675e-20	39.4776100400077	up
TNR	-41.5447137014315	34.6879384615385	-10.4130996513366	4.32066360213122e-22	2.3304758932471e-20	39.4538285408905	down
TMOD2	-14.7596837839885	25.5940923076923	-10.4093497001087	4.45006328387488e-22	2.39496104963585e-20	39.4247819521347	down
MR1	4.81790842990229	7.04270769230769	10.408018604608	4.4969159425896e-22	2.41483393420385e-20	39.4144727169533	up
TMEM170B	-3.51318829054003	7.35230769230769	-10.4058306118346	4.57499801658701e-22	2.45135246148668e-20	39.3975282901579	down
RPS6KA5	-2.14352116943119	3.56110769230769	-10.4018331710409	4.72114990934297e-22	2.52410313614675e-20	39.366575534898	down
ALDH3B1	3.63512648640461	4.56246153846154	10.400027950835	4.78866358651547e-22	2.55458400012226e-20	39.352599382155	up
ORAI2	12.1332890252215	23.2408	10.39525867856	4.9716830271916e-22	2.64641490852216e-20	39.3156810788204	up
SHISA7	-4.08010868741953	4.71861538461538	-10.3946882858844	4.99403206026192e-22	2.65250707200723e-20	39.3112663052983	down
ARL3	-6.55358592744074	14.7623692307692	-10.3905224525568	5.16031373661632e-22	2.73485385527078e-20	39.2790268686172	down
CTSB	452.986614027116	441.177876923077	10.3892539481297	5.21203153114453e-22	2.75625823970917e-20	39.2692111665962	up
PTPN12	19.1362974324017	36.6588923076923	10.3875364273054	5.28287807480091e-22	2.78766360190037e-20	39.255921915565	up
IFI30	114.315568052715	82.9739384615385	10.3853666790953	5.37374878685824e-22	2.82947647162583e-20	39.2391351274315	up
BDNF.AS	-3.94194879951526	8.20938461538462	-10.3845739289023	5.40733591645314e-22	2.84101195472223e-20	39.2330022545831	down
TMEM151B	-11.3802344164205	9.67941538461539	-10.3797708403666	5.61534157122835e-22	2.94393963495045e-20	39.1958495669855	down
CFLAR	7.61085359388019	16.882	10.378546309001	5.66963224891343e-22	2.96601019542082e-20	39.1863789758413	up
EHD4	5.59097099144133	8.00418461538461	10.3778770207748	5.69952593737009e-22	2.97525038524603e-20	39.1812028989198	up
CD300A	10.0438400363554	10.0285538461538	10.369902978586	6.06797058401871e-22	3.16080197916144e-20	39.1195467534597	up
HLX	4.1969351662501	4.68550769230769	10.3685620131808	6.13221529348246e-22	3.18744165019774e-20	39.1091805753588	up
C22orf39	-9.72947701280014	27.2949538461538	-10.3679731373166	6.16064115328097e-22	3.19538926854398e-20	39.1046285488014	down
LRRC20	-5.02554457320306	10.4167384615385	-10.3664122986344	6.23662029538698e-22	3.22791543203369e-20	39.0925638439811	down
ALDH6A1	-16.1284003635537	26.1797538461538	-10.3653261174441	6.29004280243296e-22	3.24865352891686e-20	39.0841685979242	down
RP11.124N14.3	2.33495947890631	2.19732307692308	10.3617502560624	6.46915178613513e-22	3.32645723465009e-20	39.0565333530795	up
PQLC2	3.80626221313337	10.6217538461538	10.3615737241151	6.47812412264985e-22	3.32645723465009e-20	39.0551691881123	up
RP11.143K11.5	-0.692702794819359	0.516861538461538	-10.3615032431227	6.48170981346766e-22	3.32645723465009e-20	39.0546245437416	stable
RPS6KA1	8.32276338710899	10.7962461538462	10.3611541284417	6.49949998580713e-22	3.32856498220514e-20	39.051926774795	up
CARD16	17.0584181625388	14.4767076923077	10.3591821795681	6.60090167362282e-22	3.37339357379304e-20	39.0366894713751	up
KSR2	-0.968058395819132	0.822	-10.3586722162337	6.62737998050967e-22	3.37655687092545e-20	39.032749205195	stable
ZRANB1	-3.43907218056503	9.64606153846154	-10.3585286671672	6.63485235674738e-22	3.37655687092545e-20	39.0316400810186	down
PGM2	6.00041164886767	11.4676615384615	10.3545731376686	6.84408309268301e-22	3.47576545537801e-20	39.0010809007905	up
ITGAM	5.13494205862305	6.60018461538462	10.3529865373517	6.92983886944377e-22	3.51198459037686e-20	38.9888249555563	up
JPH4	-18.8781538286753	22.3190461538462	-10.349729507979	7.10924254022722e-22	3.59139433581034e-20	38.9636684448955	down
C17orf96	-3.14437552071499	4.74381538461538	-10.3496074063813	7.11605718104327e-22	3.59139433581034e-20	38.962725438161	down
ARHGAP15	2.99424108157237	4.10956923076923	10.3459730303277	7.32189637870996e-22	3.6876283914803e-20	38.9346592088448	up
MADD	-11.815273422707	27.2162461538462	-10.34342531201	7.46970893397707e-22	3.75430040346955e-20	38.9149875491062	down
ALOX5	12.5693331061123	12.2672923076923	10.3421775950794	7.54317675774455e-22	3.78340861461637e-20	38.9053544512953	up
ADAM12	6.26136181170946	4.43166153846154	10.3401526376442	7.66394166098981e-22	3.83607088158926e-20	38.8897218389201	up
ZNF217	3.43672422934181	4.8124	10.3395542520088	7.69999480639807e-22	3.84620274456755e-20	38.8851026112964	up
PXN	11.8722419147164	26.5210461538462	10.3377132382986	7.81197776110386e-22	3.89414284870108e-20	38.8708917733541	up
DPY19L1	15.9100840718019	21.5341846153846	10.335872050197	7.92559025262568e-22	3.94269751503829e-20	38.8566808512752	up
SOAT1	7.05814473983185	11.4176615384615	10.3345486935433	8.00826242621815e-22	3.97569370979965e-20	38.8464675099444	up
NDUFA6.AS1	-4.38235135953949	8.29464615384615	-10.3318274181308	8.18096804937324e-22	4.05316148205811e-20	38.8254674255576	down
OSCAR	2.94459819737938	2.92267692307692	10.3262675847024	8.54541532880517e-22	4.22511734326249e-20	38.7825707687029	up
POP4	13.7883397712641	37.504	10.3248863149499	8.63843254094706e-22	4.26244442172572e-20	38.7719154292239	up
GMFG	21.6373767325608	25.2704307692308	10.3212309641899	8.88947461323262e-22	4.37743642594123e-20	38.7437208952085	up
MAP2	-72.9064644399	114.701692307692	-10.3204686071796	8.94273866577378e-22	4.3901087590257e-20	38.7378412947169	down
RAP2B	3.82193781716277	6.49901538461538	10.3203464504065	8.95130290420433e-22	4.3901087590257e-20	38.7368991932743	up
UNC13A	-8.67482049534198	9.65501538461539	-10.3135427769279	9.4413952158314e-22	4.61779236272538e-20	38.6844364861216	down
PLOD3	25.2166734832993	37.3706461538462	10.3133790898271	9.45350898888942e-22	4.61779236272538e-20	38.6831745181721	up
AAED1	2.58776831023253	5.57836923076923	10.3114170087167	9.59992215352137e-22	4.67991395403929e-20	38.6680483673764	up
SERPINH1	71.1730428690449	59.0999692307692	10.3084960214746	9.82207557530444e-22	4.77863620889712e-20	38.645532449597	up
GNAO1	-34.4257611906385	53.8067692307692	-10.3045986507489	1.01264635147037e-21	4.91689324268827e-20	38.6154952261247	down
CIITA	6.52747216541695	5.89418461538462	10.2986018159927	1.06132306404506e-21	5.14297706294025e-20	38.5692884502026	up
SEC24D	7.18853934711808	8.31658461538462	10.2901358999381	1.13402502424478e-21	5.48435243335556e-20	38.5040798932118	up
C7orf49	8.45103461334545	24.2701230769231	10.2879208047352	1.1538508567927e-21	5.56916189332125e-20	38.4870226079195	up
IRF1	15.9787317276376	15.9193230769231	10.2839903539936	1.189881342871e-21	5.73169377161979e-20	38.4567608107208	up
TRADD	3.85123532530486	7.34981538461538	10.2774928331694	1.25191243435352e-21	6.0185813988308e-20	38.4067470671139	up
TTC4	3.79634287661894	11.4398769230769	10.2769842712735	1.25690111110296e-21	6.03064623840052e-20	38.4028331549528	up
PMM2	4.96787926986291	8.12273846153846	10.2734303309435	1.29231887779954e-21	6.18837579160465e-20	38.3754846117487	up
YKT6	24.9124149814436	64.6091076923077	10.2724285444274	1.30248045742884e-21	6.22478184821493e-20	38.3677764505025	up
BRINP1	-11.3886836325078	11.6664307692308	-10.2702679765081	1.32466721286589e-21	6.31840286670109e-20	38.3511534323647	down
C8orf46	-23.5094720896766	36.5469538461538	-10.2673780016747	1.35493250455562e-21	6.45011508920155e-20	38.3289212425301	down
STAB1	50.2611201999546	45.9747076923077	10.265074273195	1.37954978887589e-21	6.55447815706929e-20	38.3112012252571	up
GYS1	9.40635840339315	15.9787692307692	10.260514883052	1.42958873863074e-21	6.77898160934336e-20	38.2761368236526	up
SLC35C1	2.48017950465803	5.59535384615385	10.2589136521938	1.44758676357412e-21	6.85097190869726e-20	38.2638242767844	up
IL17RA	2.26981746572749	4.86184615384615	10.2585466470343	1.45174356540889e-21	6.85730368391001e-20	38.2610023541398	up
SBNO2	10.3269908354162	12.4801230769231	10.2535625072648	1.50938390780613e-21	7.11575057001779e-20	38.2226840753036	up
NCF1C	2.40746156176626	2.3788	10.2510394659672	1.53942365610584e-21	7.24333072696918e-20	38.2032904096322	up
SSR1	15.6210277967129	41.6629846153846	10.2502925742887	1.54842971906576e-21	7.27164118648527e-20	38.1975497976338	up
CTSC	52.4945372263879	44.7515384615385	10.2479053172692	1.57756804052718e-21	7.39420426856727e-20	38.1792027487405	up
TANK	7.91566045595698	24.0826461538462	10.2347656456149	1.74797768955403e-21	8.17717409155603e-20	38.0782576570345	up
TMEM230	26.5852688782853	75.1652923076923	10.2330700071931	1.77126117451378e-21	8.27019181021539e-20	38.0652357445761	up
TEAD4	4.57075664621677	4.45092307692308	10.2299514722266	1.81489063340563e-21	8.4576684958286e-20	38.0412893344642	up
DAP	18.2177452094221	42.8455692307692	10.2275524696817	1.84917893377778e-21	8.60098025680271e-20	38.0228705404876	up
ARHGAP30	4.91855752480496	6.51803076923077	10.2256114713277	1.8773916555449e-21	8.715539964272e-20	38.0079697618499	up
VMP1	50.9123044005151	59.1411384615385	10.2230934559775	1.91462973125325e-21	8.87148244618412e-20	37.9886414387385	up
ITGB1	70.0100503673407	91.9854769230769	10.2209225722003	1.94732282455805e-21	9.00581274338388e-20	37.9719796400302	up
RAB32	8.64576119063848	9.50289230769231	10.2181502597515	1.9898811172495e-21	9.18517040952775e-20	37.9507044121033	up
KBTBD6	-3.52619480421117	7.52876923076923	-10.2172336853942	2.00415394543139e-21	9.23353198419772e-20	37.9436710985096	down
CD300C	1.47908505642657	1.65904615384615	10.2158620890883	2.02570259404662e-21	9.31516848823782e-20	37.9331467818146	stable
G6PD	9.14338786639398	22.9064615384615	10.2123315980288	2.08223379382052e-21	9.55706023933549e-20	37.9060604729996	up
RP11.9G1.3	-1.35097818677573	1.77812307692308	-10.2102767095237	2.11585620176111e-21	9.69309189529958e-20	37.8902973351632	stable
RNPEPL1	9.27875369234264	23.2532	10.2094413556082	2.12967814282703e-21	9.7380734027087e-20	37.8838897600764	up
ARHGAP27	4.27885404832235	7.8472	10.205400255664	2.19782048037376e-21	1.00308031905389e-19	37.8528962986757	up
RELB	5.50187684617131	6.37652307692308	10.2049136757507	2.20617014016722e-21	1.00500552115558e-19	37.849164865124	up
GPR27	-6.59140195410134	7.25732307692308	-10.2045376076623	2.21264501925219e-21	1.0060710792211e-19	37.8462809751483	down
SAT1	272.116969249413	295.988861538462	10.1993155784976	2.30453053013377e-21	1.04589570291108e-19	37.8062412656367	up
GEMIN7	5.37938044383852	11.6410461538462	10.1969446232341	2.34749143419521e-21	1.063409248198e-19	37.7880654980115	up
LIMS1	14.3351223206847	24.4553230769231	10.1959346696445	2.36603229330309e-21	1.06981601425448e-19	37.7803238364263	up
KCNE3	3.70534575475271	3.96298461538462	10.1917252121408	2.44489024347978e-21	1.10276246359226e-19	37.7480610180742	up
MAP7D3	1.9013780958873	3.27101538461538	10.1915638773709	2.44796403165263e-21	1.10276246359226e-19	37.746824624514	stable
AKAP2	8.0640305233659	10.7425538461538	10.1912290058674	2.45435634611718e-21	1.10359838217461e-19	37.7442583591179	up
KLHDC1	-1.29115617662652	2.76910769230769	-10.1864081381097	2.54824081832988e-21	1.14369937540023e-19	37.7073187221368	stable
LAMC1	25.5862845565402	24.6518769230769	10.1856101056897	2.56412282893429e-21	1.14870813879661e-19	37.7012047013765	up
NFKB1	4.14801901083087	8.94670769230769	10.1833276002956	2.61009308781073e-21	1.16715302305301e-19	37.6837189335984	up
TTF2	2.31978565477543	4.2116	10.1820515057903	2.63614994480261e-21	1.17664190013336e-19	37.6739439273765	up
ADHFE1	-9.63309626600015	14.1166769230769	-10.1736385299058	2.81452602886957e-21	1.2539589776242e-19	37.6095153699014	down
TMCO4	3.33585927440733	4.652	10.172640714092	2.83646238913288e-21	1.2594272848679e-19	37.6018756640013	up
DPP9	6.34185147315005	14.3811076923077	10.1726093666851	2.83715428803588e-21	1.2594272848679e-19	37.6016356610068	up
GAP43	146.134886010755	170.324153846154	10.1705730656832	2.88246060617831e-21	1.27720831886874e-19	37.586046079001	up
KCNIP2	-30.9185741876846	23.4092615384615	-10.1672739165912	2.95739525549119e-21	1.30802903609234e-19	37.5607917263462	down
FES	5.0625149587215	6.45089230769231	10.1648541578601	3.01358363074882e-21	1.3304616225335e-19	37.5422716000283	up
SLC11A1	31.4544247519503	22.8856307692308	10.1622250778016	3.07583552532775e-21	1.35548505415077e-19	37.5221519442048	up
OST4	77.5927330909641	197.259753846154	10.1513185927269	3.34802071171219e-21	1.47276585593328e-19	37.4387159343414	up
STK38	3.84749375142014	9.04181538461538	10.1499722411474	3.38323867509167e-21	1.48557155253213e-19	37.4284193533566	up
RAP1A	17.2709069908354	46.2458153846154	10.1466572456286	3.47152945524157e-21	1.52159325276048e-19	37.4030700282976	up
SLFN12	1.85321252745588	2.26418461538462	10.1447690876949	3.52283768948386e-21	1.53964160518386e-19	37.3886334356798	stable
CTB.25B13.12	3.900973642354	5.47221538461538	10.1446767768518	3.52536534607996e-21	1.53964160518386e-19	37.3879276751465	up
CANT1	7.42912406271301	16.5412307692308	10.143701986244	3.55216731568049e-21	1.54856670468179e-19	37.3804751358395	up
ADIPOR1	11.4439464515641	42.2836923076923	10.1379754321109	3.71375811971608e-21	1.61466801810821e-19	37.336701490139	up
MRPS15	14.7019859122927	30.7700923076923	10.1378607216615	3.71706852807941e-21	1.61466801810821e-19	37.3358247757286	up
RP11.373D23.3	0.781845792622888	0.708738461538462	10.1353338376472	3.79073973154558e-21	1.6437350215611e-19	37.3165134794351	stable
SLC50A1	5.59212906157692	11.8223692307692	10.1322577425271	3.88238383895476e-21	1.68047810082586e-19	37.293008263456	up
SNX8	8.35462016208438	19.5129230769231	10.1313980016471	3.90838888274675e-21	1.688729448698e-19	37.2864394225306	up
PLB1	3.41204801938953	3.73255384615385	10.130355284782	3.94016085292982e-21	1.69943888135409e-19	37.2784729398088	up
APEX2	2.29475914564871	6.31483076923077	10.1299233815658	3.95339614970003e-21	1.70212946438235e-19	37.2751732704836	up
PLXND1	45.1549833371204	54.4553230769231	10.1271594239117	4.03914738292392e-21	1.73345692220515e-19	37.2540588016466	up
ASIC1	-23.2373150041657	29.0120615384615	-10.1270367594941	4.0429955576792e-21	1.73345692220515e-19	37.2531218103246	down
DHDDS	5.89766909035827	16.4721538461538	10.1268921873445	4.04753568943733e-21	1.73345692220515e-19	37.252017480859	up
MTMR11	6.71325229114596	9.42316923076923	10.1178973294994	4.34020116629355e-21	1.85553134571629e-19	37.1833252656528	up
GUSB	17.2904998863895	29.0896307692308	10.1138683379713	4.47802071010961e-21	1.91109354024783e-19	37.152566722345	up
SLC25A21.AS1	-1.88751079300159	2.3124	-10.1119904922821	4.54373328088682e-21	1.93574178267693e-19	37.1382328341956	stable
ITGA5	22.3342047261986	18.9639076923077	10.1098086743139	4.62128709146255e-21	1.96533968158947e-19	37.1215804004069	up
GDAP1	-9.4430796031205	17.3340923076923	-10.109376343363	4.63680992711439e-21	1.96849979558437e-19	37.1182809120427	down
ANXA1	168.246184579262	131.876153846154	10.106450275704	4.74324092935852e-21	2.01017558967901e-19	37.0959514913153	up
PCED1B.AS1	17.0221343634022	17.7006461538462	10.1033317599508	4.85934489707471e-21	2.05579867767373e-19	37.0721571284257	up
LATS2	2.06058926001667	2.74258461538462	10.1027368554832	4.88181210195818e-21	2.06171807625407e-19	37.06761842073	up
KCNK6	0.950043550708171	1.18061538461538	10.0984782770913	5.04568404263146e-21	2.127232409377e-19	37.0351324531301	stable
ADAP2	8.42970271907899	11.4737230769231	10.0941567449091	5.21756551258813e-21	2.1958909802633e-19	37.0021734785754	up
ABCD1	2.63795463152313	5.35356923076923	10.0901345121321	5.38276484148587e-21	2.26150496604465e-19	36.9715037135682	up
EFEMP2	33.9965167007498	36.7716615384615	10.0897685731853	5.39804997746774e-21	2.26401661641173e-19	36.9687137206686	up
GLIPR1	15.4472142694842	14.8285538461538	10.087667555721	5.4866469935736e-21	2.29721471197369e-19	36.9526961485645	up
ARL11	0.755234037718701	0.914369230769231	10.0868599794315	5.52108445789548e-21	2.30766152100972e-19	36.9465398705393	stable
PSME2	39.4198689691737	71.3780615384615	10.083778010109	5.65449396120071e-21	2.35936912693256e-19	36.9230478872636	up
LCP1	14.4970525638113	16.5187384615385	10.0776262878243	5.93043542502533e-21	2.47027007104736e-19	36.8761681432154	up
SPI1	27.8522741043702	29.2616923076923	10.0741877071294	6.09046323368573e-21	2.53194200127984e-19	36.8499705866666	up
NUDT16P	0.449814436113004	0.544153846153846	10.0739084079105	6.10364836046926e-21	2.53194200127984e-19	36.8478428895998	stable
PLAU	23.5934242217678	15.7351384615385	10.0737569406103	6.11081066836214e-21	2.53194200127984e-19	36.8466890268604	up
C1QB	301.13360864955	274.328123076923	10.0735602012013	6.12012618906745e-21	2.53194200127984e-19	36.8451902991407	up
CSMD3	-3.63650193137923	3.41403076923077	-10.0713193539163	6.22723001814701e-21	2.57187771513487e-19	36.8281209713371	down
REST	2.19373172763765	4.28803076923077	10.0707405588631	6.25519548553272e-21	2.57904890476388e-19	36.8237124040239	up
KIAA1737	-6.55932704688328	17.8594461538462	-10.0581157938326	6.89720027506776e-21	2.83893898293229e-19	36.7275847545252	down
HK3	4.87203022040445	3.82741538461538	10.048525825846	7.42825566760277e-21	3.04830203487436e-19	36.6546065298063	up
RFT1	3.4009141861698	8.97332307692308	10.0484796289788	7.43090975368123e-21	3.04830203487436e-19	36.654255066081	up
HMGCR	-9.79101075513139	19.0458153846154	-10.046343320241	7.55467883391602e-21	3.09385719383571e-19	36.6380030410735	down
PROCR	4.51326251609483	5.79821538461538	10.0428022625572	7.76436005922276e-21	3.17438357648156e-19	36.6110683090645	up
C14orf132	-18.9969764447474	30.8605538461538	-10.0411120824608	7.8664713603528e-21	3.21073460254936e-19	36.5982138498309	down
CNTFR	-23.0065519200182	28.8007076923077	-10.0396333227844	7.95690337951727e-21	3.24220488459191e-19	36.5869682462108	down
GPX1	122.163279557677	205.714984615385	10.0381760331257	8.0470327210755e-21	3.27344678884419e-19	36.5758867600765	up
WASF2	11.7480739225934	28.6839384615385	10.0371170675163	8.11316242422681e-21	3.29483788199902e-19	36.5678347251697	up
PHLPP1	-11.1534965538135	23.1739692307692	-10.0339173061878	8.31627746966888e-21	3.37169609545275e-19	36.543507453478	down
PI4K2B	2.88218776035749	6.24107692307692	10.0330155139029	8.37442863040694e-21	3.38962314248385e-19	36.5366520011749	up
FAM86C1	1.27476179656139	2.30683076923077	10.0316839315513	8.46103377233643e-21	3.41898849743947e-19	36.5265298586222	stable
FAM13C	-10.135811936681	15.0461538461538	-10.0307486971544	8.52239209043099e-21	3.43406424770461e-19	36.519421009005	down
PIGT	24.017472165417	45.6622769230769	10.0306851735967	8.52657570341849e-21	3.43406424770461e-19	36.5189381699363	up
HLA.A	283.415221540559	326.537476923077	10.0294960340421	8.60526918641963e-21	3.46002939221229e-19	36.50989987967	up
LRRC25	5.49094902673634	4.96076923076923	10.0278421170278	8.71592116962881e-21	3.49873759690413e-19	36.4973298849864	up
SCD5	-178.552635007195	259.701507692308	-10.0271731644713	8.76107653290195e-21	3.51106997923184e-19	36.4922460613172	down
TLN1	30.2886264485344	63.1552	10.0238908855379	8.98602572713315e-21	3.59529706970791e-19	36.4673043625504	up
FBLIM1	10.9586366734833	8.8716	10.0226914485987	9.06965217215281e-21	3.62279735204909e-19	36.4581910275381	up
H6PD	4.01923691585246	7.82981538461538	10.022279264032	9.09856839490509e-21	3.628389750401e-19	36.4550593760177	up
TMEM115	6.97439142619099	21.8678769230769	10.0190020979405	9.33175601929313e-21	3.71529127537356e-19	36.43016286749	up
SNAPC2	6.56384306596984	13.6544	10.0152464258649	9.60630036844023e-21	3.8183474307627e-19	36.4016363929721	up
FAM115C	1.438551465576	1.3524	10.0132416965009	9.75611806983327e-21	3.87141314222534e-19	36.3864116146269	stable
LAIR1	25.744964023328	24.6570461538462	10.0130358272198	9.77163392800442e-21	3.87141314222534e-19	36.3848482447566	up
MANF	32.6162872074528	55.6264923076923	10.01066510517	9.95208565517856e-21	3.93649488858331e-19	36.366846208303	up
FRMD8	6.74278724532302	12.0525538461538	10.0061233616846	1.0307084791466e-20	4.07029455579873e-19	36.3323647806866	up
CC2D1B	4.39493183367417	11.6496615384615	10.0005287877778	1.07617115039778e-20	4.24293993591191e-19	36.2899013939694	up
MS4A6A	75.452683481027	66.3249846153846	9.99775252444861	1.09946566222195e-20	4.32776726524453e-19	36.2688338852939	up
GRAMD1B	-5.55170756646218	8.61606153846154	-9.98067100674407	1.25422321280939e-20	4.92895539172878e-19	36.1392792478496	down
TMEM256.PLSCR3	7.46606680299931	16.8843692307692	9.97982947736323	1.26238316639054e-20	4.95302143638971e-19	36.1328996775072	up
FAM57B	-10.3876698477619	12.3996307692308	-9.97743476070423	1.28589340685764e-20	5.03424493793867e-19	36.1147470571316	down
ATP6V0E1	57.089103991517	139.621569230769	9.97730056321639	1.28722369127594e-20	5.03424493793867e-19	36.1137298703962	up
SEPT3	-42.4104714837537	64.1236307692308	-9.97264861892824	1.33419270609631e-20	5.20956208162101e-19	36.0784736213468	down
CYTH4	7.76727902749375	8.98089230769231	9.965672040431	1.40784207593867e-20	5.48832793898782e-19	36.0256155814199	up
C15orf59	-37.9516435658562	45.2363076923077	-9.96509654345544	1.41409471826233e-20	5.5038828986319e-19	36.0212561973621	down
HEXA	24.866843520412	53.2338153846154	9.96488512955223	1.41639860319584e-20	5.50404351778624e-19	36.0196547723265	up
MTMR7	-3.18312731954858	3.95670769230769	-9.96398549136348	1.42624418207069e-20	5.53346347257603e-19	36.012840362966	down
GRIA2	-38.5449428160267	47.8760923076923	-9.9597360779599	1.47367621623438e-20	5.70838338154738e-19	35.9806570841267	down
SNAP91	-17.448262137393	17.8142461538462	-9.95716634445027	1.50311649251694e-20	5.81316562749875e-19	35.961198503271	down
NCKAP1L	7.84769976520487	9.90913846153846	9.95309822233611	1.55092203777462e-20	5.98852849061991e-19	35.930399203563	up
TRPV2	4.35383019010831	5.39070769230769	9.95186835152415	1.56566966798246e-20	6.0358922889606e-19	35.9210892934879	up
ATG4A	1.88941604180867	5.6372	9.95142461813014	1.57102469007024e-20	6.0469535776343e-19	35.9177304569562	stable
C1QA	198.960975914565	178.282492307692	9.94888597558751	1.60201293640367e-20	6.15648762890297e-19	35.8985157388883	up
GNB2	62.8043569643263	180.781384615385	9.94766690881197	1.6171086518777e-20	6.20469795987018e-19	35.889289669076	up
SQSTM1	106.604603499205	177.024061538462	9.94283465051497	1.67834936172967e-20	6.42953174384817e-19	35.8527243192492	up
AC004067.5	0.756996515943346	0.840769230769231	9.93626348419904	1.76533960337796e-20	6.7520761526478e-19	35.8030158180829	stable
MAPKAPK2	14.613982428236	31.2896615384615	9.93604680392503	1.76828307534867e-20	6.7520761526478e-19	35.8013770054449	up
SERPING1	116.036774975384	95.4974153846154	9.93585647815852	1.77087255832825e-20	6.7520761526478e-19	35.7999375347774	up
OAZ1	188.73394152844	503.375138461538	9.9317754057901	1.82731297157646e-20	6.95637172872755e-19	35.7690750971287	up
C11orf24	8.50193213663563	17.3408923076923	9.92737652097299	1.8901507314924e-20	7.18434479598191e-19	35.7358167569725	up
NLRC4	0.867334696659849	1.13055384615385	9.92456535546045	1.93142733593149e-20	7.32978180559584e-19	35.7145666539236	stable
TPM4	114.235669923502	148.860615384615	9.92218373569282	1.96709657164936e-20	7.45351887880723e-19	35.6965660543731	up
CCR5	2.21801446640915	2.01393846153846	9.92007286507457	1.99925733108237e-20	7.56359779718659e-19	35.6806137234171	up
PRR24	18.8856714383095	20.7725538461538	9.91254866597977	2.11820142758522e-20	7.99956093843265e-19	35.6237662497018	up
PLK3	9.59172233583276	11.0301230769231	9.91237238442696	2.12107079063104e-20	7.99956093843265e-19	35.6224346660491	up
MLX	7.417599787927	21.6185538461538	9.91060529923732	2.1500480931187e-20	8.09629565219898e-19	35.6090872708096	up
ITPRIPL2	4.00469855335909	5.08735384615385	9.90974639860306	2.1642743218296e-20	8.1372700390768e-19	35.6026001576366	up
PPM1M	6.33231651897295	12.3716923076923	9.90949564255713	2.16844527369389e-20	8.14037032837618e-19	35.6007063010871	up
MAN1C1	27.871656063016	27.6912307692308	9.90837850242509	2.18712445495043e-20	8.19784121588971e-19	35.5922693130008	up
NUDT19	1.68298795728243	3.56295384615385	9.90549587233612	2.23606507301525e-20	8.36838753325678e-19	35.5705011272886	stable
RP4.647J21.1	0.247311595849428	0.197753846153846	9.90048287865497	2.32377869277129e-20	8.68329346856444e-19	35.5326534972742	stable
MAN2B1	19.5722968264789	30.6581230769231	9.89801103550772	2.36827869615504e-20	8.82409723261929e-19	35.5139950561331	up
CACNG2	-3.91917745966826	2.85969230769231	-9.89798704311929	2.36871474673206e-20	8.82409723261929e-19	35.5138139642953	down
HLA.F	29.8633094751193	37.0718461538462	9.89716849865074	2.38363927795648e-20	8.8661175956528e-19	35.507635822675	up
SERTAD1	4.59776035749451	6.24898461538462	9.8949127184061	2.42525403344088e-20	9.00713429274547e-19	35.490611236574	up
ARHGAP25	4.49110315837309	6.76735384615385	9.89185742975375	2.48277090097623e-20	9.20668977700423e-19	35.4675559709779	up
SLC33A1	3.72503408316293	9.88230769230769	9.89151917005479	2.48922147128345e-20	9.21656035166532e-19	35.4650036894533	up
PIK3R6	1.09020184806483	1.24612307692308	9.89103078555941	2.49856427931054e-20	9.23709341314715e-19	35.4613187483883	stable
CASKIN2	-5.2441755661592	13.3395384615385	-9.88985525489442	2.52119525848779e-20	9.30661545644522e-19	35.4524495732008	down
NFAM1	1.83758691206544	2.21504615384615	9.88868686802929	2.54389042579518e-20	9.37616340877176e-19	35.4436348517817	stable
MFSD1	16.7356945391199	34.5946153846154	9.88847346344296	2.54805753391469e-20	9.37731430711176e-19	35.4420249123036	up
DPYD	10.1015250321897	8.16227692307692	9.88807107800792	2.55593328474498e-20	9.39208958983482e-19	35.4389893380051	up
SURF4	25.9126338710899	60.0831384615385	9.88591315830105	2.59858381959549e-20	9.53441176402411e-19	35.4227112268622	up
RHOQ	12.2947034764826	32.9404	9.88542715081376	2.60828669282624e-20	9.55559971230287e-19	35.4190453251427	up
HLA.DRA	296.740533212149	278.580123076923	9.88512370446528	2.61436307084254e-20	9.56345805433316e-19	35.4167565108664	up
RPS6KA3	3.73045027645232	8.05243076923077	9.88442331487063	2.62844178852859e-20	9.60052176392591e-19	35.4114738029569	up
CD40	3.61126486404605	4.60498461538462	9.88407556623259	2.63545992513741e-20	9.61172385890443e-19	35.4088509731702	up
XBP1	17.5145561614784	30.8684307692308	9.88116242264247	2.69498765842196e-20	9.81411224233123e-19	35.3868810540508	up
BCKDK	8.03817541467849	25.2411384615385	9.88054320757273	2.7078118872418e-20	9.84607353797369e-19	35.3822115925954	up
MAGEH1	-25.8522812997046	47.8240615384615	-9.8803015407852	2.71283334425022e-20	9.84960954212401e-19	35.3803892409586	down
CRYZ	9.30260925547224	16.3196923076923	9.87831344838552	2.75449532524923e-20	9.98596919255035e-19	35.3653984102081	up
BATF	2.28218776035749	1.782	9.87647126405773	2.79366662861981e-20	1.01008598185479e-18	35.3515092044881	up
CTSZ	104.311804135424	99.6676923076923	9.87643277383522	2.7944909388649e-20	1.01008598185479e-18	35.3512190209705	up
APOL2	23.6522528970688	33.6447076923077	9.86767397320905	2.98849243951313e-20	1.07860633655188e-18	35.285200782832	up
P4HB	157.342069984094	213.734307692308	9.86736344446218	2.99561061779945e-20	1.07957368723836e-18	35.2828607885357	up
RAB42	3.13404718624555	2.87784615384615	9.86655439962341	3.01423534717369e-20	1.08467883217969e-18	35.2767644026695	up
RAB43	1.81687495266227	2.99938461538462	9.86469571769666	3.05746012112813e-20	1.09860819655189e-18	35.2627597083796	stable
RAB13	57.4007948950995	99.2108615384615	9.86222928371071	3.11577035001322e-20	1.11790899018321e-18	35.2441779294797	up
FPR1	22.3612671362569	18.0115076923077	9.86195003532096	3.1224414119015e-20	1.11865257416666e-18	35.242074266178	up
PRKACA	15.9684253578732	46.0045538461538	9.85756794195345	3.22900395209906e-20	1.1542214580961e-18	35.2090667823941	up
RP11.395B7.7	5.82906309172158	9.75378461538462	9.85747863847614	3.2312127475271e-20	1.1542214580961e-18	35.2083941982727	up
CYBB	17.4880549875029	20.5820307692308	9.85705909783876	3.24160959299787e-20	1.15623746274584e-18	35.2052344950629	up
A2M	170.261924941301	204.730861538462	9.85320915656518	3.33858165318166e-20	1.18908253726643e-18	35.1762426303856	up
FILIP1L	12.2291585245778	12.3694461538462	9.8494347663223	3.43644632217849e-20	1.22083266162323e-18	35.1478255722472	up
IGIP	-6.99032492615315	13.0129538461538	-9.84938469374493	3.4377635994899e-20	1.22083266162323e-18	35.14744861923	down
WWTR1	27.6200030296144	29.498	9.84754137535847	3.48660704159692e-20	1.2363732200275e-18	35.1335725861578	up
DCTD	15.6360486253124	28.5738461538462	9.84319702109037	3.60446504194339e-20	1.27630591863632e-18	35.1008748811912	up
FLRT1	-4.83296296296297	5.92095384615385	-9.84034192212454	3.68406693014866e-20	1.30259610672669e-18	35.0793902312334	down
CLEC7A	6.33683329546315	7.01566153846154	9.83837775078801	3.73984042655389e-20	1.32039707135486e-18	35.0646117570544	up
PVRL3.AS1	-0.456824964023328	0.586646153846154	-9.83781329727371	3.75602287668043e-20	1.32418858692939e-18	35.0603650867206	stable
NCAM1	-88.3820945997121	171.7756	-9.83630791496991	3.79952186367764e-20	1.33758565637948e-18	35.0490399690602	down
SLC22A17	-55.4174736802242	113.185784615385	-9.83575298608119	3.81568277917972e-20	1.34133380471569e-18	35.044865426368	down
SDCBP	40.7987567219571	107.7652	9.83302495674353	3.89612788643972e-20	1.3676364641491e-18	35.024345216155	up
PPP1R3B	2.52366507611906	3.17169230769231	9.83106812401989	3.95486687312206e-20	1.38625492154996e-18	35.0096278168327	up
PSMC4	18.9225509353934	52.5454153846154	9.82491916908054	4.14522626245872e-20	1.4508888354039e-18	34.9633915510153	up
UBE2A	11.1788517761115	44.0462153846154	9.82311696241158	4.20272376871123e-20	1.46890026433433e-18	34.9498430310282	up
SCRT1	-7.6985476785579	5.92784615384615	-9.82182412705519	4.24445750810978e-20	1.48135829759366e-18	34.9401246527593	down
BCAP31	34.9558517003711	104.732123076923	9.8093390543789	4.66927098148305e-20	1.62512319542177e-18	34.8463083851577	up
NCF1B	2.48172195713095	2.616	9.80932588486994	4.66974066266471e-20	1.62512319542177e-18	34.8462094596783	up
CAPN5	18.3666606074377	23.4240923076923	9.80483746418957	4.83258077168213e-20	1.67939085502771e-18	34.8124979203384	up
TSPO	28.7379879572824	46.4988307692308	9.80248867812134	4.92002965359775e-20	1.70533675483182e-18	34.7948600109559	up
TMEM60	5.61114595167765	14.6825846153846	9.80245585290821	4.92126285411467e-20	1.70533675483182e-18	34.7946135303032	up
TXNDC5	19.6090119669772	32.1442769230769	9.80177228055796	4.9470136422436e-20	1.71182153429897e-18	34.7894807670349	up
CNIH4	10.3034870862683	20.4808	9.80014727952824	5.00876725822101e-20	1.73072830004949e-18	34.77727983855	up
TXNDC12	11.8829765962281	29.5754153846154	9.79648533835426	5.15074945837973e-20	1.77726427410703e-18	34.7497890255662	up
MAPT	-52.2276626524275	80.0551692307692	-9.79621373220003	5.16143809826511e-20	1.77842979006228e-18	34.7477502523668	down
LGALS1	457.946840869499	459.637107692308	9.79300411429366	5.28942801041417e-20	1.81741284027727e-18	34.7236600135309	up
TNFRSF14	11.9784511095963	15.5598769230769	9.7930018703707	5.28951858470897e-20	1.81741284027727e-18	34.7236431729379	up
COTL1	58.0405286677271	96.8066153846154	9.79151508335379	5.34987148637552e-20	1.83555675285713e-18	34.7124853255571	up
SPOCD1	52.0923740816481	31.0806461538462	9.78853212848735	5.47302789446922e-20	1.87516727550505e-18	34.6901019824525	up
TARSL2	-4.38976709838673	10.4696	-9.78631357473164	5.5664464295123e-20	1.90449192467393e-18	34.6734568956353	down
PTPN1	6.23170680905854	15.4827692307692	9.78578632625609	5.58887957595828e-20	1.90948152478597e-18	34.6695014209237	up
KRT8P12	2.34403165947133	5.50153846153846	9.78205225640942	5.75034521115187e-20	1.9618919720404e-18	34.6414913155057	up
UBE2Z	8.47628872226009	31.3238769230769	9.77695500328743	5.97825804587685e-20	2.03612239558179e-18	34.6032649693784	up
SEP15	47.0433193213664	110.567015384615	9.77681470561528	5.98465638757288e-20	2.03612239558179e-18	34.6022129728465	up
CD14	101.571653790805	78.7274769230769	9.77279429408793	6.17092679684465e-20	2.09656376061512e-18	34.5720701116463	up
SNX9	4.29522570627887	9.71756923076923	9.77120968110639	6.2459154141462e-20	2.11908142767811e-18	34.5601913833713	up
CCR1	7.92388207225631	8.15864615384615	9.7706488057679	6.27267394854764e-20	2.12438262330827e-18	34.5559871449365	up
SECTM1	4.39409566007725	4.20378461538462	9.77051642055119	6.2790064382087e-20	2.12438262330827e-18	34.5549948239783	up
AP5Z1	8.45194614860258	17.8282461538462	9.77011634839569	6.29818201842015e-20	2.12791077472345e-18	34.5519960439598	up
TYROBP	132.570289328183	140.158061538462	9.76916687135261	6.34392381458432e-20	2.14039238160303e-18	34.5448794112775	up
RP11.153M7.1	0.953177308187532	0.829846153846154	9.7689539415735	6.35422706972909e-20	2.14089927559875e-18	34.5432834860855	stable
MED8	7.12222335832765	15.6903384615385	9.76814537048068	6.39350381315712e-20	2.15115316402296e-18	34.5372233542544	up
EDEM1	2.80120465045823	5.54144615384615	9.76560228324005	6.51861374399505e-20	2.19021820354176e-18	34.5181650233228	up
DSCAML1	-5.85479322881164	6.57510769230769	-9.76441943697883	6.57763049362391e-20	2.20699916397097e-18	34.5093014847653	down
SMAD9	-7.27448458683632	10.6974461538462	-9.76062161251648	6.7707283534188e-20	2.26866030200091e-18	34.4808467956094	down
MGST2	12.9520612739529	20.7500307692308	9.75916190271261	6.84643469437953e-20	2.28898532389885e-18	34.4699117086208	up
DYRK3	3.62530409755359	4.28633846153846	9.75908959099747	6.85020683958877e-20	2.28898532389885e-18	34.4693700247002	up
TMEM106A	2.03538703325002	2.62726153846154	9.75503884773053	7.06484279771498e-20	2.35746729625809e-18	34.4390295504912	up
RAB27A	4.03603044762554	4.79873846153846	9.75337514780147	7.15491942562798e-20	2.38425438284694e-18	34.4265702455303	up
NDRG3	-13.5856195561615	33.9077230769231	-9.74971872573959	7.35691360559394e-20	2.44821176976304e-18	34.3991916595661	down
BCL3	12.6627626297054	10.1894461538462	9.74898887498118	7.39790604737432e-20	2.45848992497852e-18	34.393727342868	up
BCL7A	-8.55418427630084	12.3582153846154	-9.74816363319398	7.44452941791991e-20	2.47060876698936e-18	34.3875491103549	down
NANS	9.38188290540029	23.7815384615385	9.74415042921695	7.67545432850905e-20	2.54228875465438e-18	34.3575080072662	up
ARHGEF26.AS1	-9.31356926456109	13.2693230769231	-9.74404834833195	7.68142002249022e-20	2.54228875465438e-18	34.3567439614902	down
CABP4	1.29021207301371	1.28747692307692	9.73980862744643	7.93330173110143e-20	2.62208556943986e-18	34.3250147147274	stable
TNIP1	16.5085200333258	35.7291076923077	9.73860688421928	8.00617725417115e-20	2.64258165379874e-18	34.3160224640503	up
TNKS1BP1	16.340744149057	29.5657846153846	9.72834426592195	8.65621600304538e-20	2.85326707981141e-18	34.2392551830842	up
CORO1A	23.5725255623722	37.9091384615385	9.72131704196205	9.1312843177657e-20	3.00578649951243e-18	34.186714922739	up
HECTD3	6.36673407558889	18.2244923076923	9.72018195895913	9.21041207491448e-20	3.02571605315478e-18	34.1782302133499	up
POU6F1	-6.35097023403772	15.3271076923077	-9.72009210703957	9.21670474137831e-20	3.02571605315478e-18	34.1775585961135	down
TMEM150A	4.95967923956676	11.7802461538462	9.7195033357531	9.25804435583227e-20	3.03519119946059e-18	34.1731577837483	up
RP11.57H14.4	-1.25163220480194	3.04169230769231	-9.71726351803953	9.41699869918216e-20	3.08314818783722e-18	34.1564174335961	stable
SIL1	8.86805915322276	19.0659692307692	9.71612498341529	9.49883343987843e-20	3.10576105186133e-18	34.1479088544128	up
ATOH8	-19.1000102249489	18.4177230769231	-9.709790441153	9.9672038141296e-20	3.25452617426197e-18	34.1005790025193	down
TBC1D1	18.8072006362191	32.0711692307692	9.70778321649769	1.01203465495946e-19	3.30010120865198e-18	34.0855851115239	up
TRAPPC3	15.3526550783913	41.4328307692308	9.70207987219258	1.05683542985066e-19	3.44157679605717e-18	34.0429905650724	up
CEBPD	33.8599734908733	33.7536	9.698085686823	1.08937737196452e-19	3.54007067555647e-18	34.0131687315523	up
JAK3	3.02511209573582	2.44606153846154	9.69801147241976	1.0899913409487e-19	3.54007067555647e-18	34.0126146870338	up
KCNJ11	-7.60604635310156	6.34916923076923	-9.69756016799461	1.09373234478119e-19	3.54748440255295e-18	34.0092455425353	down
SLC15A4	5.60974589108535	13.4050769230769	9.69598308864422	1.10690563344255e-19	3.58130403277787e-18	33.9974727682168	up
PARVB	8.45574339165341	10.7952923076923	9.69595951056268	1.10710377071815e-19	3.58130403277787e-18	33.9972967676012	up
FAM196B	-1.51142467620995	1.56581538461538	-9.69295241800845	1.13266450540699e-19	3.65912307550206e-18	33.9748519808005	stable
SLITRK5	-3.01927781564796	4.042	-9.6920884789542	1.14011586254045e-19	3.67831014219616e-18	33.968404285892	down
RP11.61L23.2	5.16739907596759	4.1144	9.69164452831466	1.14396378533967e-19	3.68583616452619e-18	33.9650911437643	up
GNAL	-5.40064909490268	5.90283076923077	-9.68990403089382	1.15917423047498e-19	3.72990374742518e-18	33.9521028516158	down
USB1	6.73487389229721	19.1266461538462	9.6860876836206	1.19323220128101e-19	3.83442094165943e-18	33.9236281908463	up
DOK1	5.47398091342877	11.8234769230769	9.6831512743789	1.2201120292112e-19	3.91562601881155e-18	33.9017231245593	up
C1QC	230.024623949102	218.387507692308	9.68239337128849	1.22714691497008e-19	3.93301394645088e-18	33.8960698977959	up
DNASE1L1	4.4429421343634	8.77126153846154	9.67945706171362	1.25478413001872e-19	4.01629983510992e-18	33.8741701412452	up
TMEM179B	9.25745360902826	30.6119692307692	9.67674382469384	1.28087063753391e-19	4.09440987235873e-18	33.8539373456804	up
FKBP15	4.71089260016664	14.3028	9.67656339335306	1.28262436989814e-19	4.0946352260029e-18	33.8525919667226	up
CASKIN1	-10.1515867605847	11.0127692307692	-9.67385706701098	1.30921678829568e-19	4.17405079843785e-18	33.832414000788	down
HAVCR2	10.8813697644475	13.4458461538462	9.66779536527542	1.37078161296968e-19	4.36461171689795e-18	33.7872300626691	up
TXNDC17	24.6249265318488	54.7226769230769	9.66706485199793	1.37839237466899e-19	4.38310756943762e-18	33.7817858619023	up
CRTAC1	-18.6370154510339	17.0636615384615	-9.66608435805979	1.38867350522648e-19	4.41003546842549e-18	33.7744790170619	down
FAM171A1	-14.0026539422859	27.8502769230769	-9.66172241646394	1.43534180577048e-19	4.55073679231387e-18	33.7419778412052	down
SEPHS2	8.45542528213284	23.6036	9.66159572210952	1.43672032249324e-19	4.55073679231387e-18	33.74103395155	up
PODXL2	-26.0835900931606	47.7467384615385	-9.66037571441145	1.45006224543978e-19	4.58702395091913e-18	33.7319450803936	down
NRBP1	13.8226467469515	42.8488307692308	9.65674695366387	1.49047746168388e-19	4.70874736791196e-18	33.7049150854225	up
GAL3ST4	13.0562118457926	18.8143384615385	9.65528818935223	1.50703775748735e-19	4.75488981694387e-18	33.6940505780481	up
CD86	6.15921419374386	7.71283076923077	9.65411875095619	1.52044534836258e-19	4.79097843837669e-18	33.685341546955	up
AP3B2	-10.6780833901386	16.8878769230769	-9.65123441639023	1.55402253291355e-19	4.89044658934735e-18	33.6638638304711	down
RP11.327F22.2	0.270425660834659	0.323753846153846	9.64800912445009	1.5924412541889e-19	5.00487415366914e-18	33.6398514028777	stable
NFKB2	5.23625804741346	8.16387692307692	9.64279708818143	1.6565279968832e-19	5.19957420028138e-18	33.6010568991075	up
INPP1	-9.14344807998182	23.0137538461538	-9.6418181251263	1.66884775609027e-19	5.23149362302215e-18	33.5937715140708	down
NDUFV3	4.24791676134211	13.0099384615385	9.63918429036618	1.70244662047358e-19	5.32995064216734e-18	33.5741726896466	up
RND1	-7.90401196697721	11.0102153846154	-9.63862257466334	1.70969863720072e-19	5.34577494197233e-18	33.5699932457259	down
COL4A2	92.0945107172612	73.3363076923077	9.63648084724571	1.7376318237998e-19	5.42614014708009e-18	33.5540589580842	up
PRDX4	32.3007373324245	56.9201230769231	9.63589611497656	1.74533652798954e-19	5.43831514802975e-18	33.54970893319	up
KBTBD11	-9.52824130879346	12.8254461538462	-9.63584574106975	1.74600186245631e-19	5.43831514802975e-18	33.5493341911249	down
HLA.B	330.15667158979	333.2112	9.63278522476059	1.78690079655024e-19	5.55858680011268e-18	33.526568389203	up
IL4I1	3.63263614330076	2.85778461538462	9.63080265693947	1.81390077556361e-19	5.6353704043883e-18	33.5118230836344	up
RUFY1	8.64347496781034	24.5513846153846	9.63051471719402	1.81785567227546e-19	5.64045370966491e-18	33.5096816768425	up
PAM	45.0341471635236	83.9996307692308	9.61829123916933	1.99388087040377e-19	6.1787447201837e-18	33.4188082323372	up
C2	14.3808585170037	13.0073846153846	9.61567498880522	2.03370043863913e-19	6.28810364333443e-18	33.3993664095981	up
FNDC3B	8.22908657123381	10.0639076923077	9.61563332844123	2.03434085641051e-19	6.28810364333443e-18	33.3990568475926	up
TMED10	46.1798193592364	123.6996	9.61233066630899	2.0857527054629e-19	6.43883506511302e-18	33.3745183996879	up
RUNX3	1.34720139362266	1.59815384615385	9.60894093899179	2.13986107272073e-19	6.59749815652781e-18	33.3493379016268	stable
PPIB	143.121949178217	271.456553846154	9.6043679448564	2.21507115838522e-19	6.82073683530111e-18	33.3153753046769	up
DERL2	10.724852306294	27.012	9.60106914756571	2.2709485596087e-19	6.98395634147172e-18	33.2908814229855	up
HMGCL	6.77536658335228	17.7266461538462	9.60028272549659	2.28447474962429e-19	7.01668342921217e-18	33.2850428508533	up
FSTL1	50.208423843066	50.0516307692308	9.59913024976681	2.30444152791011e-19	7.06908507035832e-18	33.2764870923586	up
AMER3	-1.74446337953495	1.54738461538462	-9.59851278706192	2.31521030864096e-19	7.09317455516374e-18	33.2719034013038	stable
LMAN2	33.7375770658184	70.1043692307692	9.59799291851781	2.32431573202813e-19	7.11211377324732e-18	33.2680443199905	up
NCF4	7.00367605847155	7.80658461538462	9.59419738389434	2.39187986735362e-19	7.3096569916136e-18	33.2398728583535	up
LPAR6	12.0053237900477	16.4466461538462	9.58974278690025	2.47366607297732e-19	7.55011303528812e-18	33.2068175207072	up
SCG3	-130.387866015299	120.442369230769	-9.58850083167941	2.49695907721301e-19	7.61165745767966e-18	33.1976031056176	down
NOG	-7.00000227221087	5.9804	-9.5841607309488	2.58008097090567e-19	7.8552002125471e-18	33.1654078644952	down
CDHR1	-7.32117473301522	7.16036923076923	-9.58059864308456	2.65034994624122e-19	8.05905159903298e-18	33.1389900195918	down
APOBR	2.3707539953041	2.75387692307692	9.57969926379028	2.66839022755593e-19	8.10377786211306e-18	33.1323207289278	up
TFE3	10.9224793607513	33.9760923076923	9.5719302627022	2.82938646332944e-19	8.58200188365985e-18	33.0747246335073	up
TMEM140	6.58832727410437	12.5730461538462	9.56985949218133	2.87390245932568e-19	8.70617076283394e-18	33.0593771877937	up
ALOX5AP	70.6132295690374	52.5411692307692	9.56797424984249	2.91503428000086e-19	8.81979152926629e-18	33.0454063796689	up
PDLIM7	28.3049075967583	35.1039384615385	9.56736418619082	2.92846924265825e-19	8.84943388781422e-18	33.0408857588867	up
PVR	3.9373850640006	8.24901538461538	9.56397498624558	3.00423379790541e-19	9.06712051710261e-18	33.0157744272035	up
EVA1B	12.0260084829205	14.3878769230769	9.56371369953837	3.01015491874345e-19	9.07373340190248e-18	33.0138387012522	up
CA13	1.27625842611528	2.34003076923077	9.55945808483196	3.10823991707435e-19	9.35780250281567e-18	32.9823153841952	stable
MTSS1L	-117.541631447398	204.105723076923	-9.55860589905047	3.1282593212325e-19	9.40643216913496e-18	32.9760037842175	down
SLC25A18	-24.5370699840945	32.4338769230769	-9.5575409810737	3.1534561624057e-19	9.47049069218286e-18	32.9681170510426	down
SLC1A6	-3.41915511626146	3.17255384615385	-9.55575984901846	3.19605019073199e-19	9.58657422191694e-18	32.9549271607358	down
NRP1	20.2326554570931	21.6053846153846	9.55493614880788	3.21594079244966e-19	9.63435661541014e-18	32.9488278416988	up
PDIA6	43.2824884495948	86.6577846153846	9.55361212789199	3.24817084461725e-19	9.71636806731587e-18	32.9390243701546	up
HCST	11.9670624100583	13.3492307692308	9.55348408785168	3.25130461514228e-19	9.71636806731587e-18	32.9380763610565	up
SLIT1	-17.781568204196	17.5125230769231	-9.55196644376619	3.28867819949275e-19	9.81599826759026e-18	32.9268402546715	down
SOD2	548.977775884268	375.924	9.55111209992438	3.30990456874958e-19	9.86724737002478e-18	32.9205154280593	up
ALDH16A1	4.36737673256078	8.722	9.55090403434746	3.3150945619907e-19	9.87062304956986e-18	32.9189751372067	up
KTI12	2.26758123153829	5.72846153846154	9.54995125258981	3.3389641420782e-19	9.92954055259098e-18	32.9119220174425	up
RNASE6	10.1834030144664	14.1273230769231	9.54967254320334	3.34597870485865e-19	9.93825127892447e-18	32.9098589004837	up
TICAM2	1.17712981898053	1.59178461538462	9.5477367954501	3.39510284423929e-19	1.00718624132884e-17	32.8955306550931	stable
CD68	89.822090812694	98.4115692307692	9.54520642677344	3.46039775246872e-19	1.02530615988495e-17	32.8768035113353	up
SLC39A7	22.5555453306067	57.0914153846154	9.54465176258651	3.47487629039324e-19	1.02834356009861e-17	32.8726988359278	up
ZNRF2	2.42350034083162	5.05507692307692	9.5415822906414	3.55609323103133e-19	1.05109992634348e-17	32.8499862559516	up
EOGT	1.76500568052715	3.27070769230769	9.54112511561698	3.56835002020807e-19	1.05344274989784e-17	32.8466037339926	stable
SH3PXD2B	7.60523858214043	13.3195692307692	9.53924445055052	3.6192128874839e-19	1.06716330546586e-17	32.8326901197216	up
STEAP3	16.1811800348406	12.4168615384615	9.53643571869505	3.69651816395108e-19	1.08863802489436e-17	32.8119132875867	up
INA	-23.0454794364917	19.9150461538462	-9.53553615695779	3.72162176343767e-19	1.09470581641336e-17	32.8052597442209	down
GALNT4	1.19639703097781	1.88267692307692	9.52744967194789	3.95502033466655e-19	1.16195440411955e-17	32.7454643505912	stable
MAP3K14	3.34110164356585	6.49387692307692	9.52407634641123	4.05662564890099e-19	1.19036761803577e-17	32.7205287076561	up
RASL10A	-23.9161175490419	20.6576923076923	-9.52345561266155	4.07560251721508e-19	1.19343869087806e-17	32.7159407767089	down
ZBTB8OS	9.4341490570325	20.4647076923077	9.52341316171295	4.0769035275823e-19	1.19343869087806e-17	32.7156270218391	up
CLIP1	7.2917492236613	21.1380307692308	9.5227681431429	4.09672244248112e-19	1.19779891990139e-17	32.7108597870012	up
MAPK8IP2	-20.9998916912823	24.9999076923077	-9.52212018338946	4.11672799710646e-19	1.20220318436509e-17	32.7060709957615	down
CD163	77.2616303112929	50.2960615384615	9.52136338060167	4.14021682635178e-19	1.20761288390688e-17	32.7004780228386	up
HSP90B1	102.977454745134	215.597969230769	9.52082232820129	4.15709091537167e-19	1.21108255817163e-17	32.6964796544983	up
CEP68	-3.4435957736878	10.3409846153846	-9.52057707736529	4.16476214730257e-19	1.21186607649859e-17	32.6946672966307	down
AD000671.6	0.462983034158903	0.634030769230769	9.51909428085383	4.21144288475804e-19	1.22398518058093e-17	32.6837102625604	stable
FCGRT	55.3064148299628	80.4673230769231	9.51665335055296	4.28942070802164e-19	1.2451604790374e-17	32.6656752331492	up
IDI1	-21.6854271756419	37.8014461538462	-9.51597073102756	4.31148287074411e-19	1.25007309074757e-17	32.66063210063	down
EMR2	2.71348973718094	2.28790769230769	9.5150821216236	4.34037139173465e-19	1.25619957699083e-17	32.6540674358963	up
PDPN	80.0907320305991	54.0007384615385	9.51494262534638	4.34492380068238e-19	1.25619957699083e-17	32.6530369283962	up
SLC24A3	-8.21443043247746	11.9576923076923	-9.5148452294451	4.34810508849082e-19	1.25619957699083e-17	32.6523174360144	down
LINGO1	-31.5916216011512	42.2900923076923	-9.51389130799697	4.37938592346002e-19	1.26373596647792e-17	32.6452707531286	down
PTPRT	-3.81611527683103	3.66713846153846	-9.51223473529976	4.43423955181489e-19	1.27804871252902e-17	32.6330344755296	down
AC093673.5	7.20219419828825	8.78547692307692	9.51023393105707	4.50140141623623e-19	1.29587089764926e-17	32.6182571186818	up
LTBR	12.3137923199273	12.7223076923077	9.5090990886499	4.53994283708918e-19	1.30542138835734e-17	32.6098762758181	up
LYPLA2	10.2458554873892	24.0157538461538	9.50785632551761	4.58252521415217e-19	1.31610989798661e-17	32.6006990768517	up
FAM66C	-3.26941376959782	5.83529230769231	-9.50446150560374	4.70087712278227e-19	1.34850868972643e-17	32.5756334082883	down
EHBP1L1	7.63937627811861	12.5868923076923	9.49940047813386	4.88297144416807e-19	1.3990949746859e-17	32.5382745875108	up
CTD.2380F24.1	-2.17832992501704	1.70473846153846	-9.49761740653901	4.94877937881376e-19	1.41628243728263e-17	32.5251151995971	down
SHC1	35.4769942437325	37.7069846153846	9.49708764035885	4.96850054595792e-19	1.42025551446501e-17	32.5212056967616	up
C5orf30	-3.76480951298947	8.39424615384615	-9.49309202113105	5.11977607904853e-19	1.4617801983443e-17	32.4917232554148	down
NR1D2	-6.15218473074301	14.5394461538462	-9.49210065510978	5.15801185171499e-19	1.47097064835661e-17	32.4844093475769	down
CAPG	69.8787177156707	73.9641230769231	9.4907762650438	5.20953444592646e-19	1.48392429662303e-17	32.4746391873933	up
MCF2	-1.85296220555934	1.87649230769231	-9.48767318810784	5.33226194169487e-19	1.51710647945812e-17	32.4517504658324	stable
RNPEP	7.07827804286904	19.0392923076923	9.48451128293306	5.4602672742478e-19	1.55171100132421e-17	32.4284321358021	up
KIAA0247	6.68377641445126	14.8533846153846	9.48254506015271	5.54139995823529e-19	1.57292993446945e-17	32.4139338892068	up
FRA10AC1	-6.93780352950087	16.5076	-9.48120570197386	5.59735005465016e-19	1.58695964369953e-17	32.4040588909377	down
RARS	6.76652881920775	18.2905230769231	9.47903171989203	5.68936137584228e-19	1.61116885714481e-17	32.3880319328311	up
SERPINA3	454.556937817163	348.343076923077	9.47777116363289	5.74339881642625e-19	1.62458046056262e-17	32.3787398468909	up
HDDC2	-22.6403836249337	67.1524923076923	-9.47739989838341	5.75941106360766e-19	1.6272175787842e-17	32.376003228132	down
BAX	38.0473187911838	77.3807692307692	9.47498874384008	5.8644848877201e-19	1.65498212736287e-17	32.3582319259429	up
ZNF25	-5.06398773006135	10.2297846153846	-9.47380538801079	5.91674712018312e-19	1.66779594954316e-17	32.3495109858635	down
B3GALT2	-3.04704044535333	4.24061538461538	-9.47245575695697	5.97691713921648e-19	1.68280655472893e-17	32.3395653992927	down
GBP3	14.0292149511475	14.8758461538462	9.47142180269562	6.02342389972732e-19	1.69393999751176e-17	32.3319466098148	up
LINC01057	2.0368014845111	2.68710769230769	9.47088623314884	6.04765455196666e-19	1.69879035370833e-17	32.3280003987976	up
PLCB1	-8.60787321063395	12.9438461538462	-9.46773200524988	6.19233556465555e-19	1.73742508588017e-17	32.3047617989781	down
CARD9	2.82032984927667	3.86926153846154	9.45968566333751	6.57715598173894e-19	1.84327069598827e-17	32.2455005329758	up
SLC30A6	1.84773763538589	5.83452307692308	9.45648678665974	6.7366541909094e-19	1.88579804198e-17	32.2219486981511	stable
ABI3	6.93218662425206	8.62966153846154	9.45589135508938	6.76676372415867e-19	1.89204936038947e-17	32.2175653085627	up
WARS2	1.76489699310763	4.48304615384615	9.45467701347484	6.82858453659858e-19	1.90714290972787e-17	32.2086261694645	stable
EMB	2.69759713701431	3.18538461538462	9.45352919660864	6.88753374987306e-19	1.92140075687399e-17	32.2001773335948	up
SOBP	-3.97491479209271	9.92246153846154	-9.45225859872036	6.95337772939231e-19	1.9375471551569e-17	32.1908254063684	down
PTPRC	8.28577823221994	9.96621538461538	9.45071205626165	7.03436482105027e-19	1.95787138028454e-17	32.1794434114776	up
RALGPS1	-4.19442134363402	10.1529846153846	-9.44879913648956	7.13583373749483e-19	1.98384333140913e-17	32.1653664631445	down
ZBTB42	1.12560668029993	1.64935384615385	9.44826309275244	7.16452724554543e-19	1.9895466869308e-17	32.1614220692489	stable
CXXC4	-4.55899795501022	6.60984615384615	-9.44595762483934	7.28924573591854e-19	2.02187219808386e-17	32.1444590822444	down
EGLN2	10.9441407255926	31.9860307692308	9.44498137111424	7.34270501305634e-19	2.03438089006388e-17	32.1372767840617	up
NEK6	24.4715030674847	34.1016	9.44320930726111	7.44073843010135e-19	2.05919684926787e-17	32.124240780455	up
HS2ST1	6.5330311292888	13.5775076923077	9.44091568415104	7.56955597487355e-19	2.09246612096334e-17	32.1073700284059	up
AC010441.1	20.539928046656	18.3167076923077	9.43987500068164	7.62873170062766e-19	2.10643050339919e-17	32.0997160401682	up
BTRC	-3.37416685601757	8.36307692307692	-9.42973110976631	8.23012671510963e-19	2.26991000534872e-17	32.0251349935748	down
GALNT13	-18.1779739453155	20.1872	-9.42916373511031	8.26512000175376e-19	2.27509026628987e-17	32.0209648154137	down
HMGN5	-9.6941933651443	19.2484923076923	-9.42912338800841	8.267614056566e-19	2.27509026628987e-17	32.0206682714305	down
RP11.300J18.3	0.623349996212982	0.423415384615385	9.4275286411386	8.36679364412756e-19	2.29978104166155e-17	32.0089477412761	stable
SH3BP2	14.3026300840718	29.7253846153846	9.4229758633594	8.65648021665021e-19	2.37672164503649e-17	31.9754934425694	up
TTBK2	-1.83697227902749	4.61483076923077	-9.42131809057522	8.76441520255934e-19	2.40364333954294e-17	31.9633142193574	stable
CD97	10.5474483072029	12.4141230769231	9.42009668018488	8.84479267568351e-19	2.42295525482744e-17	31.9543416118276	up
RARRES3	37.9584863288646	52.7356307692308	9.41797053971477	8.98645625053829e-19	2.45719698801504e-17	31.9387243327169	up
ATP6V1F	60.5086336438688	178.709876923077	9.41791790847695	8.98999144673758e-19	2.45719698801504e-17	31.9383377623243	up
FXYD5	32.7230299931834	35.7920307692308	9.41603384435432	9.11745537421504e-19	2.48923927534405e-17	31.9245003328795	up
NOX4	2.6003677194577	2.44575384615385	9.41437830154203	9.230938087654e-19	2.51739686009273e-17	31.9123425616182	up
MRPS12	8.47259183518896	17.6731384615385	9.41317226242306	9.3144899024846e-19	2.53733797724345e-17	31.9034865619279	up
GGCX	3.78467204423238	14.5033846153846	9.40986033997902	9.54781210263562e-19	2.59798744081336e-17	31.8791702697898	up
PARVG	12.1688101189124	13.7429230769231	9.40959538667087	9.56672643759696e-19	2.60022555665904e-17	31.8772251793087	up
BTBD19	3.02815534348254	3.64058461538462	9.40711598111452	9.74553635245994e-19	2.64586961283416e-17	31.8590247278378	up
GABRG1	-4.74534499734909	3.94873846153846	-9.40277445019488	1.00666614915759e-18	2.73000677195178e-17	31.8271616089498	down
HLA.DPA1	199.564441036128	194.724646153846	9.40030195263031	1.02542111243841e-18	2.77777215826021e-17	31.8090193201137	up
C1orf174	3.00034045292737	9.48070769230769	9.3984259828942	1.03988209023616e-18	2.81381220545994e-17	31.7952559407144	up
AP000330.8	0.706618571536772	0.554430769230769	9.39622040629813	1.05714282131545e-18	2.85733958570218e-17	31.7790763356436	stable
DSC2	1.04683783988487	1.32953846153846	9.38886580250231	1.11677986465621e-18	3.01518168564118e-17	31.7251402190095	stable
GNA15	3.42073695372264	3.93449230769231	9.38826030008849	1.12183595849404e-18	3.02547467032439e-17	31.7207007422408	up
TMEM254.AS1	-1.31821669317579	2.40181538461538	-9.38533668485219	1.14657024017216e-18	3.08875610879602e-17	31.699267406587	stable
SERPINB6	33.4554252821328	70.1151384615385	9.38364730852352	1.16110850955662e-18	3.12446079684451e-17	31.6868841369641	up
CSPG5	-75.0886260698327	97.5637846153846	-9.38194119236799	1.17597644469562e-18	3.1609727064824e-17	31.6743794485632	down
TMSB10	1281.17459213815	1364.42018461538	9.38005847431983	1.19260267176534e-18	3.20212501030504e-17	31.6605818864597	up
SPPL2A	7.86401878360978	15.5309538461538	9.37329837652357	1.2542459230265e-18	3.36392351968496e-17	31.6110532610965	up
SMOC1	-109.094715216239	111.346615384615	-9.37307327200366	1.25635207377238e-18	3.36586129367697e-17	31.6094043566564	down
HUS1	3.43322729682649	8.86415384615385	9.37199045746487	1.26653237265724e-18	3.38940225492409e-17	31.601472988495	up
FDFT1	-25.9540880860411	60.1406153846154	-9.37089231598081	1.27694035469199e-18	3.41350011738873e-17	31.5934298865263	down
SGSM1	-2.15751912444142	2.42646153846154	-9.36326563318823	1.35160346044504e-18	3.6091224784617e-17	31.5375846873542	down
USP27X	-1.39664091494358	3.378	-9.36230706242806	1.36128884758968e-18	3.63099917834062e-17	31.5305675339634	stable
FAM133A	-1.45657236991593	1.73923076923077	-9.36124463408554	1.37210407508752e-18	3.65583830564939e-17	31.5227905763082	stable
CIDEB	2.06042035900931	2.73513846153846	9.36080929428936	1.37656029613957e-18	3.66369866125725e-17	31.5196040415509	up
LINC00863	-1.57445694160418	3.19316923076923	-9.35440989003451	1.44374698065682e-18	3.83831574332872e-17	31.4727723927235	stable
HPS3	3.54433348481405	9.43873846153846	9.35099867622884	1.48087994556226e-18	3.93273859778902e-17	31.4478161620556	up
JUN	69.9523494660305	101.539169230769	9.34690900854188	1.52664895578212e-18	4.04986504889376e-17	31.4179032507123	up
APOL6	3.19429372112399	4.66781538461538	9.34393331099109	1.56083048817681e-18	4.1360307685609e-17	31.3961429066593	up
SLC25A24	3.28769825039764	4.12590769230769	9.3432089036992	1.56926593912e-18	4.15385889391001e-17	31.3908461418877	up
AC004158.3	-4.07644285389684	6.28430769230769	-9.34278508676444	1.57422208190835e-18	4.16244851788072e-17	31.387747360501	down
ERP44	2.9080125729001	9.35756923076923	9.33879615559285	1.62163639681472e-18	4.28316253951302e-17	31.3585858120123	up
ARHGAP9	7.83613193971068	9.02938461538461	9.33787517178192	1.63278339475355e-18	4.30792720832698e-17	31.3518538631173	up
DNAJB1	59.1007274861774	78.9172923076923	9.33604838167321	1.65511909410995e-18	4.36184961427893e-17	31.3385020284783	up
RP3.466P17.1	-0.821363705218512	1.03966153846154	-9.33591131567549	1.65680713787459e-18	4.36184961427893e-17	31.3375002863982	stable
ATCAY	-26.9198750284027	31.0517230769231	-9.33566061869988	1.65989902993024e-18	4.36526527590088e-17	31.3356680980172	down
AMZ1	-3.15595963038703	2.91141538461538	-9.33317853186836	1.69082162955392e-18	4.44178476895558e-17	31.3175295860115	down
NABP1	5.84258615466182	6.62126153846154	9.33131018876379	1.71447437501586e-18	4.49906188205348e-17	31.3038779895768	up
TMEM248	15.7913640839203	37.1523692307692	9.33045956505376	1.72535150867453e-18	4.52272637931215e-17	31.2976631760328	up
PFKL	21.7516450806635	68.1388615384615	9.32900212940783	1.74414745032711e-18	4.56707544420423e-17	31.2870156360901	up
FAM47E.STBD1	1.26928008785882	1.90606153846154	9.32818562105173	1.75476624862818e-18	4.5899401896913e-17	31.2810509136114	stable
SLC38A6	3.1006055441945	7.06363076923077	9.32777452154601	1.76013690014488e-18	4.59904298957297e-17	31.278047879873	up
NLRC5	7.28092403241687	10.2189538461538	9.32264791733002	1.82849687100581e-18	4.77253378584627e-17	31.2406049994328	up
PPCS	10.5377622510036	20.4301538461538	9.31081880350703	1.99644449864696e-18	5.20530641737254e-17	31.1542543885798	up
MOB3A	6.76522191926079	16.5681538461538	9.30338045802716	2.10979859749437e-18	5.49496367051905e-17	31.0999878725888	up
SLCO1A2	-9.64768158751799	9.04658461538462	-9.30314237579399	2.11353031495566e-18	5.49879555525255e-17	31.0982513525904	down
PELO	2.96830530939937	6.52504615384615	9.30214960251486	2.12916181392327e-18	5.5335459706728e-17	31.0910105553116	up
MLLT6	-11.3239222146482	32.4500615384615	-9.29800025123283	2.19574535396717e-18	5.7005017588693e-17	31.0607520421118	down
DNPEP	9.48029652351738	28.4436	9.29785293852289	2.19814682825833e-18	5.70065242475609e-17	31.0596779290975	up
SPAG4	3.95580436264485	2.99212307692308	9.2961453796623	2.22617409531253e-18	5.76718967439539e-17	31.0472281812096	up
CFL1	159.302561539044	662.721169230769	9.29563986149333	2.23453929014323e-18	5.78270242255578e-17	31.0435427191432	up
MAGT1	6.53252139665228	18.7346769230769	9.29459603040851	2.25191114772138e-18	5.82146552385444e-17	31.0359330704805	up
CTD.2127H9.1	0.508398848746497	0.404030769230769	9.29249129458874	2.28734742256882e-18	5.9067954778566e-17	31.020590797746	stable
FUT9	-3.95396917367265	4.99609230769231	-9.28690619184168	2.38408459151855e-18	6.14418728193653e-17	30.9798884032853	down
BRI3	39.8384333106112	93.9041230769231	9.28689250551393	2.3843265617644e-18	6.14418728193653e-17	30.979788679109	up
SC5D	-11.0723835491934	28.2047076923077	-9.28591090678278	2.40174461398254e-18	6.1825226962687e-17	30.972636570127	down
FKBP1A	70.0010902825114	149.279476923077	9.28432742792367	2.43010917024431e-18	6.24892554707855e-17	30.9610999684915	up
ABCC1	3.39517458153449	6.14064615384615	9.28390201588778	2.43778595500127e-18	6.26204658303705e-17	30.9580007773102	up
ACP2	7.85341967734607	25.0086153846154	9.28270585107319	2.45950052724799e-18	6.3111613740332e-17	30.9492869732049	up
STAT6	7.11406081951072	12.3239384615385	9.28148665523801	2.48183062167979e-18	6.36175044288541e-17	30.9404060580218	up
CTD.2231E14.8	8.47501287586155	16.7965538461538	9.28132915840597	2.48472987142804e-18	6.36247777393248e-17	30.939258862252	up
APBB1	-33.1288953268197	72.3854769230769	-9.28049038606196	2.50022692834037e-18	6.3954279977716e-17	30.9331494926537	down
CADM2	-19.8027531621601	26.4930769230769	-9.27881228515373	2.53151966260263e-18	6.45705688730716e-17	30.9209276562478	down
KLHL23	-6.27395175338938	11.6024923076923	-9.2787731563041	2.53225394179083e-18	6.45705688730716e-17	30.9206426907131	down
RNF141	-12.3897674770886	32.1318461538462	-9.27877159393832	2.53228326502139e-18	6.45705688730716e-17	30.9206313124119	down
KPNA6	2.87503181095204	10.2682461538462	9.27801654367457	2.54649389528468e-18	6.48649324572725e-17	30.915132607972	up
KIAA1244	-3.25425509353935	4.97855384615385	-9.27376646614949	2.62797193255862e-18	6.68703402002311e-17	30.8841859402273	down
TGFBR2	9.5136745436643	15.1474769230769	9.26876275606765	2.72721732633361e-18	6.93231856639408e-17	30.8477622174638	up
CDK5R1	-14.6670355222298	18.5792923076923	-9.26780504648559	2.74663244396169e-18	6.97438213275701e-17	30.840792012776	down
RNF144B	1.72277323335605	2.598	9.26444987169945	2.81573774710998e-18	7.14240213099034e-17	30.8163763468682	stable
NR1H2	8.4813265924411	29.3825230769231	9.26428597530254	2.81915728786888e-18	7.14362710257275e-17	30.8151838005298	up
PIP4K2B	-13.3533912747103	41.5144615384615	-9.25651445896534	2.98611923139676e-18	7.55882793162931e-17	30.7586505091798	down
PSD2	-22.8922536544725	29.384	-9.25223788816488	3.08214200196125e-18	7.79378236379516e-17	30.7275526121556	down
B4GALT1	7.14055972127547	8.75996923076923	9.25204026442148	3.08665256910376e-18	7.7970831148513e-17	30.7261157542225	up
GIMAP2	4.26632166931758	6.91070769230769	9.24978243289537	3.13865236074567e-18	7.91533490036217e-17	30.7097010545095	up
SLC15A3	22.7881659471332	28.4919076923077	9.24972557752934	3.13997294205767e-18	7.91533490036217e-17	30.709287739219	up
RP11.806H10.4	1.47279368325381	1.02670769230769	9.24585063900699	3.23128704282247e-18	8.13077172753782e-17	30.6811219792972	stable
MN1	-3.08831667045368	3.75329230769231	-9.24581577468612	3.23212047214054e-18	8.13077172753782e-17	30.6808685920284	down
ANG	3.22622358554874	3.58636923076923	9.24427161613796	3.26924810077765e-18	8.21567451441293e-17	30.6696464948126	up
FKBP11	5.60582405513898	7.72778461538462	9.24329077159268	3.2930508058901e-18	8.26695086729438e-17	30.6625188176636	up
RNASET2	67.5168855563129	86.3500307692308	9.23883943693902	3.40325208691101e-18	8.53479487280385e-17	30.6301770123001	up
GMPPB	3.13250738468529	6.29763076923077	9.23858230092917	3.40972855797341e-18	8.54223037088169e-17	30.6283090294158	up
TGIF1	15.4173665076119	22.0783384615385	9.23715342271968	3.44594096031011e-18	8.62406993832343e-17	30.6179293899066	up
UPP1	28.7047455123836	24.4669846153846	9.23631894899278	3.46726538236528e-18	8.66851980384562e-17	30.6118680459384	up
NOP10	37.8798087555859	91.3806461538462	9.23151741081753	3.59253312491453e-18	8.97248057460686e-17	30.5769974053746	up
VIM.AS1	0.553920321139135	0.6312	9.22946731944024	3.64737594334291e-18	9.10010945618047e-17	30.5621120424507	stable
DGCR6	-40.4993153071272	39.3335692307692	-9.22925313629619	3.6531533294989e-18	9.1051852349785e-17	30.5605570057683	down
AIDA	6.91816178141331	28.7406461538462	9.22770425213074	3.69520401081328e-18	9.20056630164216e-17	30.5493122441506	up
ETNPPL	-57.7330205256381	45.0929846153846	-9.22556341283184	3.75411706538266e-18	9.33769445117572e-17	30.5337717413985	down
RP11.91J19.4	-1.4793202302507	3.75273846153846	-9.22445191768549	3.78507033477616e-18	9.4050685356246e-17	30.5257041443663	stable
LGALS8	5.62315647958799	12.7342769230769	9.22304659537299	3.82456875185647e-18	9.49351627118983e-17	30.5155046598889	up
PLEKHO2	6.96556237218814	15.0531692307692	9.22263134647733	3.83631790875223e-18	9.51297344019437e-17	30.5124910577569	up
FUT4	0.62029008558661	1.24618461538462	9.22234288139776	3.84450087606401e-18	9.52355685449421e-17	30.5103976151083	stable
PABPC4	17.3266867378626	50.1999384615385	9.22003148096226	3.91069712220284e-18	9.67768242062119e-17	30.4936247401601	up
USP30.AS1	0.900160569567523	0.654707692307692	9.21804491091486	3.9684929694546e-18	9.81072763973094e-17	30.4792109734494	stable
RASSF1	4.58892675906992	13.6835384615385	9.2170676441274	3.99723493435633e-18	9.87174995057382e-17	30.4721209733615	up
CTSS	34.6216435658562	40.5038153846154	9.21681827174733	4.00460211676828e-18	9.87991390390519e-17	30.4703118645715	up
PIK3CG	1.12984170264334	1.52753846153846	9.21562830074632	4.03994317241677e-18	9.95700685027461e-17	30.4616794352225	stable
LRRN4CL	3.52317276376581	3.00015384615385	9.21435388478536	4.07813522786149e-18	1.00409633150768e-16	30.4524351325585	up
CBR4	-4.62992463833977	11.2043692307692	-9.21207587914904	4.14729730527524e-18	1.02009256064839e-16	30.4359128840001	down
IL18	9.56909982579717	11.804	9.21032820905603	4.2011453909972e-18	1.03229356344846e-16	30.4232387376643	up
CORO1B	8.89556578050439	36.5657538461538	9.20983262145597	4.21654090903658e-18	1.03503102071871e-16	30.4196449783907	up
CTB.152G17.6	-0.375670680905856	0.824092307692308	-9.20586289794213	4.34189719100301e-18	1.06472773254374e-16	30.3908625355898	stable
RNF149	11.0559861395137	14.4107384615385	9.20528273855163	4.36052444312294e-18	1.06821870698297e-16	30.386656699233	up
AC005789.11	3.44484927667954	3.28270769230769	9.20450669044849	4.38556508039876e-18	1.07327219462556e-16	30.3810310183213	up
PCDH7	-5.94676778004998	8.36938461538462	-9.20288392865873	4.43838830885297e-18	1.08510787940862e-16	30.3692682826981	down
PYCARD	10.0125301067939	12.9107384615385	9.20216439655565	4.46201156256115e-18	1.08978808504882e-16	30.3640530749348	up
DLGAP1	-15.0688601075513	18.3534153846154	-9.20153971570929	4.48262180722508e-18	1.09372375208182e-16	30.3595255464698	down
ATXN7L3B	-11.7785363175036	41.1159692307692	-9.20103634561246	4.49929828364702e-18	1.09669268585168e-16	30.3558773775835	down
RP11.513M16.8	-2.22150836931001	3.06830769230769	-9.19958246572633	4.54781108897807e-18	1.10740793343824e-16	30.3453410517452	down
C1orf54	17.7123899871241	25.6461230769231	9.1933607623062	4.76134333696561e-18	1.15824438015025e-16	30.3002630582123	up
MED18	2.0569166098614	6.43578461538462	9.19258474634958	4.78866456389485e-18	1.16372681499806e-16	30.2946418487322	up
SLC9A1	5.03963833977127	8.94347692307692	9.19163662035131	4.82225636859501e-18	1.17072064293854e-16	30.2877743044375	up
SYT15	-1.96856850715746	2.71064615384615	-9.19118766768362	4.83824404039681e-18	1.1734309524097e-16	30.2845225573571	stable
ZFP36L2	29.10754184655	50.2907692307692	9.18948503001171	4.89935586432382e-18	1.18706903142969e-16	30.2721912578241	up
PLXNB2	16.9838922972052	39.3863692307692	9.18930073566814	4.90601637716125e-18	1.1875000436898e-16	30.2708565916423	up
FCHSD2	-15.9511614784519	30.8108	-9.18745017669949	4.97339650957993e-18	1.20261275837019e-16	30.2574556419166	down
LYRM7	-2.09932894039234	6.54227692307692	-9.18671762313373	5.00032211912919e-18	1.20792289841049e-16	30.2521512392796	down
MLTK	4.29049344845869	7.44858461538462	9.18655824304515	5.00619938525685e-18	1.20814291910474e-16	30.2509972045454	up
TMEM51	4.28841437552071	7.73073846153846	9.18516856806381	5.05773587469689e-18	1.21937049442891e-16	30.2409353803158	up
CPVL	20.238752934939	24.1262153846154	9.18503134147504	5.06285341444617e-18	1.21939576395859e-16	30.2399418509044	up
WTAP	31.9517564189957	51.6112615384615	9.18434872931087	5.08838621458215e-18	1.22433316573615e-16	30.2349998230183	up
SMCR5	-0.143940771036886	0.129846153846154	-9.1842055113448	5.09375940223749e-18	1.22441493299238e-16	30.2339629697644	stable
MOB3C	2.92968757100659	6.82972307692308	9.17648826697976	5.39176594979133e-18	1.29476898810093e-16	30.1781064715819	up
FTSJ2	6.68472922820571	18.6682153846154	9.17268706629148	5.54484353249949e-18	1.33021561904914e-16	30.1506038977017	up
KCNH8	-3.0846546239491	3.82836923076923	-9.17217618692885	5.5657429232848e-18	1.33391391479632e-16	30.1469080730832	down
NEXN	2.70509846247065	3.25433846153846	9.17025421068955	5.64507049156997e-18	1.35159433836546e-16	30.1330051090915	up
SOCS3	42.4981996515944	29.1820615384615	9.16995010531227	5.65772444500361e-18	1.35329208307923e-16	30.1308054634538	up
MANBA	3.00425925925926	8.51750769230769	9.16742777563748	5.7637696221018e-18	1.3773031417215e-16	30.1125626675043	up
ATP7A	0.760775202605469	1.9248	9.16531537677994	5.85409505702989e-18	1.39751439016005e-16	30.0972869583225	stable
SMS	29.7592141937438	45.3765230769231	9.16406532933134	5.90820626960554e-18	1.40904927171004e-16	30.0882482694934	up
ITPRIP	3.72917215784292	6.12473846153846	9.16163206459363	6.01496209953724e-18	1.43310448612481e-16	30.0706561843706	up
ICAM3	2.73961107324093	4.98258461538462	9.15714390044871	6.21691577074147e-18	1.47977194754459e-16	30.0382146919603	up
PIK3AP1	5.46692304779216	6.54658461538462	9.15566434498481	6.28495371668064e-18	1.4945042435188e-16	30.0275221581145	up
AC007375.1	-0.327735363175036	0.353507692307692	-9.15511035826334	6.31061856062861e-18	1.49914167095558e-16	30.0235188359511	stable
P2RX4	5.81198932060896	12.7093230769231	9.15260753317298	6.42786969216319e-18	1.52550593299085e-16	30.0054342202391	up
KIAA1755	-7.18756343255322	12.932	-9.149522413554	6.57537613400439e-18	1.55899220112857e-16	29.9831461101497	down
MYO1F	10.2850208285996	13.4300615384615	9.1458732435961	6.75418922719087e-18	1.5998286965983e-16	29.9567887564901	up
ENO1	245.605657805044	518.701538461538	9.14514255997235	6.79056866152364e-18	1.60688106284265e-16	29.9515118885607	up
TMEM127	6.67793456032719	24.8040923076923	9.14203715442543	6.94736123622711e-18	1.64238590313373e-16	29.929087952856	up
HMGCS1	-24.6532185866848	41.9699076923077	-9.14040352271303	7.03127917001815e-18	1.66061065135788e-16	29.9172933926581	down
AIM1	1.71130349163069	1.40418461538462	9.13991737272464	7.05644568227771e-18	1.66493790171763e-16	29.9137837057323	stable
ADCY5	-5.50442967507385	9.25864615384615	-9.13782908568161	7.1655697324926e-18	1.68904698946332e-16	29.8987088745821	down
NFATC2	1.51903393168219	2.34067692307692	9.13406720573538	7.36638658453203e-18	1.73470203344943e-16	29.8715578813713	stable
PLIN3	17.0622589562978	33.2808307692308	9.13220942521207	7.46760714336681e-18	1.75683763413483e-16	29.858151953335	up
SFT2D2	2.27498712413845	6.39190769230769	9.128052955218	7.69909264450393e-18	1.80954712724833e-16	29.8281642465083	up
ACTN4	59.4234632280542	139.141353846154	9.12603026353955	7.81430176099605e-18	1.83485236137056e-16	29.8135740188871	up
TAF12	6.10474210406726	14.2812	9.12406857765758	7.927668459019e-18	1.85894668869762e-16	29.7994256553062	up
RP11.75C9.1	-2.3528788911611	3.6808	-9.12399076545756	7.93219872921208e-18	1.85894668869762e-16	29.7988644833591	down
APOL1	9.04313262137393	7.98513846153846	9.12182501208828	8.0593252716708e-18	1.88692152606991e-16	29.7832464656902	up
FCGR1A	39.2258694993562	44.8634461538462	9.11832286161139	8.26918411104316e-18	1.93419396812727e-16	29.7579958200978	up
OAT	-18.3502177535409	48.5778461538462	-9.11758478629256	8.31409819527517e-18	1.94283143802367e-16	29.7526749939983	down
MFSD5	4.20527796712867	15.1212	9.11556195508176	8.43843716210971e-18	1.96999445686642e-16	29.7380935881597	up
IL18BP	6.82103537074907	11.5377538461538	9.11535014545838	8.4515627878149e-18	1.97116698347445e-16	29.7365668865445	up
RP1.293L6.1	-1.85425509353935	1.3464	-9.11520925678467	8.46030472331015e-18	1.97131583045252e-16	29.735551387262	stable
CMTM4	-10.4981136862834	19.4626769230769	-9.11336682746432	8.57545335903597e-18	1.99623424317616e-16	29.7222723493831	down
MNDA	7.81360978565478	9.63956923076923	9.10945644444831	8.82501951035797e-18	2.0523654360322e-16	29.6940940684485	up
MXRA7	43.447015072332	74.6831076923077	9.10728002001832	8.96702751569309e-18	2.08339934428606e-16	29.6784138004923	up
POLR2L	33.8982458532152	69.7328	9.10553035854554	9.08283086363584e-18	2.10829144645807e-16	29.6658097870393	up
ZDHHC11B	-5.79489131258048	7.77907692307692	-9.1044106929854	9.15771399034535e-18	2.1236468115266e-16	29.6577448144718	down
NUMB	4.28378929031281	15.8591692307692	9.10349345042322	9.21951494766804e-18	2.13594210111403e-16	29.6511383334968	up
AP2S1	35.6554283117474	69.4822461538461	9.10332748981218	9.23074095354051e-18	2.13650812974145e-16	29.6499430365467	up
MICB	1.20689615996365	1.45876923076923	9.1020511056943	9.31753301927878e-18	2.15454665614996e-16	29.6407505727134	stable
NFE2L2	14.0044561842006	50.7425846153846	9.10147672736517	9.35685332562891e-18	2.15967167191175e-16	29.6366141720565	up
KIF3A	-7.69663940013634	15.2379384615385	-9.10134591723539	9.3658311897248e-18	2.15967167191175e-16	29.6356721609434	down
HLF	-8.68329925017041	9.08723076923077	-9.10133864240857	9.36633073200239e-18	2.15967167191175e-16	29.6356197725151	down
CPEB3	-1.73180413542376	2.51449230769231	-9.10107279706175	9.38460373040789e-18	2.16183589342711e-16	29.6337053493621	stable
GCSH	-25.4028645004923	59.5836	-9.10040050382519	9.43097196869217e-18	2.17046191211358e-16	29.6288641335732	down
UROD	19.1859823524956	63.2526153846154	9.09953208665713	9.4912032730559e-18	2.18225908147786e-16	29.6226109315854	up
ATP6V0B	40.438543512838	100.271107692308	9.0988922435712	9.53582510700687e-18	2.19044836216288e-16	29.6180038452796	up
PREB	7.26689843217448	26.3798153846154	9.09732270943169	9.64616520313432e-18	2.21370391256081e-16	29.6067034772965	up
FKBP9	33.2520074982958	35.8400615384615	9.09671657263518	9.68911533766181e-18	2.22146484169615e-16	29.6023397069373	up
S1PR3	14.9295004923123	16.0308615384615	9.09467192378488	9.83540003969645e-18	2.25288080381973e-16	29.5876208968802	up
PRICKLE3	1.41397182458532	1.83824615384615	9.09364790865651	9.9094841716246e-18	2.26771507016877e-16	29.5802500535161	stable
TMEM63C	-2.94340187836098	4.02172307692308	-9.09328886091152	9.93559088116967e-18	2.27155247909148e-16	29.5776657497772	down
NAT1	1.11757744452018	1.79461538461538	9.09258990692513	9.98660823678923e-18	2.28107260063976e-16	29.5726350887813	stable
RPF1	6.94146595470726	20.3375384615385	9.09211744142496	1.00212410005498e-17	2.28608226946585e-16	29.5692346881873	up
MMP14	54.5108645762327	49.2616307692308	9.09203445858749	1.00273361075395e-17	2.28608226946585e-16	29.5686374597954	up
SLC2A5	24.8095114746648	29.6674461538462	9.08837000337904	1.03001875539524e-17	2.34608953593115e-16	29.5422675388766	up
THRAP3	10.6204661819284	33.8194153846154	9.08767891312595	1.03524643244829e-17	2.35579089950769e-16	29.5372950612398	up
MS4A4A	13.8377020374158	15.2352923076923	9.08375770126215	1.06540992686982e-17	2.42216466177899e-16	29.5090856914289	up
SPINT1	1.08105468454139	1.41972307692308	9.08001139548088	1.09504131531592e-17	2.48720588574931e-16	29.4821413123632	stable
SLAMF8	4.60375596455351	3.83326153846154	9.0798175301835	1.09659673135704e-17	2.48841530662232e-16	29.4807471625722	up
CACNA2D4	2.81833143982428	3.03452307692308	9.07620316362328	1.12599983717432e-17	2.55275601482782e-16	29.4547582687299	up
RASL10B	-3.55645648716201	7.64129230769231	-9.07484208936689	1.13727370600088e-17	2.57591435495134e-16	29.4449731263725	down
GDPD1	-5.29671779141104	8.85150769230769	-9.07447280347663	1.14035177822432e-17	2.58048347507766e-16	29.4423183765888	down
NMNAT1	1.36028857077937	3.9648	9.07217688443924	1.15967487856215e-17	2.62177054794637e-16	29.4258147351243	stable
CMTM7	5.07669696281148	6.69544615384615	9.06688746198464	1.20543628729724e-17	2.72269666896868e-16	29.3878024312317	up
PPM1K	-6.7697504355071	13.5959692307692	-9.06500169729478	1.22218017063817e-17	2.75795499359408e-16	29.3742535983157	down
REPS2	-4.42586003181095	5.93455384615385	-9.06485977642466	1.22344958864283e-17	2.75826086129059e-16	29.373233993357	down
GDAP2	1.50254601226994	3.54141538461538	9.06192382037234	1.25000557453081e-17	2.81552181537374e-16	29.3521432628202	stable
GPX8	7.32098841172461	5.51935384615385	9.05955236690695	1.2718721353842e-17	2.86212410410325e-16	29.3351106426476	up
SLC4A2	19.1976232674392	43.5242461538462	9.05852584635779	1.28145461973021e-17	2.88102265060601e-16	29.3277386257551	up
SERBP1	31.7420112853139	92.078	9.05805677836507	1.2858571217903e-17	2.88798558415632e-16	29.3243701512783	up
LINC00263	-2.32043512837991	3.70286153846154	-9.05794312600132	1.28692607630743e-17	2.88798558415632e-16	29.3235540056321	down
SPIRE2	-3.6028675301068	7.76956923076923	-9.05729802925354	1.29301023038861e-17	2.8989646879662e-16	29.3189216351667	down
ATP8A1	-10.8892247973945	13.7777230769231	-9.05518631831528	1.3131267293471e-17	2.94135550811212e-16	29.3037590314959	down
BEX4	-37.7241274710294	97.3273230769231	-9.05153977313711	1.34859737905704e-17	3.01802942437365e-16	29.2775808686555	down
SEC31A	16.7064773157616	47.4668615384615	9.05017900159248	1.3620758366399e-17	3.04539125019322e-16	29.2678136331807	up
SERPINB9	2.69957055214724	4.84606153846154	9.04900333859691	1.3738282635998e-17	3.06884723051687e-16	29.259375755181	up
TBKBP1	-5.40246269787169	12.7681230769231	-9.04803933138076	1.3835398531872e-17	3.0877055475809e-16	29.2524574412975	down
B3GAT1	-27.0928864651973	50.4676307692308	-9.04752030455275	1.38879677997902e-17	3.0965967433336e-16	29.2487327636047	down
CPE	-379.961754904188	496.549384615385	-9.04726590411171	1.39138068348187e-17	3.09951707933883e-16	29.2469071630755	down
ATF5	14.7493872604711	17.9727384615385	9.04664216388664	1.39773609464673e-17	3.11082600534092e-16	29.2424312756257	up
CDH10	-7.166819662198	11.3128307692308	-9.04523510462468	1.41217877269281e-17	3.14009696750689e-16	29.232335053245	down
TUBA1C	64.2525649473605	54.1729538461538	9.04447201663631	1.42007321602807e-17	3.15476721946108e-16	29.2268599758716	up
PKM	222.657645232144	466.4248	9.04420797838049	1.42281497002864e-17	3.15797417526612e-16	29.2249655924565	up
LCP2	18.627505869878	19.3210461538462	9.04225638220745	1.44324359506274e-17	3.20039596112089e-16	29.2109645797257	up
RP11.508N22.12	-0.177085889570552	0.303815384615385	-9.03944731923049	1.47315932846867e-17	3.26375900039426e-16	29.1908151303035	stable
COL4A1	95.7687843671892	72.9901230769231	9.03909168519323	1.47699030409954e-17	3.26673031791053e-16	29.1882644269772	up
CAMK4	-3.35670453684769	3.28067692307692	-9.03907351692086	1.47718628204455e-17	3.26673031791053e-16	29.1881341208208	down
AKAP11	-5.78333068242066	13.6176615384615	-9.03878490474683	1.48030295006295e-17	3.27064936995744e-16	29.1860641626105	down
CHST2	13.4244879951526	15.7486461538462	9.03701594498545	1.49954853215148e-17	3.31016493585452e-16	29.173377845474	up
ELFN2	-7.35865257895933	7.66027692307692	-9.0367455081023	1.50251255602596e-17	3.31370085565616e-16	29.1714385032051	down
INPP5A	-3.48312542603954	9.50747692307692	-9.03244351069074	1.55045160986145e-17	3.41633024107695e-16	29.1405928846993	down
LRRC4	-7.74332235098084	13.0320307692308	-9.03016034713277	1.57650663238093e-17	3.47059731577361e-16	29.1242259856108	down
THEMIS2	14.7432019238052	16.5876307692308	9.02690011542892	1.61446581493059e-17	3.55094895244136e-16	29.1008592150253	up
TNK2	-65.5649549344846	78.9856923076923	-9.01598354758637	1.7482858808942e-17	3.84180689599207e-16	29.0226543682024	down
TRIP6	25.3176414451261	37.0777846153846	9.01367285924811	1.77799118952702e-17	3.90355719101392e-16	29.0061081188722	up
RP11.261N11.8	-0.260470726350072	0.203907692307692	-9.01229436763564	1.79595023668667e-17	3.93943060934536e-16	28.9962382939619	stable
TSPYL4	-12.8253200030296	29.3152307692308	-9.0116391416413	1.80454948036903e-17	3.95472708643757e-16	28.9915472739774	down
SNHG14	-11.9591846550026	30.3908923076923	-9.01105573106005	1.81224055356113e-17	3.96800753428694e-16	28.9873705795274	down
HLA.DMB	35.2880159812164	38.2483076923077	9.00935853466334	1.83479984700441e-17	4.01378966530838e-16	28.975221096586	up
GABRA3	-6.40879762175264	6.90024615384615	-9.00706841121147	1.86568218172063e-17	4.07768057075796e-16	28.9588292688599	down
OPA3	1.5410921760206	3.95510769230769	9.0041964257151	1.90514006476792e-17	4.15669208654623e-16	28.9382762023647	stable
LPHN1	-10.3755555555556	26.2381846153846	-9.00418849101911	1.9052502164347e-17	4.15669208654623e-16	28.9382194239428	down
SH3D21	3.06946034992047	3.50258461538462	9.00201604952958	1.93564735945925e-17	4.21922559733026e-16	28.922675173277	up
PIM1	9.01136673483299	12.2732307692308	9.00119424499292	1.94727107309532e-17	4.24076241039542e-16	28.916795581007	up
SCD	-148.54376353859	191.566953846154	-8.99960304111722	1.96997429975703e-17	4.28636805151068e-16	28.9054122381304	down
ACBD7	-10.5013958948724	8.90932307692308	-8.99933046436951	1.9738896490217e-17	4.29104911546933e-16	28.9034623666032	down
MAPKAPK3	5.73446943876393	16.1524615384615	8.99180293294363	2.08511788677583e-17	4.52880158158115e-16	28.8496282557881	up
FRY	-6.43030788457169	12.4648615384615	-8.98941673611163	2.12165699027607e-17	4.60405244830113e-16	28.8325686703147	down
DOCK2	4.44245133681739	6.51150769230769	8.98858973061222	2.13446819465288e-17	4.62772489332674e-16	28.826656808158	up
LAPTM4A	46.3261917745966	123.034892307692	8.98598110623433	2.17538308126338e-17	4.71223230942235e-16	28.8080111414978	up
RP11.686D22.7	1.01034575475271	1.18963076923077	8.98495735902338	2.19165157154979e-17	4.74324876597156e-16	28.8006945853659	stable
RP11.2E11.5	-0.647996288722261	0.8316	-8.98371352828828	2.21157977130465e-17	4.78212351260062e-16	28.7918057974591	stable
RAB34	23.1057411194426	25.0273846153846	8.98000387979025	2.27208721816786e-17	4.90859624059959e-16	28.7652998997622	up
CCDC85C	-3.65811898810876	9.21129230769231	-8.97610489908645	2.33745176368255e-17	5.04532844750149e-16	28.7374482492882	down
CARD6	1.39608763159888	2.14209230769231	8.97000313581409	2.44350447752809e-17	5.26956470925073e-16	28.6938759384452	stable
CD2AP	1.66263652200257	3.95587692307692	8.96800551234508	2.47925017017788e-17	5.34191670856928e-16	28.6796148839402	stable
PGPEP1	5.09248428387488	12.5908615384615	8.96639862461191	2.50837972509387e-17	5.39989780465782e-16	28.668144674878	up
CCDC86	4.94503143225025	14.37	8.96478802093842	2.5379170017073e-17	5.45865331419378e-16	28.6566491750073	up
DNAJC3	4.16157388472316	10.2893538461538	8.9637472970486	2.55718618060332e-17	5.49523949022582e-16	28.6492217843336	up
FTL	2387.9074903431	2718.31347692308	8.96220781813987	2.58595607975836e-17	5.5473468250094e-16	28.638235848072	up
ASL	5.67881958645762	11.8794461538462	8.96220575004122	2.58599494350105e-17	5.5473468250094e-16	28.6382210905912	up
PCK2	2.94915095054154	5.99249230769231	8.96183052061944	2.593055849985e-17	5.55759265257578e-16	28.6355435726702	up
SLC25A23	-24.710273422707	59.7785846153846	-8.95959348287042	2.63554975639065e-17	5.64369571953864e-16	28.6195821750354	down
PML	6.94252139665227	16.3790461538462	8.95739214020509	2.67803920306403e-17	5.72963778836725e-16	28.603877793417	up
TMEM257	-1.37025145800197	1.71624615384615	-8.95598548329144	2.70554472913721e-17	5.78339904050895e-16	28.5938439114768	stable
PIK3CD	2.68149852306293	4.11938461538462	8.95262309730186	2.77243196090897e-17	5.92000609944012e-16	28.5698633643674	up
TBXA2R	1.4279273649928	1.736	8.95252943669272	2.77431840555855e-17	5.92000609944012e-16	28.5691954538688	stable
FAIM2	-50.6229906081952	74.2819076923077	-8.94921127932678	2.84197754387123e-17	6.05906623419909e-16	28.5455357850153	down
GRIA4	-24.7742403241688	30.9840615384615	-8.94492130200432	2.93188165408076e-17	6.24526734826345e-16	28.5149544819254	down
HIST1H2BK	18.591879497084	23.6718153846154	8.94474825669604	2.93556667261662e-17	6.24764609606929e-16	28.5137211049262	up
TTC38	4.26713777171854	9.40332307692308	8.94430598333849	2.94500580284216e-17	6.26225622027433e-16	28.5105688753942	up
CYFIP2	-18.6615553283345	37.3959692307692	-8.9437800668496	2.95626922714032e-17	6.28071661304937e-16	28.506820615113	down
LRRC42	5.50467166553056	13.0106769230769	8.94038280477478	3.03006320767695e-17	6.43187762565005e-16	28.4826111694249	up
RNF181	27.9155816859804	90.4390769230769	8.93871747399517	3.06690074153051e-17	6.50439646368537e-16	28.4707457659522	up
LRRC16B	-2.84438763917292	4.27138461538462	-8.93841943874861	3.07354002201399e-17	6.51279917905159e-16	28.4686224188218	down
RP11.1334A24.6	0.824521320911913	0.823446153846154	8.93671133706453	3.1118667854462e-17	6.58827427526234e-16	28.4564538968486	stable
FCGR2C	14.9856805271529	10.8000307692308	8.93631511190684	3.12082483408614e-17	6.60149434034604e-16	28.4536313870606	up
DENND2D	3.74408732863743	4.16843076923077	8.93282407376123	3.20086458148614e-17	6.76326941029133e-16	28.4287662264044	up
RP11.295G20.2	1.71616867378626	2.74476923076923	8.93273798904236	3.2028637509889e-17	6.76326941029133e-16	28.4281531557689	stable
AC147651.4	1.65058774520942	1.42796923076923	8.93232121475563	3.21256012834162e-17	6.77300065528814e-16	28.4251850592294	stable
PLAUR	25.7580171173218	18.0381538461538	8.93230059192759	3.21304067919202e-17	6.77300065528814e-16	28.4250381940169	up
CAV1	35.5652041202757	30.5909538461538	8.92839606160743	3.30531907810636e-17	6.96148847567233e-16	28.3972358013201	up
PLS3	32.4507335454063	40.8442769230769	8.92143869307796	3.47630285461667e-17	7.31527190669594e-16	28.3477136431819	up
RHOG	18.6200549117625	38.4002769230769	8.92068686226123	3.4952966061932e-17	7.34888377201866e-16	28.3423635438084	up
FAM211B	-5.9486215254109	11.4881538461538	-8.92042908481215	3.5018325704579e-17	7.35626762598954e-16	28.3405292374875	down
CCNYL1	2.10660455956979	6.47	8.92006693671332	3.51103532464227e-17	7.36923600580222e-16	28.3379522988844	up
CSTB	17.2829781110354	39.2773538461538	8.91751344353803	3.57660741596911e-17	7.50039241386764e-16	28.3197841846488	up
RTN1	-116.399965916837	133.234615384615	-8.91567946627885	3.62445021522831e-17	7.59417536052057e-16	28.3067373607652	down
FAM149B1	-4.37526471256533	14.2462153846154	-8.91420013795029	3.66350297802352e-17	7.66939530493978e-16	28.2962146689652	down
NEAT1	85.8411217147619	91.3302153846154	8.91320448120996	3.69002178553853e-17	7.71826912768791e-16	28.2891330000872	up
LEPRE1	11.8506013784746	15.0544923076923	8.91248591979982	3.7092783992719e-17	7.75188198803163e-16	28.2840224844547	up
FASN	-21.6698367795198	53.8148615384615	-8.90984315865412	3.78096187844885e-17	7.8949080390684e-16	28.2652289087133	down
BRMS1L	-3.07113648413239	8.77504615384615	-8.90933456673075	3.79491385565168e-17	7.91535207972216e-16	28.2616125233294	down
LIFR.AS1	-1.38250170415815	2.8256	-8.90924920672458	3.79726049372514e-17	7.91535207972216e-16	28.2610055760583	stable
TSC22D1	-109.468663940013	229.680523076923	-8.90628587376907	3.87962327026177e-17	8.08011264318389e-16	28.2399371446946	down
ILK	20.4228425357873	62.4004923076923	8.90497220661567	3.91669931030099e-17	8.15035307291548e-16	28.2305987063644	up
MAP3K8	4.87317465727486	5.18338461538462	8.90249626410737	3.98753569588132e-17	8.29066609726573e-16	28.213000282814	up
SMIM12	6.99484246004695	20.9111384615385	8.9020509218474	4.00041091940649e-17	8.31033270926406e-16	28.2098352066659	up
IL17D	-43.9009471332273	62.4836307692308	-8.8973072768367	4.14013633603005e-17	8.59325567493745e-16	28.1761277416097	down
MYO9B	17.5414905703249	43.2452307692308	8.89650508612905	4.1642385377152e-17	8.63591361197442e-16	28.1704285940157	up
OSTC	20.3900337044611	36.2591076923077	8.8955879806463	4.19196379135884e-17	8.68600606376449e-16	28.1639134165903	up
ARHGAP4	12.2366503824888	16.8968615384615	8.89115432279001	4.32860004613042e-17	8.96149146571647e-16	28.1324221377895	up
NRXN2	-45.1611061879876	84.1597230769231	-8.88807542600885	4.42607267786256e-17	9.15538378035458e-16	28.1105590001767	down
MXI1	-19.4733299250171	44.3038461538462	-8.88795960249568	4.42978159560854e-17	9.15538378035458e-16	28.1097366307376	down
NNT.AS1	-4.23687381655684	11.9145230769231	-8.88398282851452	4.55901179637388e-17	9.40910639598665e-16	28.0815046902012	down
FBXL17	-4.03329167613422	11.3563076923077	-8.88394436696046	4.56027971753196e-17	9.40910639598665e-16	28.0812316809501	down
OR13E1P	-1.06947019616754	1.62273846153846	-8.88341609121258	4.57773022273656e-17	9.43710723714318e-16	28.0774819264232	stable
FURIN	10.4719219116867	17.5612	8.88306602020477	4.58933053590145e-17	9.45301055176448e-16	28.0749971613426	up
LAMB2	92.6836893130348	119.396923076923	8.88269671466365	4.60159979839384e-17	9.47026367984166e-16	28.0723759358257	up
JMY	-1.54006854502765	4.83123076923077	-8.88103841517687	4.65709455752853e-17	9.57637212226872e-16	28.0606066104115	stable
CYB561A3	5.44137355146557	12.8648307692308	8.8776979944775	4.77090249192531e-17	9.80210929210938e-16	28.0369029245566	up
KCNJ9	-10.4890521093691	12.4351692307692	-8.87249463312728	4.9536936846656e-17	1.01690761665127e-15	27.9999905218607	down
LBX2.AS1	1.13535181398167	1.23292307692308	8.87216360766806	4.96555441980444e-17	1.01848294111436e-15	27.9976426856541	stable
FAM155A	-7.79851094448231	8.54396923076923	-8.87086979763506	5.01218252912994e-17	1.02718072623096e-15	27.9884666974175	down
LOXL2	17.5420181019465	14.0409538461538	8.86983561631553	5.04976556070153e-17	1.03401175950863e-15	27.9811326361246	up
HIVEP3	2.59403241687495	4.06627692307692	8.86930957135181	5.06898948945187e-17	1.03707517510855e-15	27.9774023031875	up
FHOD1	6.8353938498826	10.3809846153846	8.8686359245283	5.09371334350696e-17	1.04125773776597e-15	27.9726254794675	up
TMEM120A	10.4360251458002	36.5080307692308	8.86578105649082	5.19982431396764e-17	1.06205647574792e-15	27.9523840733388	up
KIF21B	-10.540622585776	13.4350461538462	-8.86348650466317	5.28669443551e-17	1.07889369830718e-15	27.9361182466869	down
SLC6A6	4.9397137014315	5.52587692307692	8.86314979346054	5.29956249915486e-17	1.0806132217472e-15	27.9337315524079	up
GRIN2C	-4.01389911383776	4.43756923076923	-8.86223437856479	5.33470392563467e-17	1.08675488155188e-15	27.9272431374357	down
ARHGDIA	52.6099223661288	165.021446153846	8.86213280310875	5.33861746055453e-17	1.08675488155188e-15	27.9265232007105	up
PLEKHA8P1	1.7973180337802	3.15141538461538	8.86128343243095	5.3714538566931e-17	1.09252497088559e-15	27.9205033087851	stable
RP11.680A11.5	1.0311516322048	1.16055384615385	8.86017481843795	5.414613743519e-17	1.10038340789343e-15	27.9126465627497	stable
SMCO4	6.43166363705219	12.0454461538462	8.8572327555135	5.53082542851534e-17	1.12306226522591e-15	27.8917990546477	up
SLA	12.5209005529047	13.5570769230769	8.85701885203477	5.53937036245263e-17	1.12385924467909e-15	27.8902834945956	up
TGFBI	100.059460349921	74.2083692307692	8.8558348783517	5.58690440522278e-17	1.13255863801208e-15	27.8818951439884	up
HRSP12	-27.6641532227524	42.2676615384615	-8.85211444753702	5.73891784191142e-17	1.16240562383295e-15	27.8555406406722	down
ERMAP	2.55493221237598	5.91255384615385	8.85178443303915	5.75259818509709e-17	1.16420718344985e-15	27.8532032335067	up
TCEAL2	-41.2379141104295	74.9324	-8.84703142067003	5.95324996551814e-17	1.20381345520527e-15	27.8195447428382	down
NAP1L5	-10.8206097099144	20.3875692307692	-8.84656546939507	5.97328975557816e-17	1.20686251324082e-15	27.8162456960294	down
FAM129B	20.8104979928804	29.7439076923077	8.84512827292904	6.03552315729445e-17	1.21842436783689e-15	27.8060706646103	up
DPAGT1	5.23912216920396	16.4092923076923	8.84297751877131	6.12985694617095e-17	1.23644195748387e-15	27.7908456781188	up
CPA4	1.16314966295539	1.02003076923077	8.84096875088469	6.21928183885485e-17	1.25344034806945e-15	27.7766278296033	stable
PSRC1	31.9331867757328	45.9837230769231	8.83973565602922	6.27481486572847e-17	1.2635856492029e-15	27.7679010852258	up
SLC29A1	8.38999924259637	17.5519692307692	8.83932525508942	6.29340621883401e-17	1.26628122150005e-15	27.7649967978057	up
OSTF1	10.1204014239188	19.6496615384615	8.83918429217701	6.29980448795278e-17	1.26652102457801e-15	27.7639992634009	up
LCTL	1.93568014845111	1.88504615384615	8.83787116334745	6.35971756665608e-17	1.27751023556132e-15	27.7547072751095	stable
CDH11	21.5366162993259	33.4770153846154	8.83367629742575	6.5549212592576e-17	1.31563543360314e-15	27.7250291021015	up
KCNK13	1.13099371354995	1.49473846153846	8.83231777152542	6.61940249709985e-17	1.32748215288088e-15	27.7154195302901	stable
TMUB1	12.9476342497917	29.1406461538462	8.83057468914172	6.70305759470113e-17	1.34315139249341e-15	27.7030911033322	up
KLHL32	-4.88717223358328	7.12203076923077	-8.8302548324274	6.71852170257445e-17	1.34514204886277e-15	27.7008289898912	down
CXCL16	24.9200924032417	40.1766769230769	8.82781261617189	6.83776658781953e-17	1.36789070736265e-15	27.6835586169751	up
FKBP10	39.6478167840643	64.8892307692308	8.82763040357031	6.84674699064359e-17	1.36856176905831e-15	27.6822701990908	up
DAB2	10.3181549647807	17.1843076923077	8.82305425293721	7.07615579150982e-17	1.41325587671813e-15	27.649917730488	up
PTGES3P1	6.60623835491933	5.64356923076923	8.82152770575618	7.15436495034716e-17	1.42770370617018e-15	27.6391276185215	up
NUTM2D	-1.9008134514883	3.91073846153846	-8.82114467245071	7.17412281178634e-17	1.43047304524192e-15	27.6364203979187	stable
XKR8	2.19202113156101	3.17006153846154	8.81699618089296	7.39160708755851e-17	1.47263090918877e-15	27.6071040820446	up
GAB3	1.287793304552	2.08443076923077	8.81626326698056	7.43070331047229e-17	1.47920858208305e-15	27.6019256421021	stable
SCPEP1	17.6066863591608	31.9194461538462	8.81423221596281	7.54012052809434e-17	1.49976264894867e-15	27.5875765197044	up
DRAM2	10.8455301825343	28.4919692307692	8.8136523827998	7.57164927818696e-17	1.50480343415993e-15	27.5834804402349	up
PEA15	-410.767967128683	825.867292307692	-8.81217217498874	7.65272994265264e-17	1.5191392784524e-15	27.5730246445504	down
PPP1R9A	-2.58277399075968	5.1032	-8.81210786381291	7.65627211782718e-17	1.5191392784524e-15	27.5725703917063	down
APOBEC3F	1.32830833901386	1.78806153846154	8.81188199150141	7.66872574395857e-17	1.52037019109646e-15	27.5709749907661	stable
CPB2.AS1	-1.27101832916761	2.14147692307692	-8.80654938755664	7.96864307287028e-17	1.57854406669904e-15	27.5333165208514	stable
CD8BP	-0.576358403393169	0.462646153846154	-8.80555446137238	8.02587258045854e-17	1.58858727739816e-15	27.5262919614711	stable
PARP4	3.50679125956222	10.6581846153846	8.80522300397502	8.04502873707724e-17	1.59055903679827e-15	27.5239518529626	up
PSENEN	28.0947231689768	57.1592923076923	8.80515591879982	8.04891134711284e-17	1.59055903679827e-15	27.52347823426	up
AC098614.2	1.41395023858214	1.83473846153846	8.80488613490617	8.06454406572049e-17	1.59235469921036e-15	27.5215735927868	stable
RP3.525N10.2	-14.8923869575097	22.9700307692308	-8.80285604700883	8.18314696238523e-17	1.61446255480116e-15	27.5072425609336	down
ARF4	45.3203749147921	97.7512	8.80248576279667	8.20496549259102e-17	1.61745535310186e-15	27.5046288250802	up
MTHFD1L	3.83665985003408	11.4413230769231	8.7994476359204	8.38617328762389e-17	1.65183847283189e-15	27.4831860446449	up
LAT2	9.72648034537606	14.3680923076923	8.79824830328931	8.45879349857951e-17	1.66479458451816e-15	27.4747225245461	up
CNN2	17.0133776414451	16.9876923076923	8.79748381069309	8.50540868593922e-17	1.67261577764072e-15	27.469327976329	up
PPP4C	18.8786268272362	53.3978153846154	8.79662357874731	8.55816596021564e-17	1.68163122090635e-15	27.4632581973016	up
NAPSB	20.8525853972582	17.1730461538462	8.79262283526326	8.80781940880181e-17	1.72928987036734e-15	27.4350337955512	up
RNASE4	3.94758123153829	5.56587692307692	8.79237697659782	8.82339458979196e-17	1.73095078057483e-15	27.4332995702553	up
FPR3	5.69182496402332	5.5428	8.78943079190723	9.0121718163549e-17	1.76655996458219e-15	27.4125202277328	up
PTPN18	8.50680792244185	23.2732	8.78912391452569	9.03206364451136e-17	1.76903365713674e-15	27.4103560764586	up
PRR13	27.0795448004241	87.2243692307692	8.78818060087565	9.09348209019958e-17	1.77963029224614e-15	27.4037039579333	up
SNX17	10.7779936378096	55.0673846153846	8.78715732825853	9.16057449714751e-17	1.79131941493256e-15	27.3964884731316	up
CAPNS1	67.6534340680148	168.268953846154	8.78126572737588	9.55651551948116e-17	1.86724334559758e-15	27.3549545452	up
MRPL17	12.9306172839506	27.4354153846154	8.77991496920804	9.64965478975007e-17	1.88296761507328e-15	27.3454345267987	up
PSMD8	34.2866662879648	91.3005230769231	8.779874297517	9.65247313983546e-17	1.88296761507328e-15	27.3451478903819	up
LINC00844	-65.4458687419526	72.6870153846154	-8.77813765201892	9.77357801276292e-17	1.90506457322493e-15	27.3329095249054	down
NFKBIB	6.48647352874346	17.1619692307692	8.7721194507989	1.02050198969526e-16	1.98756856695971e-15	27.2905099463208	up
FBP1	3.55440430205257	3.68523076923077	8.77196539572799	1.021630817556e-16	1.98817530142939e-15	27.2894248274306	up
IPO4	4.21133303037189	9.73513846153846	8.77028746844782	1.03400610383199e-16	2.01065007848258e-15	27.2776067538265	up
SSTR2	-7.26523290161327	6.82083076923077	-8.76918283866122	1.04223406561454e-16	2.02503082109739e-15	27.2698273177636	down
RP11.391M1.4	-1.96830947511929	3.96273846153846	-8.76897731487104	1.04377207366949e-16	2.02640059569705e-15	27.2683799676587	stable
E2F4	7.70854010452172	28.4359076923077	8.7643377731695	1.07909591938539e-16	2.09330839991779e-15	27.2357126805824	up
PGK1	191.810190487011	287.120861538462	8.76324082615597	1.08761928499024e-16	2.10816149216514e-15	27.2279905603764	up
NSG2	-60.8754472468378	55.8434769230769	-8.76134478866802	1.10250918509088e-16	2.13395630064346e-15	27.2146445220086	down
MYH15	-0.68398848746497	0.952923076923077	-8.7613229926178	1.10268152179102e-16	2.13395630064346e-15	27.214491111852	stable
ATRAID	24.0093535560099	75.2830153846154	8.75812579694239	1.12825227043763e-16	2.18170625839951e-15	27.1919903818116	up
TRIM23	-3.73112663788534	10.0576615384615	-8.75761092089391	1.13242473604602e-16	2.18803527633484e-15	27.1883673374745	down
LDHD	-3.19004582291903	5.97246153846154	-8.75541893061437	1.15035996505388e-16	2.22092511983338e-15	27.1729443532454	down
LILRB1	5.36838824509581	5.74483076923077	8.75420486346315	1.16041444816895e-16	2.23856002110689e-15	27.1644031180704	up
NRD1	12.6477205938045	38.5351384615385	8.74874605160983	1.20670876910995e-16	2.32602199028278e-15	27.1260081323194	up
SAMD8	-6.03166098613951	16.4443692307692	-8.74555150304366	1.23464436259624e-16	2.37798565039716e-15	27.1035458419043	down
SYK	4.81800954328562	6.36913846153846	8.74362269033305	1.25182055078871e-16	2.40916034165239e-15	27.0899859421155	up
PID1	-22.6498110277967	28.2305538461538	-8.74030444981024	1.281925260642e-16	2.46514734311282e-15	27.066662415173	down
NRG3	-4.34844770128001	6.15393846153846	-8.73939231095985	1.29032555155592e-16	2.47934118223928e-15	27.0602520504952	down
SATB1	-13.6603938498826	24.9170153846154	-8.73740969904662	1.30877281880191e-16	2.51280249330508e-15	27.0463199921571	down
THTPA	-4.97545595697947	15.6760615384615	-8.73610077825531	1.32109462524813e-16	2.53445960992003e-15	27.0371231093488	down
SPHKAP	-3.37214799666742	2.79113846153846	-8.73557536870556	1.32607293762224e-16	2.54200553826625e-15	27.03343165743	down
ZC3H12B	-0.741385291221693	1.21603076923077	-8.73453610420539	1.33597487334721e-16	2.55897045425545e-15	27.026130336639	stable
BIN2	4.97496061501173	7.26344615384615	8.73410652936661	1.34008914977436e-16	2.56483152300639e-15	27.0231125278579	up
DEF6	5.22433197000682	6.50590769230769	8.73353759148667	1.34555750667896e-16	2.57327294870066e-15	27.0191158194433	up
HLA.DMA	51.1979065363932	51.1310461538462	8.7324982422655	1.35560436036419e-16	2.59045024903529e-15	27.0118149511306	up
SH3KBP1	9.13883927895175	22.2973230769231	8.72612824450479	1.41882341572378e-16	2.70912860368106e-15	26.9670808282586	up
KIAA2013	6.82006437930771	21.5999692307692	8.72592532884246	1.42088453181844e-16	2.71093624478551e-15	26.965656157285	up
NXF3	0.481280390820268	0.437323076923077	8.7256701949913	1.42348026331087e-16	2.71376025746867e-15	26.963864891321	stable
CNTN1	-43.5848670756646	60.0161538461538	-8.72519470739468	1.42833041321917e-16	2.72087436428892e-15	26.9605266326268	down
GBE1	11.7311823070514	14.9690769230769	8.72476036365424	1.43277518369817e-16	2.72720572133346e-15	26.9574773307338	up
SLC2A9	1.15188555631296	2.12963076923077	8.72085384643319	1.47337248369836e-16	2.80228764960487e-15	26.9300559026789	stable
FAM109B	1.89256721957131	2.27926153846154	8.72052668127159	1.47682370686619e-16	2.80665730415835e-15	26.9277597410144	stable
ETF1	9.22468719230475	30.3874769230769	8.71982289172726	1.48427505418986e-16	2.81861631289793e-15	26.9228204750973	up
PNO1	2.99881882905401	9.48344615384615	8.71940349503667	1.48873309618279e-16	2.82487685629817e-15	26.9198772236458	up
DDB2	4.67003521926834	7.69353846153846	8.71890013514781	1.49410115130666e-16	2.83285304806593e-15	26.9163448485368	up
PCDH12	2.81704764068772	3.66590769230769	8.71852984950342	1.49806227766686e-16	2.83815132138038e-15	26.9137464145911	up
PTGR2	-3.98752934939029	9.77261538461538	-8.71779686842936	1.50593403281547e-16	2.85084445776413e-15	26.9086030106063	down
MFSD6	-8.92510452169963	18.5942461538462	-8.71555393333184	1.53027712116781e-16	2.89467505828368e-15	26.8928657584063	down
ARHGAP29	3.53293190941453	4.986	8.71343070482863	1.55367994594393e-16	2.93666032362332e-15	26.8779707110116	up
SAMSN1	8.85988563205332	11.0077846153846	8.71279646992681	1.56073917222973e-16	2.94771281860717e-15	26.8735218080552	up
WAS	9.09125123078088	10.2943384615385	8.71268098284215	1.56202799300166e-16	2.94785825894168e-15	26.8727117340538	up
CASP5	0.662622888737408	0.6352	8.7117172319628	1.57282451057784e-16	2.96593248405554e-15	26.8659518463892	stable
IKZF5	-2.87605051882148	7.93621538461538	-8.70950263395942	1.59791462781948e-16	3.01091179212523e-15	26.8504200838235	down
ANTXR2	8.24904302052564	10.7268	8.70748324984383	1.62113841280211e-16	3.05082030625974e-15	26.8362595485657	up
GAPT	2.96140498371582	2.79375384615385	8.7074431738904	1.62160267039129e-16	3.05082030625974e-15	26.8359785442962	up
SCIMP	2.59654510338559	3.40458461538462	8.70549924604201	1.64428080065507e-16	3.09109542169515e-15	26.8223490836452	up
MIR22HG	8.9847989093388	10.656	8.70477071534544	1.65286061982282e-16	3.10482528477296e-15	26.8172416203365	up
AJUBA	1.67671059607665	2.78289230769231	8.70465885954589	1.65418185293279e-16	3.10490954895395e-15	26.8164574634329	stable
PTCHD2	-6.63789593274256	7.51212307692308	-8.70235568813308	1.6816204599252e-16	3.15397835837629e-15	26.8003126309906	down
TMEM176B	58.0608013330305	60.2608923076923	8.70131502529338	1.69416568720016e-16	3.17505966924738e-15	26.7930186298089	up
CD33	5.00558850261304	6.13043076923077	8.701199193231	1.69556776679787e-16	3.1752410696786e-15	26.7922067967067	up
ERI1	3.08395440430205	5.89784615384615	8.70088826518193	1.69933705489963e-16	3.17985178442218e-15	26.7900276257933	up
ZCCHC24	-22.5025524502007	45.3298461538462	-8.70018599757091	1.70788100277301e-16	3.19338303408579e-15	26.785105888607	down
SPRED3	2.54098916912823	2.69683076923077	8.69853814952742	1.72809649970392e-16	3.22870011150518e-15	26.7735581558903	up
IRAK4	2.19508748011816	6.15833846153846	8.69820945877393	1.73215707674662e-16	3.23380299684867e-15	26.7712549297434	up
CAPN1	10.1930595319246	36.9864923076923	8.69727978466656	1.74369330984623e-16	3.25284382326069e-15	26.7647407396238	up
PARP14	6.71144967052942	10.3602461538462	8.69686126131429	1.74891153191986e-16	3.26007830846609e-15	26.7618083032331	up
MBD4	5.43340377187003	15.2397538461538	8.69514437520388	1.77048031314245e-16	3.29775682216718e-15	26.7497796374763	up
PSMD9	9.63228849503902	31.4720615384615	8.69497765997906	1.77258869221649e-16	3.29915780618655e-15	26.7486116930581	up
RILPL2	4.93979474361889	10.0490461538462	8.69205423003932	1.80996683273018e-16	3.36581495490212e-15	26.7281334865814	up
TMEM147	21.8964436113005	65.7984	8.69189954062909	1.81196624758705e-16	3.36581495490212e-15	26.7270500280413	up
MEGF11	-11.8279042641824	12.5037538461538	-8.69185414027829	1.81255347813935e-16	3.36581495490212e-15	26.7267320421635	down
KIAA1109	-6.9192350223434	21.3249538461538	-8.68939340973301	1.84466533708977e-16	3.42283211213164e-15	26.7094985225041	down
KCTD9	2.89040634704234	5.80658461538462	8.68751744217978	1.86952411697281e-16	3.46631430407627e-15	26.6963623678227	up
DISP2	-2.91229493296978	4.52655384615385	-8.68531003251383	1.89920004429607e-16	3.51758992970472e-15	26.6809075901983	down
CELF3	-17.0887802014694	18.1495076923077	-8.68524575093159	1.90007118623366e-16	3.51758992970472e-15	26.6804575707773	down
DNAJC2	5.63642354010451	15.6701538461538	8.68256882752303	1.93670229356289e-16	3.58267832647991e-15	26.6617189229847	up
CRTAP	24.8088919185033	59.7967692307692	8.68125854558752	1.95488632175511e-16	3.61356874339018e-15	26.6525481621135	up
BCL2L1	14.7521226236462	48.3572307692308	8.68040865202545	1.96677140413013e-16	3.63277761403717e-15	26.6466001516714	up
MCF2L2	-4.42518367037795	5.38446153846154	-8.67609007643287	2.02827781359246e-16	3.74354219221928e-15	26.6163820151755	down
CSF2RB	1.46174884495948	1.61193846153846	8.67540405499782	2.0382221261952e-16	3.75904408201853e-15	26.6115826111938	stable
FADS1	-16.072400212073	36.0096923076923	-8.66990902815711	2.11963795206972e-16	3.90623581985213e-15	26.5731479009664	down
OLFML3	26.6937442247974	33.0223692307692	8.66975383327497	2.12198352695441e-16	3.90759812844004e-15	26.5720626166139	up
DMRTC1B	-2.7157577823222	4.17353846153846	-8.66732213448559	2.1590730422575e-16	3.97289038017821e-15	26.5550592165499	down
CXXC11	-6.27362304021813	5.24590769230769	-8.66573891850787	2.18356538499685e-16	4.01492150834719e-15	26.5439903329142	down
GLRB	-7.52643376505339	12.2460923076923	-8.66139147657843	2.25224441405447e-16	4.13807383808829e-15	26.5136021096284	down
AIF1	61.3251408770733	77.7010461538461	8.6604897037583	2.26675588354704e-16	4.16159272627663e-15	26.5072999839029	up
MOB3B	-4.84478527607362	8.71984615384615	-8.65575279157952	2.34451721758528e-16	4.3011105456244e-15	26.4742023049085	down
IFNAR2	4.4974028629857	14.6010461538462	8.65509924918879	2.35545113070194e-16	4.31791290169218e-15	26.4696367657645	up
MYO10	-18.3221298189805	41.2120923076923	-8.65465477858956	2.36291605853273e-16	4.32833554517072e-15	26.4665318898398	down
DNM3	-5.1803082632735	9.34787692307692	-8.65173016174057	2.4126229074294e-16	4.41606206517138e-15	26.4461042724928	down
ZBTB47	-11.5827080966447	28.5977538461538	-8.65126624239022	2.42060227929443e-16	4.42733616888092e-15	26.442864321591	down
PTP4A2	41.0081337574794	108.108646153846	8.65078221887941	2.42895529828696e-16	4.43927622735753e-15	26.4394840809012	up
METRNL	19.5648780580171	22.9525846153846	8.64942794007884	2.45247868232197e-16	4.47890363559791e-15	26.4300269240197	up
INHBA.AS1	-0.704506172839506	0.518830769230769	-8.64775154591409	2.48190977407153e-16	4.52925260045492e-15	26.4183216549833	stable
SLFN5	2.02766492463834	3.23243076923077	8.64608258126911	2.51155781124077e-16	4.57992168787429e-15	26.4066696619232	up
DAPP1	0.999799288040597	1.21584615384615	8.64546286690607	2.52265568286303e-16	4.59671326901319e-15	26.402343438606	stable
AC011899.9	1.00399719760661	0.978	8.64377420320772	2.55314339252722e-16	4.64878489271087e-15	26.390555862422	stable
C16orf54	0.624561842005606	0.660338461538462	8.64274293957757	2.57194133214837e-16	4.67950971173082e-15	26.3833579163912	stable
RP11.543C4.1	-0.320970612739529	0.522769230769231	-8.6410234171149	2.60359014150046e-16	4.73242679489369e-15	26.3713572937112	stable
SALL2	-12.5707165038249	25.5679076923077	-8.64095181580518	2.60491633575707e-16	4.73242679489369e-15	26.3708576172205	down
BST1	2.25871733696887	3.00809230769231	8.63885075078101	2.64413132861328e-16	4.79657856618465e-15	26.356196282882	up
TNFAIP8L2	4.14848595016284	6.07258461538462	8.63884860851133	2.64417160949339e-16	4.79657856618465e-15	26.3561813351509	up
TWISTNB	2.37248201166401	6.27467692307692	8.63486795031514	2.72007887221242e-16	4.93059900487625e-15	26.3284101919146	up
DNAJC18	-3.93076649246384	13.1664923076923	-8.63452660716275	2.72668752402027e-16	4.93889804239145e-15	26.3260291750572	down
ERCC1	15.3128425357873	47.4333538461538	8.63317098512758	2.75309067449269e-16	4.98301218360931e-15	26.3165737002105	up
FAM86DP	4.29915587366507	7.33621538461539	8.6311135867334	2.79364658969269e-16	5.05012814248181e-15	26.3022250944093	up
PRKD2	5.47578126183442	11.1860307692308	8.63107947517445	2.79432396603655e-16	5.05012814248181e-15	26.3019872132027	up
IFRD1	14.2748731348936	35.2549230769231	8.63081445380676	2.79959221812048e-16	5.05589311789153e-15	26.3001390736051	up
ARCN1	9.26321025524499	41.9074153846154	8.63070204038895	2.8018298083136e-16	5.05618040927572e-15	26.2993551637514	up
PTPRN2	-11.7900723320458	20.8613846153846	-8.63006518367822	2.81453992329549e-16	5.07535197732291e-15	26.2949141924408	down
GLUD1P2	-1.01288229947739	1.77818461538462	-8.62662625057523	2.88416561345051e-16	5.19484410604902e-15	26.2709371218702	stable
FLII	25.7670696053927	67.1591692307692	8.62658186147944	2.8850753873519e-16	5.19484410604902e-15	26.270627669289	up
MYO7A	2.75026016814361	3.96304615384615	8.62511171578214	2.91536775275393e-16	5.24550561786185e-15	26.2603793075294	up
CYSTM1	19.957958797243	32.4576	8.62342948060742	2.95041674405913e-16	5.3046443249063e-15	26.2486538080248	up
RUFY2	-4.05253086419754	11.4999692307692	-8.62311491860257	2.9570167234008e-16	5.31258410734474e-15	26.2464614090506	down
FAM20A	8.84928576838597	6.57532307692308	8.62118085387631	2.99791875135779e-16	5.38209384099849e-15	26.2329826765685	up
BCL2L12	4.57510073468151	6.10683076923077	8.62058153273288	3.01070665375262e-16	5.40106563858305e-15	26.2288063168754	up
LHFPL4	-5.37564833749906	8.59541538461538	-8.61663771177946	3.09621481051043e-16	5.55037004277648e-15	26.2013283773798	down
TAX1BP3	20.9596182685753	42.6857230769231	8.61599434708601	3.11039028004119e-16	5.57167554876892e-15	26.1968465807004	up
MAST1	-9.58679088086041	14.8812307692308	-8.61586573987306	3.11323162303082e-16	5.57266169697188e-15	26.1959507042421	down
PHYKPL	8.20414299780354	20.7206153846154	8.61515532765883	3.12897326244376e-16	5.59672085163287e-15	26.1910021306433	up
LRRC37B	-5.18633946830265	13.1078153846154	-8.61431988263022	3.14758630012712e-16	5.62587688000678e-15	26.1851829317689	down
CHRM4	-1.60402370673332	1.81861538461538	-8.61359242810023	3.16388266074027e-16	5.65085239391835e-15	26.1801162152338	stable
RNF103	-3.92419828826783	18.7838153846154	-8.61292828233774	3.17883372365274e-16	5.67339025396746e-15	26.1754906769025	down
HYAL2	12.2604480042415	26.5339384615385	8.61030242055434	3.23863456140318e-16	5.77588154990424e-15	26.1572046647326	up
STC1	4.37155229871999	3.14052307692308	8.61018600157863	3.24131149597271e-16	5.77642076564337e-15	26.1563940251982	up
MAPKAP1	17.7025270771795	48.7734153846154	8.60975306244178	3.25128572283019e-16	5.78995435531238e-15	26.1533794771526	up
FAM91A1	5.79930432477466	13.7880307692308	8.60875416362743	3.27441485585675e-16	5.82687752623052e-15	26.1464245220561	up
RUNX2	1.76013595394986	1.98938461538462	8.60790110325196	3.29429607432528e-16	5.85797122105532e-15	26.1404853835164	stable
RIMS2	-4.26755661592062	4.44861538461538	-8.60633805584831	3.3310347047725e-16	5.91897372010926e-15	26.1296041582517	down
MGAT2	3.57332235098083	10.3093846153846	8.60365006690258	3.3951655857419e-16	6.02852540428887e-15	26.1108944858246	up
PANK1	-2.09366659092631	4.0424	-8.60292680212307	3.41262919675517e-16	6.05511435742278e-15	26.1058608443457	down
CHRNA4	-2.86784253578732	2.75	-8.59975497469664	3.49027085496751e-16	6.18836215874196e-15	26.0837892798661	down
LEPREL1	6.70455540407483	6.44993846153846	8.59841912136603	3.52349164637166e-16	6.24271360448922e-15	26.074495095898	up
TUBG2	-11.3495641142165	33.5432923076923	-8.59819556784944	3.52908160600113e-16	6.24806689574843e-15	26.0729398130088	down
ASF1A	-5.2236889343331	14.9185846153846	-8.59804083536497	3.53295583567108e-16	6.25037699334798e-15	26.0718633393207	down
HSPG2	17.5438358706355	17.0863384615385	8.59774333204583	3.54041663206821e-16	6.2590243453264e-15	26.0697936431295	up
IL15	0.928418541240628	1.12658461538462	8.59654597746147	3.57060198325456e-16	6.30780420077345e-15	26.061464238139	stable
RP11.1081L13.4	-1.18129364538362	1.8616	-8.59551153458722	3.5968853961431e-16	6.34962511949035e-15	26.0542687131342	stable
RHOA	59.2791297432402	233.217384615385	8.59526517297708	3.603173210339e-16	6.356112510131e-15	26.0525551157513	up
CLASP2	-24.5716874952662	56.9485846153846	-8.59378130296511	3.64127642652378e-16	6.41867321388532e-15	26.04223453119	down
CDK13	3.11717905021586	11.7268	8.59332050857411	3.65318980850385e-16	6.43501052003365e-15	26.0390298493938	up
PSMB2	9.4067715670681	33.1059076923077	8.59173173045954	3.69456277811299e-16	6.50317902607646e-15	26.0279812149659	up
LRRTM4	-3.35242520639248	4.63606153846154	-8.59141007755534	3.70299515579737e-16	6.51330876065993e-15	26.0257445411682	down
CALN1	-6.10380481708703	5.18110769230769	-8.58977378697084	3.74618769430432e-16	6.58452036500338e-15	26.0143670982911	down
VAV1	4.10277891388321	5.21526153846154	8.5891102071888	3.76384578204739e-16	6.61078068549348e-15	26.0097534867391	up
MYT1	-5.64976671968492	6.2916	-8.58748712481253	3.80738461700205e-16	6.68242699806579e-15	25.9984697670498	down
TNFRSF1B	11.4932015451034	12.3175692307692	8.58386654810555	3.90631073266201e-16	6.85111138303793e-15	25.9733042106461	up
TNRC6C	-3.45880974021056	8.54873846153846	-8.58295928667673	3.93149625187534e-16	6.89031540512389e-15	25.9669991455372	down
QTRTD1	2.25635953949859	6.20495384615385	8.58194244984067	3.95991467984955e-16	6.93512487415552e-15	25.9599330755284	up
TMEM59L	-45.6723225782019	82.3278461538462	-8.58125904063054	3.97912869697506e-16	6.96376148795794e-15	25.9551843117268	down
LMNA	42.3462527455881	61.4209230769231	8.57835061544593	4.06193649697114e-16	7.10357061289143e-15	25.9349773629341	up
PWAR6	-7.67664242975081	9.29741538461538	-8.57695017375976	4.10241574535238e-16	7.16920728602313e-15	25.9252490038871	down
PNMA1	-24.9772135120806	72.3412307692308	-8.57638645879408	4.11882222481406e-16	7.19271137407228e-15	25.9213333617972	down
CCDC102A	2.266374687571	3.6724	8.57404236226623	4.18774484845028e-16	7.30782504902451e-15	25.9050526719464	up
RRP36	7.21330833901385	31.2715076923077	8.57372204878164	4.19725115506918e-16	7.31916355542744e-15	25.9028281829088	up
AC013402.2	-4.9578046656063	6.72436923076923	-8.57300603527797	4.21857842538186e-16	7.35108443953002e-15	25.8978558543464	down
KANK2	14.2959838673029	21.9153846153846	8.57223899486913	4.24154462886999e-16	7.38581350335658e-15	25.8925294600163	up
RP11.547I7.2	-5.0240714231614	7.04612307692308	-8.57077081637839	4.28584959534917e-16	7.45762355196451e-15	25.8823351355626	down
GRIN3A	-2.12616223585549	1.59190769230769	-8.56877928907419	4.34668064479275e-16	7.5497154776001e-15	25.8685086778564	down
SPP1	2119.96629099447	1529.3308	8.5687675197908	4.34704266537475e-16	7.5497154776001e-15	25.868426973941	up
RP11.158M2.5	-1.05174543664319	0.962984615384615	-8.56873364142375	4.34808492317592e-16	7.5497154776001e-15	25.8681917862475	stable
SLITRK1	-3.70786790880861	4.24716923076923	-8.56724681954075	4.39407105830135e-16	7.62412072498135e-15	25.857870664258	down
LRP1B	-4.80729758388245	8.10153846153846	-8.56670983263797	4.41079768849929e-16	7.64768813759328e-15	25.8541433200079	down
PTP4A3	18.635794137696	29.8178769230769	8.56614039675859	4.42860394159603e-16	7.67309255578811e-15	25.8501909002896	up
CNPY4	7.94599295614633	18.9816307692308	8.56591550639543	4.43565584710464e-16	7.67984086381976e-15	25.848629995365	up
CLVS2	-2.36758501855639	2.25107692307692	-8.56342967288963	4.51434878980414e-16	7.81052977672657e-15	25.8313781899632	down
NUP62	8.6638229947739	22.6879076923077	8.56030257995759	4.61530732938504e-16	7.97952850708034e-15	25.8096804733417	up
SEZ6L	-45.6376493978641	41.4821846153846	-8.55964967978598	4.63666667498517e-16	8.01076374543248e-15	25.8051508730458	down
GBP1	31.591306899947	26.0187692307692	8.5575695619884	4.70537150867773e-16	8.12369533854468e-15	25.7907211657642	up
WIPF1	8.75670870256759	21.4716923076923	8.55735999622149	4.71234895395681e-16	8.12997167758535e-15	25.7892675371131	up
CTIF	-8.15883549193366	21.4617846153846	-8.55710930907668	4.72070898255018e-16	8.13862272923571e-15	25.787528704138	down
TGOLN2	9.86341589032796	35.8899076923077	8.55375371378915	4.83403672320002e-16	8.32810037737704e-15	25.7642564778402	up
IL1RAPL1	-0.617604332348708	1.01024615384615	-8.55352813851663	4.84175091728635e-16	8.33548710643368e-15	25.7626922400302	stable
KLHL25	-7.10924638339771	12.8584	-8.55184401277093	4.89973087248266e-16	8.42933898189627e-15	25.7510145925566	down
ALG3	6.67125956222071	17.3694153846154	8.55118471715272	4.92261540596665e-16	8.46272384208797e-15	25.7464434615327	up
HEBP2	5.00818147390745	10.1617846153846	8.55031114022902	4.95310082798029e-16	8.50579152140629e-15	25.7403869829371	up
TMEM35	-6.13414148299629	9.70144615384615	-8.55026659661054	4.9546602753567e-16	8.50579152140629e-15	25.7400781739842	down
KCNK3	-2.26451564038476	2.23969230769231	-8.54783514508202	5.04052551831791e-16	8.64709617479559e-15	25.723223106236	down
PPP1R15A	17.8807714155874	24.5278461538462	8.5464239977374	5.0910332041836e-16	8.72758800035027e-15	25.7134422714366	up
HCK	9.85125426039536	11.8536615384615	8.54563803547997	5.11938121218427e-16	8.77000474419679e-15	25.7079951108949	up
MFSD7	1.42618571536772	1.89298461538462	8.54552356498482	5.12352293831723e-16	8.77092322290675e-15	25.7072017922391	stable
ULBP2	1.33432174505794	1.59523076923077	8.54148529487685	5.27177599021957e-16	9.01837009409854e-15	25.6792195097508	stable
CLIC2	1.97109141861698	3.25932307692308	8.5376132284049	5.41791278713877e-16	9.26185147294011e-15	25.6523967079649	stable
SIRPB2	1.63726312201772	1.97273846153846	8.53516483273267	5.51238059901146e-16	9.41672545305847e-15	25.635439988552	stable
SOX8	-126.490623721882	146.408246153846	-8.53288947408767	5.60163296912932e-16	9.56247884961683e-15	25.6196844055385	down
GSAP	5.33571423161403	7.13535384615385	8.53132473621748	5.66383944211095e-16	9.6618904816824e-15	25.6088510071716	up
SVOP	-12.6970268120882	9.46267692307692	-8.52992689783878	5.71998882420805e-16	9.75083729065767e-15	25.5991741882082	down
RP11.245J24.1	-1.29064227827009	0.892615384615385	-8.52868281270568	5.77042537311504e-16	9.82992770492973e-15	25.5905625967931	stable
RP11.21A7A.2	-1.5687779292585	1.876	-8.5269192439463	5.84267754838339e-16	9.94604436962732e-15	25.5783564807276	stable
RP1.193H18.2	-0.938843065969856	1.75944615384615	-8.52657254489647	5.85698654053647e-16	9.96343039056574e-15	25.5759570737933	stable
PDZD8	-5.37476671968491	11.4286769230769	-8.52461930949228	5.93825126184772e-16	1.00911447499283e-14	25.5624404273678	down
WDR86	-3.37997879269863	5.34864615384615	-8.52456898239042	5.94035981332622e-16	1.00911447499283e-14	25.5620921829668	down
RANBP9	7.25548625312426	26.9153538461538	8.52371322907669	5.9763269112166e-16	1.01451589980639e-14	25.5561708937996	up
RIT1	6.28947777020375	15.9204615384615	8.51748869122574	6.24450993829697e-16	1.0593022926012e-14	25.5131121737619	up
WDR17	-2.39315534348255	4.73593846153846	-8.51729789582066	6.25291579461105e-16	1.05998905658333e-14	25.5117926450357	down
SH3YL1	-7.73837574793608	26.2658461538462	-8.51574086682864	6.32193367008498e-16	1.07094260764963e-14	25.5010250294724	down
NIP7	3.42098197379383	10.1543076923077	8.5154481672889	6.33499200750127e-16	1.07240790239719e-14	25.4990010078721	up
AC005220.3	-0.511629175187457	0.621046153846154	-8.5143429918549	6.38453887594652e-16	1.08004376005755e-14	25.4913590991286	stable
TMEM234	3.69796750738468	8.91403076923077	8.51274424051163	6.456893105944e-16	1.09152454270461e-14	25.4803053894116	up
CKAP4	13.4129818980535	24.2589230769231	8.51122172437884	6.52655148634337e-16	1.10253396844992e-14	25.4697799844196	up
BX470102.3	0.331041051276225	0.313661538461538	8.51067339608237	6.55182044616664e-16	1.10603458829597e-14	25.4659895914195	stable
DR1	5.30837991365599	15.2835692307692	8.50906494485874	6.62650374779138e-16	1.11786636732852e-14	25.4548718451828	up
AGPAT2	5.02923615844884	8.08313846153846	8.50877564517452	6.64002558600862e-16	1.11937118783954e-14	25.4528723228301	up
PIK3R5	3.57970612739529	5.09673846153846	8.50612758713944	6.76507159716713e-16	1.13966157668066e-14	25.434572011004	up
ITGA4	3.06568810118913	3.3296	8.50559590991868	6.79045790823825e-16	1.14314656799864e-14	25.4308981069292	up
PFKM	-19.7432712262365	60.8388	-8.50515144843336	6.81175222209345e-16	1.14593834408468e-14	25.4278269772111	down
OSBPL9	6.7187703552223	20.8398461538462	8.50490978371606	6.82335819440859e-16	1.14709752202615e-14	25.4261571704429	up
GNRHR2	-1.39272210861168	4.1948	-8.50440534453886	6.84764704313041e-16	1.15038578709386e-14	25.4226717935278	stable
B3GALT6	4.13446565174582	11.2243076923077	8.50395919181501	6.86920069474807e-16	1.15321032505481e-14	25.4195892503663	up
FAM115D	0.306455351056577	0.278523076923077	8.49822082789158	7.1524809104068e-16	1.19959158218132e-14	25.3799510473178	stable
EVI2B	8.75813830190106	12.434	8.49816411674798	7.15533744037284e-16	1.19959158218132e-14	25.3795593949479	up
BGN	94.5620260546845	84.7237538461538	8.49800327063721	7.16344537427663e-16	1.20012377530753e-14	25.3784485859077	up
CYTIP	2.82838710899038	3.08855384615385	8.49696173336924	7.21616774473196e-16	1.20812454616896e-14	25.3712560135012	up
HCP5	5.58001931379233	5.74455384615385	8.49580504134597	7.27516943147358e-16	1.21716486650637e-14	25.3632688666291	up
LRRC37A17P	-1.27286753010679	3.18098461538462	-8.49558759741055	7.28631422593521e-16	1.21819161415876e-14	25.36176745756	stable
CLPTM1L	14.518661289101	48.2801230769231	8.4927433168062	7.4336595945343e-16	1.24123668377152e-14	25.3421304770892	up
IL12RB1	0.995612739528896	1.49553846153846	8.49272997464922	7.43435767596439e-16	1.24123668377152e-14	25.342038372317	stable
RP11.1263C18.1	-1.95147655835795	1.70806153846154	-8.48982231884264	7.58804880231115e-16	1.26602795037737e-14	25.3219681650645	stable
ENTPD1	5.94227448307202	12.6304615384615	8.48934590858495	7.61352872007153e-16	1.26908983115439e-14	25.3186801391067	up
FAH	6.13178406422784	11.8354769230769	8.48928421505205	7.61683447128753e-16	1.26908983115439e-14	25.3182543592906	up
RP11.797H7.1	-1.38571991214118	2.09264615384615	-8.488184643635	7.67599215980724e-16	1.27807108336393e-14	25.3106659615858	stable
HSPB1	184.267762629705	220.317938461538	8.48638810504348	7.77362715640615e-16	1.29344223123622e-14	25.2982689693773	up
UBE3C	4.86135082935696	16.8820307692308	8.48626383713338	7.78042591352842e-16	1.29368859037931e-14	25.2974115215935	up
IER5L	8.01554040748315	9.44298461538462	8.48377837477826	7.91764950345947e-16	1.31560615998057e-14	25.2802635157297	up
BLVRB	14.4726221313338	30.5988307692308	8.48196798853693	8.01910707351547e-16	1.33155493972927e-14	25.2677750784974	up
SDF2L1	7.55435355601	16.4708307692308	8.48130818203079	8.05640297642793e-16	1.33683532608858e-14	25.2632240094521	up
LAMA4	18.690095811558	21.1818153846154	8.48029224513504	8.11416528324873e-16	1.3455022813927e-14	25.2562169402827	up
ELL2	9.96701014920851	16.1638153846154	8.47797400525818	8.2475109138834e-16	1.366682224054e-14	25.2402296820405	up
EVI5L	-6.67524577747481	20.0728307692308	-8.4751609386933	8.41223465883016e-16	1.39302940987544e-14	25.220833672063	down
CAMK2N2	-9.35727183215937	13.4977230769231	-8.47209334616058	8.59557549458647e-16	1.42242156109735e-14	25.1996873608592	down
TMEM246	-4.77397258198894	7.2868	-8.47162678187741	8.62380499854211e-16	1.42612291226741e-14	25.1964715459183	down
EFNB2	7.229004392941	9.14209230769231	8.47109586156961	8.65603999880688e-16	1.43048117534631e-14	25.1928122907502	up
APC2	-29.6923089449368	54.1454769230769	-8.46832048756764	8.82649881196057e-16	1.4576606252529e-14	25.1736859823365	down
NAMPTL	7.65733848367795	5.18572307692308	8.46773388373196	8.86295011933061e-16	1.46268741250228e-14	25.1696439489528	up
RP11.422J8.1	0.679283496175112	1.25252307692308	8.46523866285711	9.01967405626636e-16	1.48754299045922e-14	25.1524524445172	stable
FUOM	4.76628266303113	7.3036	8.46389558300647	9.10516473768937e-16	1.50062491469534e-14	25.1432002598818	up
HSPA5	83.0965519200181	119.411846153846	8.46132903671582	9.27076896978089e-16	1.52688372348605e-14	25.1255224712423	up
FAM46A	4.2430648337499	4.62150769230769	8.46099990104944	9.29222067890348e-16	1.5293813277064e-14	25.1232557054824	up
TMED5	11.9146977959555	26.9000615384615	8.46006204203383	9.35361627254594e-16	1.53844536474613e-14	25.1167969532584	up
TEAD3	2.87887260471105	3.34236923076923	8.45993779081813	9.36178025962407e-16	1.53874774726767e-14	25.115941306683	up
SP110	7.35355979701583	13.1221538461538	8.45855790274094	9.45292190164111e-16	1.55267912342553e-14	25.1064393481096	up
DNAJC1	3.82995190487011	9.90129230769231	8.45753863951005	9.52080764263817e-16	1.56277440428351e-14	25.0994212967382	up
JMJD6	6.33461448155723	15.1551076923077	8.45697525125621	9.55853767510754e-16	1.56707804882211e-14	25.0955423645796	up
CTB.36H16.2	-0.800140119669773	1.50846153846154	-8.4569547938636	9.55991048446933e-16	1.56707804882211e-14	25.0954015183709	stable
SMPD3	-3.17656971900326	4.32230769230769	-8.4548804352568	9.700129769981e-16	1.58899230157951e-14	25.0811209802473	down
CPQ	7.63881239112323	12.5352615384615	8.4518675738275	9.90742091042277e-16	1.62185680394983e-14	25.0603834545177	up
MMP19	7.2492865257896	4.91790769230769	8.44992613276811	1.00433125847887e-15	1.64299678505426e-14	25.0470230022947	up
CPNE5	-9.8046470499129	13.1299384615385	-8.44958637120808	1.00672832212714e-15	1.64581136855274e-14	25.0446850590945	down
LINC00938	-4.11127622510036	11.5939384615385	-8.44570537016249	1.03451430144952e-15	1.69010039604171e-14	25.0179836272348	down
SLC52A2	7.96964061198212	20.7143384615385	8.44508206188103	1.03904705706747e-15	1.69636635639082e-14	25.01369596955	up
TMEM59	31.6212440354464	115.963507692308	8.44355487319419	1.05023615789772e-15	1.71348388846546e-14	25.0031914846756	up
ARHGEF9	-8.62980837688405	21.1994153846154	-8.44200025347543	1.06174870522159e-15	1.73011063054035e-14	24.9924995609396	down
CPLX1	-24.1965310914186	22.1109230769231	-8.44198671196093	1.0618495319398e-15	1.73011063054035e-14	24.9924064344405	down
HGSNAT	3.64872188139059	13.9316923076923	8.4380979432074	1.09119991110782e-15	1.77674223812642e-14	24.9656668704906	up
PC	-10.1607547527077	28.2429846153846	-8.43794295590114	1.09238616352679e-15	1.7774840009333e-14	24.9646013245974	down
FAM136A	4.61811292887979	15.2162461538462	8.43729104695829	1.09738977796914e-15	1.78443206810677e-14	24.9601195525925	up
PLEK	8.44523896084223	9.55833846153846	8.43681132660895	1.10108626839307e-15	1.7892467979245e-14	24.9568216909173	up
RRBP1	18.6629618268575	33.4925846153846	8.4358115428771	1.108829759833e-15	1.80062701853789e-14	24.9499490107308	up
ZMPSTE24	7.43965576005453	20.6326153846154	8.43289313641463	1.13174289762152e-15	1.83660958822822e-14	24.9298903621336	up
HRH3	-3.43536128152693	2.68907692307692	-8.4315558226356	1.14239843278425e-15	1.85266561839397e-14	24.9207002782453	down
ZDHHC24	1.92296940089373	7.62956923076923	8.43137798511207	1.14382287667687e-15	1.8537398599628e-14	24.919478240213	stable
PCYT1B	-3.26593160645307	7.93113846153846	-8.43063725988695	1.14977487267238e-15	1.8621453763401e-14	24.9143884088259	down
SLC4A7	3.34033590850564	5.40944615384615	8.42865979185589	1.16581509690084e-15	1.8868674682109e-14	24.9008017972704	up
ST6GALNAC1	-1.25523820343861	1.87572307692308	-8.41724139623548	1.26286110911242e-15	2.04257708379446e-14	24.8223890118439	stable
RPS6KL1	-5.90851321669317	13.0356923076923	-8.41675818898592	1.26713968701806e-15	2.048135549927e-14	24.8190722091369	down
C6orf141	5.7193497689919	3.72553846153846	8.41537093030615	1.27950309415281e-15	2.06674583455254e-14	24.8095505445387	up
LRRC4C	-5.05733924108159	10.3801538461538	-8.41373659116742	1.29422173605092e-15	2.08913324161743e-14	24.7983342891152	down
TCEB3	4.64210065894114	13.8342153846154	8.41332224144674	1.29797986086545e-15	2.09381021852872e-14	24.7954908820347	up
SIKE1	5.30564076346285	14.7384615384615	8.41310740566724	1.29993265629262e-15	2.09557069562454e-14	24.7940166418513	up
C1orf95	-5.65126183443157	7.02864615384615	-8.41036010635855	1.32516260450491e-15	2.13482817994612e-14	24.7751663171366	down
RNF7	12.4193448458684	42.5244307692308	8.40992244670749	1.32922637209532e-15	2.13995769209734e-14	24.7721637210748	up
GPN1	7.90959213815044	22.8965538461538	8.40807555682485	1.34651141093396e-15	2.16522060257639e-14	24.7594940960445	up
IL32	39.9284121033099	40.4355384615385	8.40805569511757	1.34669850024586e-15	2.16522060257639e-14	24.7593578548091	up
AC078883.3	0.447294175566159	0.394615384615385	8.40751259280788	1.35182428625302e-15	2.17202626072596e-14	24.7556325280963	stable
RFTN2	-16.503371960918	31.8174461538462	-8.40450684423491	1.38054350864424e-15	2.21634829745938e-14	24.7350178357848	down
KMO	1.0814413390896	0.992553846153846	8.40437621375837	1.38180524902026e-15	2.21634829745938e-14	24.7341220235425	stable
DGCR5	-5.60162538816936	7.23449230769231	-8.40434129529767	1.38214271448075e-15	2.21634829745938e-14	24.7338825680287	down
MICU1	-9.41680148451109	30.3742461538462	-8.40281631612376	1.39696052557608e-15	2.23813966634991e-14	24.7234255482564	down
TMEM179	-8.84525638112549	11.1194461538462	-8.40275370918353	1.39757220800194e-15	2.23813966634991e-14	24.7229962686073	down
ALG2	5.14727789138833	14.2847384615385	8.40223596687458	1.40264082357697e-15	2.24477899173245e-14	24.7194463213549	up
MILR1	3.8541346663637	4.64095384615385	8.4001628308207	1.42311938243347e-15	2.27605536469931e-14	24.705233074992	up
TET1	-0.544269105506324	0.887107692307692	-8.39688028750523	1.45615120545577e-15	2.32735441681452e-14	24.6827328166177	stable
DUSP23	11.0231833674165	16.2503384615385	8.39586392537146	1.46653171213739e-15	2.34240646286632e-14	24.6757672814259	up
MRVI1	-9.3374517155192	13.5984615384615	-8.39369631965528	1.48891555658499e-15	2.37659841400829e-14	24.6609136147957	down
RAB11FIP4	-9.36367643717337	12.7169846153846	-8.39318777194878	1.49421585675721e-15	2.38349474960497e-14	24.6574291118489	down
FYB	10.3320177232447	10.7569846153846	8.39186685566035	1.50807039281715e-15	2.40401837324181e-14	24.6483789952694	up
MUC1	7.19510527910323	8.65353846153846	8.3892971891651	1.53538771165011e-15	2.44596211352983e-14	24.6307758095464	up
GRID1	-5.77383473453004	14.0007384615385	-8.38832392925501	1.54586148374323e-15	2.46103576266609e-14	24.6241095118561	down
KIF1A	-44.5941554949632	71.8383384615385	-8.38758284086968	1.55388411573298e-15	2.47218999341533e-14	24.6190337937754	down
SH3TC1	5.24362455502537	8.70092307692308	8.38659415625216	1.56465126924447e-15	2.48769325330987e-14	24.6122627344709	up
SNAI1	1.80533515110202	1.62418461538462	8.38545462115989	1.57715284401845e-15	2.50593207600214e-14	24.6044592010751	stable
DERL1	8.63187457396041	26.0563384615385	8.38529073127206	1.57895895273033e-15	2.50716419609125e-14	24.6033369393435	up
LITAF	24.0179417556616	46.7585846153846	8.38162383931853	1.6199084761053e-15	2.57050838811073e-14	24.5782309913996	up
AC026806.2	1.0306835567674	1.25449230769231	8.37877418538162	1.65245566784443e-15	2.62044566988158e-14	24.5587252447379	stable
SLC12A7	4.13238241308793	7.63578461538462	8.37744142233075	1.66789901800887e-15	2.64321247635724e-14	24.5496040021016	up
KHNYN	3.74141596606831	6.41433846153846	8.37219273405756	1.73011899523747e-15	2.74003090352517e-14	24.5136917555568	up
SLC2A10	3.51366242520639	4.53473846153846	8.37157363516051	1.73760779524041e-15	2.7501006653883e-14	24.509456746505	up
APOBEC3D	0.657340377187003	0.7168	8.36847692258203	1.77555067022787e-15	2.80832546189618e-14	24.4882763814722	stable
GPBP1L1	7.34487313489358	26.7905846153846	8.36761219443231	1.78629150309667e-15	2.82347804446586e-14	24.4823628588711	up
DEAF1	-14.8654415663107	39.6286153846154	-8.3673322943169	1.78978190972787e-15	2.82715809974286e-14	24.4804488202326	down
UBR3	-3.13750776338711	12.0898153846154	-8.36701982827323	1.79368639139128e-15	2.83148703160183e-14	24.478312134764	down
MRPL37	10.2442834961751	32.0903076923077	8.36673843212474	1.79720984460083e-15	2.83520925290271e-14	24.4763879532585	up
CRYL1	-18.6591528440506	48.5263692307692	-8.36308724529606	1.84355321271008e-15	2.90643392432828e-14	24.4514249695754	down
SEMA3F	3.84043172006362	4.03424615384615	8.36041998646938	1.87815336271891e-15	2.95763644860284e-14	24.4331934703569	up
DENND3	9.06520601378474	13.4220307692308	8.36039636178293	1.87846267906412e-15	2.95763644860284e-14	24.4330320053392	up
KAT6B	-3.88536317503597	8.83446153846154	-8.35990176035111	1.88495004620438e-15	2.96593110116222e-14	24.429651675143	down
QPCTL	1.66598651821556	3.61024615384615	8.35844667139139	1.90416431743054e-15	2.9942276138213e-14	24.4197076822132	stable
LRRFIP1	9.1000337044611	22.8814769230769	8.35827062207693	1.90650212845738e-15	2.99596710444795e-14	24.4185046468061	up
RP11.680F20.11	-0.541681436037265	0.5776	-8.35808699947778	1.90894353300818e-15	2.99786703576223e-14	24.4172498765789	stable
CTTNBP2NL	2.89579413769598	7.90209230769231	8.35665961480508	1.92802749279339e-15	3.02584080795048e-14	24.4074965617665	up
SP140	1.20445580549875	1.71221538461538	8.35656909643843	1.92924405703001e-15	3.02584080795048e-14	24.4068780861113	stable
SIPA1L1	10.2042804665606	21.3198769230769	8.35587852421239	1.93855036106933e-15	3.0358861354648e-14	24.4021598249001	up
SSH1	2.11065515413163	6.90821538461538	8.35587551627062	1.93859099375217e-15	3.0358861354648e-14	24.4021392740057	up
ESYT1	8.73250927819436	18.2093230769231	8.35581616926877	1.93939285312518e-15	3.0358861354648e-14	24.4017338037064	up
RP11.342M1.3	1.02773687798228	1.51566153846154	8.3539256559044	1.96510872005064e-15	3.07416300475574e-14	24.3888184148629	stable
RHBDF2	10.7307717942892	14.4839076923077	8.35357560752051	1.96990716399979e-15	3.07968905343566e-14	24.3864272009759	up
NMNAT2	-10.114501249716	12.2291076923077	-8.35295261617862	1.97847578680706e-15	3.0910983936974e-14	24.3821716468525	down
DOCK7	6.56218738165568	15.5153538461538	8.35252281398457	1.98440877142722e-15	3.09837790588822e-14	24.3792358556646	up
AKAP6	-7.59725630538514	16.0475384615385	-8.35154461588245	1.99797750670394e-15	3.1175625932059e-14	24.3725545730156	down
ADRM1	19.7000859653109	61.7036615384615	8.351203317473	2.00273327669649e-15	3.12298010826403e-14	24.3702235569746	up
ARL1	10.2375251836704	30.5420923076923	8.34981457202225	2.02220031000911e-15	3.15080893663373e-14	24.3607392684881	up
RCSD1	5.18287699765205	9.21953846153846	8.34974573592372	2.02317008921396e-15	3.15080893663373e-14	24.3602691860694	up
ACBD5	-8.89062864500494	25.8065230769231	-8.3485899800792	2.03952153800985e-15	3.17424190234341e-14	24.3523768893989	down
UBC	254.627449443308	955.0688	8.34752587081582	2.05469195834631e-15	3.1958079653921e-14	24.3451110392494	up
ZDHHC18	3.02094864803453	8.09950769230769	8.34596041077414	2.07721300452834e-15	3.22877211170329e-14	24.3344229948142	up
FAM111A	6.00269597818678	11.3188615384615	8.34542773367147	2.08493176336112e-15	3.23870051567832e-14	24.3307864812061	up
TMEM107	4.81626259183518	13.0752615384615	8.34259757050745	2.12642063140613e-15	3.30104073258363e-14	24.3114678468002	up
TP53I13	10.2856661364841	22.6449230769231	8.34167422643955	2.14013233111232e-15	3.32020784991316e-14	24.3051660307947	up
KIAA1147	-6.08728622282817	17.4153538461538	-8.34067186757033	2.15511643704851e-15	3.34132329175539e-14	24.2983254470231	down
MGAT4C	-3.59041998030751	3.77227692307692	-8.340369776397	2.15965267094316e-15	3.34622362250722e-14	24.2962639337756	down
CSDC2	-13.9514610315837	14.3190461538462	-8.33639918007321	2.22016095172184e-15	3.43778709812766e-14	24.2691724815506	down
RAB20	6.2751999545558	9.04033846153846	8.33624187607817	2.22259235151146e-15	3.43865632991507e-14	24.2680993643515	up
ARHGEF3	6.01838635158675	16.3985230769231	8.33618000108351	2.22354945611955e-15	3.43865632991507e-14	24.2676772608986	up
CTNNA1	31.1673187911837	119.531353846154	8.33469964806644	2.24657005513679e-15	3.47204975611548e-14	24.2575790792456	up
GPX7	6.21546921154282	10.9741846153846	8.33440059854983	2.25124904639851e-15	3.47707201921842e-14	24.255539262436	up
ACTL6B	-12.1469806104673	12.1243384615385	-8.3330940119694	2.27180550985232e-15	3.50659523049921e-14	24.2466275874845	down
GBGT1	2.58049458456412	4.0664	8.33159045211402	2.29569082345786e-15	3.54121591448548e-14	24.2363735537042	up
PTAFR	4.27378777550556	5.77393846153846	8.33040277052543	2.31473363003785e-15	3.5683276479278e-14	24.2282746002275	up
UBL3	-13.7379296372037	38.3775692307692	-8.33017901957061	2.31833861587206e-15	3.57162160669434e-14	24.226748896887	down
CP	34.4930705142771	25.8708923076923	8.32699899218276	2.37017841514181e-15	3.6491746915658e-14	24.2050679155974	up
RP11.524D16__A.3	3.69801749602363	2.56215384615385	8.32683816394316	2.37283043530646e-15	3.65094706952973e-14	24.2039715527867	up
FBLL1	-6.06215481330002	9.47916923076923	-8.32652611579338	2.37798441284208e-15	3.65656440118815e-14	24.2018443658443	down
HDAC4	-5.23044876164508	9.08012307692308	-8.32585771897591	2.38906135855622e-15	3.67127647556781e-14	24.1972881745036	down
PPP1CB	30.9581742785731	86.2656923076923	8.32385378528064	2.4225782154334e-15	3.72043167099955e-14	24.1836295791258	up
SUSD2	3.3757986821177	2.98209230769231	8.32352752070853	2.42807902333468e-15	3.72652683417284e-14	24.1814059955477	up
PLEKHG2	9.46443762781185	15.7465538461538	8.32302651051521	2.4365501002786e-15	3.73717009706036e-14	24.1779915813835	up
HIPK2	-18.8135052639551	36.0643384615385	-8.32277166789762	2.44087018889637e-15	3.74143719061708e-14	24.1762548646403	down
REEP6	-3.80041543588578	7.79833846153846	-8.32198575425873	2.45424076024298e-15	3.75956301849312e-14	24.1708991890092	down
ERBB4	-2.14853707490722	3.28603076923077	-8.32045867341341	2.48042814900143e-15	3.79728729720634e-14	24.1604936978656	down
PDLIM1	18.9505824433841	17.7004923076923	8.31743251202892	2.53314210931238e-15	3.87554811013415e-14	24.1398771446463	up
SLC9A2	-0.263957433916534	0.277323076923077	-8.31610418986453	2.55662926866337e-15	3.90902348142709e-14	24.130829112766	stable
CTD.3138B18.5	0.665322653942287	1.49390769230769	8.3135716599438	2.6020075045263e-15	3.97590669315997e-14	24.1135810513685	stable
FZD5	1.12652048776793	1.63784615384615	8.31328874159621	2.60712609135161e-15	3.98013722019709e-14	24.11165441656	stable
PSD	-33.0304589865939	33.4012307692308	-8.31323781715808	2.60804847858019e-15	3.98013722019709e-14	24.1113076326715	down
LINC00346	0.779017647504355	0.639169230769231	8.31095840754666	2.64966739718503e-15	4.04111655823969e-14	24.0957867726928	stable
GRWD1	4.85811482238886	10.2161846153846	8.31062778310153	2.65575845932676e-15	4.04786843869565e-14	24.0935357266223	up
TMEFF2	-8.45401991971521	12.1747692307692	-8.30972430147097	2.67247394643866e-15	4.07079531753705e-14	24.087384695163	down
SLC35D1	1.90503143225024	4.00467692307692	8.30890508882125	2.68772030081134e-15	4.09145707368816e-14	24.0818077518628	stable
PDLIM4	36.1011535257138	26.5919076923077	8.30599116730003	2.7426518691246e-15	4.17246712747499e-14	24.0619735616336	up
RASGRF1	-6.82908392032114	6.69436923076923	-8.30531495511056	2.75555735891553e-15	4.1894805195612e-14	24.0573714298399	down
STX11	1.24677989850791	1.62981538461538	8.30256881789248	2.80858751578712e-15	4.26743909488054e-14	24.0386843892857	stable
PEF1	9.27749450882372	38.1385846153846	8.3022684388438	2.81444898168278e-15	4.27367577580619e-14	24.036640598221	up
ARMCX6	11.3049469817465	33.1764923076923	8.30143622902807	2.83075164071346e-15	4.29574949544576e-14	24.0309784587173	up
MPZL3	0.380912292660759	0.547661538461538	8.29751403098323	2.9088523029797e-15	4.41151752632694e-14	24.0042977766359	stable
FAM171A2	-5.48411497386957	9.61975384615385	-8.29734231441704	2.91231987930399e-15	4.41402450990335e-14	24.0031298638538	down
MFSD10	15.5376266757555	36.0904307692308	8.29437526049827	2.97288520133208e-15	4.50301403534273e-14	23.9829522141225	up
DOK6	-2.61195258653337	3.18172307692308	-8.29385229083777	2.98368878968872e-15	4.5165658679507e-14	23.9793962071783	down
RPRD1A	-8.9529603120503	33.0077230769231	-8.29098945261693	3.04352156906424e-15	4.60427274185676e-14	23.9599324976293	down
PAK7	-1.71182458532152	2.06113846153846	-8.29068267601427	3.05000312480538e-15	4.61121044213895e-14	23.9578470591324	stable
OLFML2B	15.5511031583731	13.3103384615385	8.28738653183375	3.12051114339706e-15	4.71487913504826e-14	23.9354433289174	up
BCRP2	-1.9281091418617	2.78523076923077	-8.28663485643066	3.13681468419802e-15	4.73657070191192e-14	23.9303350348043	stable
NSUN4	2.04790388548058	7.57123076923077	8.28634215267389	3.14318608032822e-15	4.74324718300647e-14	23.9283459369369	up
RP11.38L15.3	-4.04409944709536	5.72006153846154	-8.28614652760151	3.14745146205564e-15	4.74673926013425e-14	23.9270165723848	down
LPPR1	-33.6860402938726	37.2002769230769	-8.28500579653585	3.17243807972901e-15	4.78145778980718e-14	23.9192651715645	down
RP11.118K6.3	-1.04987389229721	1.51710769230769	-8.28235689585081	3.23121903560559e-15	4.86703617709855e-14	23.9012682450505	stable
RP11.1055B8.3	-4.35605619934863	5.02756923076923	-8.28143517924373	3.25192418282922e-15	4.89519230640493e-14	23.8950068729653	down
SLC9A6	-6.11501401196698	14.5596307692308	-8.28111427374674	3.25916365660426e-15	4.90305597467874e-14	23.8928270151232	down
ZCCHC9	3.37254942058623	10.3640923076923	8.27699904213151	3.35342647577981e-15	5.04174613410504e-14	23.8648777753396	up
NUDT22	6.70671779141102	23.3313230769231	8.27532700748834	3.3924917431897e-15	5.09732885391184e-14	23.8535244599147	up
SMIM18	-3.89872301749602	3.94350769230769	-8.27381809122428	3.42813214188506e-15	5.14770015330222e-14	23.8432800128808	down
KLF6	14.2120756646217	25.9704307692308	8.2716257671066	3.48057542967797e-15	5.22322504024345e-14	23.8283978783454	up
ARL4C	19.0106063015981	24.0242769230769	8.26911923396673	3.5415078256106e-15	5.31138837027148e-14	23.8113859320842	up
C5AR1	10.7635749450882	8.81436923076923	8.2686407668289	3.55325844171403e-15	5.32572796384076e-14	23.8081389351452	up
C1RL.AS1	0.704936378095887	0.651076923076923	8.26779098362762	3.57422330642989e-15	5.3538519798161e-14	23.8023723952527	stable
TRNAU1AP	4.88649094902673	13.0672615384615	8.26487569009238	3.64708017368242e-15	5.45962291107684e-14	23.7825924378589	up
RP11.65J3.1	5.55924865560858	6.25935384615385	8.26388826989496	3.67208854559978e-15	5.49367933334934e-14	23.7758939218051	up
MAFK	6.11044308111791	10.7276	8.25879290627902	3.80385959797618e-15	5.68598365283849e-14	23.7413359603133	up
AC091878.1	-0.308353404529274	0.283046153846154	-8.25873804406648	3.80530353811603e-15	5.68598365283849e-14	23.7409639470383	stable
TNFAIP3	7.6887964856472	7.8676	8.25681351664603	3.85630044775783e-15	5.75836440906483e-14	23.7279150003881	up
MCAM	34.7064106642429	43.4283384615385	8.25673189511556	3.85847816606745e-15	5.75836440906483e-14	23.72736162243	up
CCDC9	4.0796921154283	9.58369230769231	8.25407122233875	3.93013669494679e-15	5.86171092834308e-14	23.7093247271724	up
TMEM102	0.840515791865484	1.84252307692308	8.25374786209798	3.93893480372728e-15	5.87123333550673e-14	23.7071329015891	stable
FAM110B	-19.8650715746421	27.3364307692308	-8.2534459295564	3.94716748472702e-15	5.87990179016959e-14	23.7050863692244	down
IL2RB	0.984353556009997	0.975938461538462	8.25224436300895	3.98009911178156e-15	5.92532992614432e-14	23.6969424989875	stable
PIM3	7.06364311141406	13.8411384615385	8.25053855319466	4.02731787364431e-15	5.99195930240192e-14	23.6853823359768	up
THBD	5.41187078694236	4.17067692307692	8.24242743547431	4.25953354711716e-15	6.33358270581736e-14	23.6304350538679	up
SH3GL2	-20.9018454139211	25.3522769230769	-8.24154741937517	4.28551063432458e-15	6.36831592489796e-14	23.6244756575455	down
C19orf24	14.7124532303264	31.5110153846154	8.23948062864381	4.34713769467127e-15	6.45595064472365e-14	23.6104811477689	up
RP13.514E23.1	-3.19853707490722	3.69264615384615	-8.23934126014916	4.35132475251901e-15	6.45822610919935e-14	23.6095375476182	down
FAM171B	-10.1172900098462	22.5659384615385	-8.23725484364373	4.41448600883001e-15	6.5468880963792e-14	23.5954126189845	down
TGFB2	25.7433795349542	20.7695692307692	8.2371906149933	4.41644469545271e-15	6.5468880963792e-14	23.5949778313447	up
STX3	2.8046656063016	5.41384615384615	8.23599395544648	4.45309504355287e-15	6.59574453569801e-14	23.5868776006599	up
PDE2A	-15.6602768310233	19.2491076923077	-8.23593769910659	4.4548254016903e-15	6.59574453569801e-14	23.5864968183456	down
C18orf32	-35.8618613193971	101.512707692308	-8.23531522318896	4.47401624256497e-15	6.62012890003865e-14	23.5822835782178	down
PAK3	-3.16528743467394	4.07566153846154	-8.23513539646583	4.47957547989884e-15	6.62432541787351e-14	23.5810664561691	down
GIMAP4	10.2918844202075	16.5753846153846	8.23296175743293	4.54731503510184e-15	6.7204122444646e-14	23.5663559723425	up
SCMH1	4.00632810724835	11.2621538461538	8.23160777735668	4.59002167168259e-15	6.77940905800551e-14	23.5571939513612	up
CHST12	4.13207187760357	10.8553230769231	8.23026061549391	4.63290687696953e-15	6.83859785735199e-14	23.5480790404832	up
LRRC8A	-28.880424903431	62.3453846153846	-8.22965715588819	4.65224553687693e-15	6.86297907398838e-14	23.5439963414753	down
IMPA2	3.15433083390139	4.72390769230769	8.22710548718157	4.73490343828973e-15	6.98068248726279e-14	23.5267352099772	up
ATAD1	-7.07423199272892	20.4981846153846	-8.22662032422658	4.75078317808654e-15	6.99985170140116e-14	23.5234536493161	down
DHTKD1	-4.41323487086268	11.2361230769231	-8.22236806637129	4.89223562154802e-15	7.20390579478071e-14	23.4946974840749	down
TM7SF2	-12.6241990456714	29.4870769230769	-8.21844766822692	5.02633491529058e-15	7.39689190256253e-14	23.4681941209711	down
RP11.285F16.1	-1.7680981595092	1.94676923076923	-8.21783245707263	5.04770596274719e-15	7.42385098245394e-14	23.4640358101567	stable
CSNK1G2	9.16833825645686	28.5308615384615	8.21695132936834	5.07847095299027e-15	7.46458516026836e-14	23.4580804800613	up
RP11.819C21.1	-0.29134249791714	0.817292307692308	-8.21623810009902	5.10350942717162e-15	7.49685811143579e-14	23.4532602398335	stable
IRF5	4.10946375823676	6.79153846153846	8.21364567609163	5.19555111914625e-15	7.62745784697354e-14	23.4357420747267	up
FAXC	-6.59986101643565	13.5527384615385	-8.21344997596388	5.20256554284175e-15	7.63314893818868e-14	23.4344197879776	down
RP11.54A9.1	0.712636522002575	0.582338461538462	8.21268422172055	5.23010238296111e-15	7.66892529041061e-14	23.4292460148936	stable
UQCRC2	-20.2074263424979	96.7843076923077	-8.20699813888977	5.43913507558667e-15	7.97062649691093e-14	23.390838174359	down
DGKB	-4.25938498826025	5.72649230769231	-8.20493776936157	5.5169003699265e-15	8.07663862114798e-14	23.3769252587834	down
CKMT1B	-8.90870938423085	8.20843076923077	-8.20490574243261	5.51811781153825e-15	8.07663862114798e-14	23.3767090107336	down
HMGCLL1	-2.18450276452321	2.32166153846154	-8.2046707715019	5.52705790435765e-15	8.08379526350511e-14	23.375122487526	down
CLEC5A	5.87790577898963	3.67064615384615	8.20460261999015	5.52965358812485e-15	8.08379526350511e-14	23.3746623342152	up
FAM214A	-5.56162046504581	16.1052307692308	-8.20418868270115	5.54544511654962e-15	8.10201188619736e-14	23.37186751782	down
GSDMD	11.5974956449292	15.0152	8.20389397497046	5.55671525885316e-15	8.11360476511777e-14	23.3698777700806	up
LZTS1	8.12114557297584	8.43366153846154	8.19963270194895	5.72222797134095e-15	8.35026500484943e-14	23.3411125875445	up
CDK2AP2	12.2565507839127	33.1506461538462	8.19809175707043	5.7832725036134e-15	8.43428578674458e-14	23.3307130368574	up
CTNNA3	-2.3535586609104	2.76033846153846	-8.19791618177205	5.79026865629873e-15	8.43765144157151e-14	23.3295281927828	down
RP11.1024P17.1	0.156058850261304	0.179323076923077	8.19785731793104	5.79261607780801e-15	8.43765144157151e-14	23.3291309625193	stable
FPGT	2.45047867908808	5.48901538461538	8.19777285497514	5.79598600627559e-15	8.43765144157151e-14	23.3285609852612	up
B4GALT5	12.9521680678634	25.8373846153846	8.19733723855355	5.81339716892631e-15	8.4579365748386e-14	23.3256213970395	up
UCP2	31.4154896614406	39.0687384615385	8.19678829482113	5.83541158378218e-15	8.48489074638884e-14	23.3219172087524	up
BTN2A1	3.42501969249413	13.6204307692308	8.19642217805415	5.85013985187431e-15	8.50122473337482e-14	23.3194467989021	up
SLC1A5	7.42684049079754	9.64015384615385	8.19576851793584	5.8765269687105e-15	8.53447134572248e-14	23.3150363404569	up
GLTPD1	3.46398432174506	11.5021230769231	8.19419148588601	5.94067448378104e-15	8.62248493391751e-14	23.3043965356561	up
CCDC137	4.60814360372642	13.5862461538462	8.19394959288881	5.95057480582626e-15	8.62681339270343e-14	23.302764667939	up
TBXAS1	10.9535658562448	15.6976	8.19394533180798	5.95074935170449e-15	8.62681339270343e-14	23.3027359219559	up
EMILIN1	22.9013000833144	19.9660307692308	8.19258887953011	6.00657157341562e-15	8.70255271559907e-14	23.2935855583225	up
PRELID1	19.3078561690525	65.6669230769231	8.19190239988726	6.03501936419556e-15	8.73856434841793e-14	23.2889550771882	up
ZNF790	1.82751041429979	4.63763076923077	8.18594666095919	6.28748419433316e-15	9.09378298973571e-14	23.2487927363383	stable
NLN	3.13690789971976	9.71270769230769	8.1859389732248	6.28781673466064e-15	9.09378298973571e-14	23.2487409066799	up
ZNF593	2.31320722563054	5.26261538461538	8.18554383895591	6.30493208563546e-15	9.11311811735996e-14	23.2460770081035	up
MYCBP	3.72414981443611	6.18861538461538	8.1853584107304	6.31297983464514e-15	9.11933179676827e-14	23.2448269253567	up
IL10RB.AS1	1.72137393016738	4.23061538461538	8.18353047233445	6.39285959082146e-15	9.22924049889156e-14	23.2325046887164	stable
SCN3B	-13.2411565553283	13.2724307692308	-8.18143799826111	6.48552680407663e-15	9.3574688633433e-14	23.2184014116214	down
SAMHD1	10.4934851927592	22.3552	8.17933199288246	6.5801342210928e-15	9.48834292011283e-14	23.2042093158406	up
RDH10	28.4300246156177	20.6552615384615	8.1790913275401	6.59103205985322e-15	9.4984268890989e-14	23.2025876556619	up
TNFSF8	1.60356434143755	2.04673846153846	8.17899008263459	6.59562197598352e-15	9.49941386546922e-14	23.2019054527966	stable
C3AR1	11.1075660834659	16.9624	8.17748141689174	6.66439263686323e-15	9.58830770120437e-14	23.1917404987802	up
EVC2	0.741333787775506	0.7756	8.17746323342338	6.6652258171243e-15	9.58830770120437e-14	23.1916179913067	stable
SLC25A41	-0.498274634552753	0.701138461538461	-8.17700988702651	6.68603181919522e-15	9.61255378450017e-14	23.1885637184538	stable
PPIC	6.74497197606604	8.74756923076923	8.17562265427966	6.7500975933428e-15	9.69892935945995e-14	23.1792183806488	up
ANGPT2	10.5497833825646	9.97356923076923	8.17401796898186	6.82496332314834e-15	9.80071179450451e-14	23.168409430128	up
ZNF394	2.54491554949632	8.48486153846154	8.17366516019058	6.84153320564245e-15	9.81871013336037e-14	23.1660331424731	up
SRPX2	12.0812652427479	7.84701538461538	8.1735652159121	6.84623437625175e-15	9.81966376395637e-14	23.1653599958433	up
FBXO17	5.3106793910475	6.50723076923077	8.17005574514616	7.01335341835298e-15	1.00534375518477e-13	23.1417263582626	up
EMILIN2	6.1946356888586	6.14876923076923	8.16950172771944	7.04010152213988e-15	1.00858368449691e-13	23.1379960764206	up
AP001469.9	-0.747191168673787	1.28258461538462	-8.16920999385383	7.05422702498139e-15	1.01001251683165e-13	23.1360318554524	stable
DNAJC21	3.35604900401424	11.5628	8.168178964027	7.10437349932545e-15	1.01659405732112e-13	23.1290903815795	up
YIF1B	10.9480178747254	35.3960615384615	8.16758607169438	7.13336961590309e-15	1.02014314683397e-13	23.1250989561685	up
CASQ1	-6.5387699765205	8.26993846153846	-8.16088402129494	7.46939116500008e-15	1.06756997344179e-13	23.0799931179295	down
TTC3	-26.3522131333787	70.0059076923077	-8.16041471621787	7.49349860950213e-15	1.07038665399148e-13	23.0768355312957	down
NTSR2	-14.7360103764296	12.4809846153846	-8.15886008865039	7.57390815357107e-15	1.08123761586719e-13	23.0663765093547	down
SAMD9L	6.07255737332424	7.50123076923077	8.15813468869617	7.61171913268606e-15	1.08599812094851e-13	23.0614967046295	up
AC017002.1	0.389654623949102	0.248276923076923	8.15692845525084	7.67500685763159e-15	1.09438579612395e-13	23.0533829369836	stable
RGS16	11.0407149890176	10.3392	8.1559793492501	7.72516931259163e-15	1.10089319682545e-13	23.0469992984501	up
FAM169A	-4.12672953116716	9.2528	-8.15538331213825	7.75683681989123e-15	1.10459796941678e-13	23.0429906323254	down
CLECL1	1.1172252518367	1.24738461538462	8.15523508772527	7.76473190388839e-15	1.10459796941678e-13	23.0419937742665	stable
CHPF	33.947132848595	50.7568615384615	8.15523401975828	7.76478881732591e-15	1.10459796941678e-13	23.0419865918793	up
EPHA10	-1.30665227599788	1.46101538461538	-8.15351975004084	7.85667835495784e-15	1.11701670171072e-13	23.030458427371	stable
HSF2BP	-1.42128228432932	2.09381538461538	-8.15320089975373	7.87388780200355e-15	1.11880954831506e-13	23.0283143902465	stable
DGCR2	-17.2964909490267	44.7868307692308	-8.15245436577551	7.91432673231004e-15	1.12389907816797e-13	23.0232947054234	down
SLC16A1	16.6666382640309	33.5230769230769	8.15219485344983	7.92843227449759e-15	1.12524529468745e-13	23.0215498185458	up
CTC.205M6.5	0.29513557524805	0.539076923076923	8.15160886357232	7.96037468536706e-15	1.12911996849119e-13	23.017609923783	stable
SUOX	-3.16422631220176	14.7180923076923	-8.15065336622633	8.01273210946089e-15	1.13588415672929e-13	23.0111860493339	down
MTMR14	3.2891869272135	13.8178153846154	8.14894263086103	8.10732544230713e-15	1.14862433727177e-13	22.999685892322	up
COPG1	18.323752934939	61.5816615384615	8.14861607389737	8.12550715897804e-15	1.15053019295285e-13	22.9974908431571	up
LIMK2	7.26589525107929	16.4068	8.14818489341674	8.14957577069193e-15	1.15326690051106e-13	22.994592624557	up
RP11.143K11.1	-4.77150761190639	4.25735384615385	-8.14670941164493	8.23247209841655e-15	1.16432044340745e-13	22.9846758021612	down
RP11.848P1.2	0.637481632962204	0.779784615384615	8.14654935951251	8.2415142034021e-15	1.16492199019151e-13	22.9836001508024	stable
MPZL2	2.24608119366811	2.18473846153846	8.14385206219726	8.39538282674776e-15	1.18598189688424e-13	22.965474697889	up
CRLF3	1.73635916079679	4.91569230769231	8.14182933096829	8.51263086659566e-15	1.20184711817067e-13	22.9518848195185	stable
BTK	4.11465765356359	6.19553846153846	8.14173459436429	8.51816180413525e-15	1.20193041790832e-13	22.9512483785795	up
ABCC8	-17.389211921533	15.8298153846154	-8.14137857031143	8.53897907806922e-15	1.20416930465572e-13	22.9488566508603	down
ADD3	-32.0510683178066	70.0807076923077	-8.14000727159628	8.61963205062701e-15	1.21483875587226e-13	22.9396450694089	down
SLC22A6	-1.43963682496402	1.21123076923077	-8.13837811300213	8.71643043155706e-15	1.22777004445893e-13	22.92870266157	stable
FOXO4	-4.91633681738999	11.5628307692308	-8.13778582334493	8.75188775550627e-15	1.23205105058128e-13	22.9247248451811	down
RP4.719C8.1	-0.92064114216466	0.947230769230769	-8.13438606449819	8.95818948499134e-15	1.26036389480566e-13	22.9018957513386	stable
MXRA8	26.7029875785806	31.8844	8.13424276561346	8.96698984469143e-15	1.26087280324835e-13	22.9009336491526	up
GPR84	2.20738089828069	1.636	8.13278569225698	9.05695925570633e-15	1.27278793098967e-13	22.8911515577493	up
TRAF3IP3	2.78531545860789	3.81947692307692	8.13141934959211	9.14213691613207e-15	1.28401629689278e-13	22.8819796356401	up
PTGER4	1.94735438915398	2.41209230769231	8.12949265399497	9.26359422823722e-15	1.30032425387247e-13	22.8690479244781	stable
RAI14	5.73276187230174	10.3049846153846	8.12883578979022	9.30536596914498e-15	1.30543444386056e-13	22.8646396046432	up
RP11.686D22.8	0.493111414072559	0.689846153846154	8.12844510504549	9.33029890989998e-15	1.30817781718863e-13	22.8620177685062	stable
MGEA5	-12.9552116943119	43.4780307692308	-8.12505436289626	9.54948385538117e-15	1.33813792779955e-13	22.8392664073419	down
GPR132	1.01034613345452	1.39969230769231	8.12304393987232	9.68183778107848e-15	1.35590320012962e-13	22.8257797265145	stable
NAMPT	159.419781489056	107.309230769231	8.12259259477609	9.71179993980415e-15	1.35931671654589e-13	22.8227522342329	up
NCLN	6.72422782700901	19.9666769230769	8.12217446217789	9.73963910368058e-15	1.36242933200767e-13	22.8199476205923	up
PPP2R2C	-20.4478360978565	19.7380923076923	-8.12166440871155	9.77370516904995e-15	1.36640891920867e-13	22.8165265787819	down
OXA1L	11.184399378929	47.5676923076923	8.12115104475627	9.80811127949674e-15	1.37043144735806e-13	22.8130834756093	up
CTDSP1	11.0788816935545	41.4712307692308	8.11983305258277	9.89699358303897e-15	1.38205663548224e-13	22.8042444324599	up
DOK2	1.71142732712262	1.81430769230769	8.1196282825391	9.91087407795835e-15	1.38320093413893e-13	22.8028712380323	stable
AC005682.5	0.469074452775884	0.493876923076923	8.11918411512069	9.94104849005865e-15	1.38661666037366e-13	22.7998927155727	stable
LMO3	-22.0694959478906	29.3208615384615	-8.11822962017823	1.00061995161902e-14	1.39490435203921e-13	22.7934923736112	down
CORO6	-4.11291448913126	4.79772307692308	-8.11453200483329	1.02625970662133e-14	1.42982781347483e-13	22.7687027855716	down
TIFA	2.40361016435659	2.96295384615385	8.11358118005051	1.03295715808933e-14	1.43833519334178e-13	22.7623294596099	up
VAMP3	17.539533060668	52.4471384615385	8.11062607397398	1.05404947965998e-14	1.46686542575564e-13	22.7425246887184	up
CD274	1.94400022722108	1.94704615384615	8.11030643458567	1.05635629471512e-14	1.46923517582848e-13	22.7403827883756	stable
BTBD17	-14.9259581155798	15.3247692307692	-8.10869565465624	1.06805734433145e-14	1.48466074046896e-13	22.7295898149522	down
GPR98	-16.733306066803	17.8835076923077	-8.10748222707398	1.07695647188533e-14	1.49617607853126e-13	22.7214602201176	down
NGRN	-49.9113709005528	167.069015384615	-8.10616296924245	1.0867149252039e-14	1.50887141954967e-13	22.7126225050928	down
RP11.121A8.1	0.145326819662198	0.195384615384615	8.10563453358568	1.09064819795408e-14	1.51346879996754e-13	22.7090827779231	stable
RP11.1080G15.1	0.164477391501931	0.137323076923077	8.10544604031526	1.09205460091203e-14	1.51455645506192e-13	22.7078201922445	stable
PARD6A	-3.57822350980837	9.40418461538462	-8.10513465613016	1.09438185675651e-14	1.51691926196347e-13	22.7057344879817	down
RP11.181E10.3	0.129023328031508	0.0960923076923077	8.10496049128416	1.09568568561159e-14	1.51786161663938e-13	22.7045679252487	stable
NNMT	112.167296447777	65.6931076923077	8.10481311708851	1.09679015426277e-14	1.51852688062584e-13	22.7035808202196	up
YIPF2	7.455275316216	24.7407692307692	8.10399264231408	1.10295920028559e-14	1.52619940308005e-13	22.6980855374238	up
TMEM53	2.08606301598121	6.70203076923077	8.10328387802709	1.10831591450963e-14	1.53266081214233e-13	22.6933387518608	up
RAPGEF4	-22.9737374081648	24.2830153846154	-8.10320827093235	1.10888885528673e-14	1.53266081214233e-13	22.6928324069231	down
YY2	0.586036506854502	0.950030769230769	8.10161144555409	1.12105801476152e-14	1.54860063981197e-13	22.6821391061692	stable
PRKCD	4.05099106263728	7.78981538461538	8.09821601420083	1.14737459102344e-14	1.58405416011556e-13	22.659405882809	up
GS1.251I9.4	-6.1093274255851	18.6136923076923	-8.09755393296556	1.15257680470886e-14	1.59033371249845e-13	22.6549738236278	down
GCLM	5.34669734151329	7.49009230769231	8.09583533052884	1.16618955528135e-14	1.60820448536135e-13	22.6434703883338	up
TMEM69	4.12786298568508	15.0013846153846	8.09507801060104	1.17223848764879e-14	1.61563022382688e-13	22.6384017923196	up
DNAJC27	-0.867400212073015	2.8688	-8.09358490299136	1.18425536493721e-14	1.63126817709301e-13	22.6284096285173	stable
SERF2	174.001646974172	431.659938461538	8.09250412915421	1.19302957868574e-14	1.64242430849514e-13	22.6211776411078	up
SYT11	-38.0457528591987	133.143692307692	-8.09210392186405	1.196294921205e-14	1.64598813649507e-13	22.6184998198085	down
RAP2C	3.71455919109292	11.1201538461538	8.09030275267491	1.21110058348798e-14	1.66541734278851e-13	22.6064491249723	up
ZNF816	1.12892221464819	2.67812307692308	8.0888775352309	1.22294415288576e-14	1.68075364198299e-13	22.5969149853291	stable
FAM126A	5.3559475119291	8.46323076923077	8.0884578547574	1.2264534702559e-14	1.68462490781733e-13	22.5941077008449	up
IFITM2	64.1609149435735	68.1599692307692	8.08778199685833	1.23212584674189e-14	1.69146124987829e-13	22.5895870223221	up
ZNF28	2.4960588502613	5.46572307692308	8.08710042685751	1.23787242567535e-14	1.69839168792885e-13	22.5850283894598	up
HLA.DOA	9.23693251533742	9.53732307692308	8.08596288435917	1.2475225491224e-14	1.71066705354856e-13	22.5774205821456	up
UNC5A	-6.06970574869348	6.54215384615385	-8.08575829102298	1.249266050468e-14	1.71209272922167e-13	22.5760523507846	down
FBXW4	-9.59408770733925	26.6555076923077	-8.08530181574177	1.25316472340552e-14	1.71646875346636e-13	22.5729997248576	down
KB.1125A3.11	-0.85694576990078	1.13763076923077	-8.08507782629335	1.25508217302752e-14	1.71812768379671e-13	22.5715018628471	stable
LUZP2	-18.3209687192305	20.1907692307692	-8.08474622058319	1.25792619186273e-14	1.72105244900184e-13	22.5692843998372	down
CD99P1	0.815655154131636	1.38270769230769	8.08425148255244	1.26218116220591e-14	1.72590325755036e-13	22.5659761750578	stable
PRPSAP2	-7.13583693100054	24.8174769230769	-8.08369973335298	1.26694323615665e-14	1.73144163835656e-13	22.5622868846171	down
LINC00324	0.283381807165038	0.649107692307692	8.08318715105991	1.27138317714359e-14	1.73653381062296e-13	22.5588596342155	stable
NDRG4	-74.52746231917	142.282030769231	-8.08243523585434	1.27792404037017e-14	1.74448822705078e-13	22.5538324054531	down
RERGL	-2.66276073619632	3.56547692307692	-8.08232177335161	1.27891392764644e-14	1.74486035916585e-13	22.5530738335199	down
KCNB1	-4.07334583049307	5.24756923076923	-8.08117534040769	1.28895843294759e-14	1.7575786345226e-13	22.5454095654075	down
RP11.890B15.3	-1.10349428160267	3.51387692307692	-8.07915490448605	1.3068507065057e-14	1.78097760708446e-13	22.531904059877	stable
SEMA4G	-2.02155570703628	4.18030769230769	-8.07876694580061	1.3103143225486e-14	1.78469799609839e-13	22.5293110245165	down
AP000708.1	-0.173913883208362	0.349261538461538	-8.07772602778592	1.31965232369332e-14	1.79641088003154e-13	22.5223541513847	stable
PDE6G	0.818442020752859	0.965569230769231	8.07595128661154	1.33572532034258e-14	1.81727372162493e-13	22.5104942106918	stable
CNPY3	10.7621063394683	38.2757230769231	8.07320838546242	1.36094789255808e-14	1.85055441220614e-13	22.4921678055126	up
CD74	1333.61517458153	1186.27415384615	8.0681049899806	1.4091357418983e-14	1.91500760097307e-13	22.4580809709178	up
PRMT2	15.2193671892752	70.3537538461539	8.06474432487331	1.44178517627753e-14	1.9582839864951e-13	22.4356420547962	up
TSPAN4	7.34966068317807	16.3985538461538	8.06164576957044	1.47255011976552e-14	1.99895391815937e-13	22.4149587133744	up
ARAF	5.67791411042945	22.6023076923077	8.0615049368358	1.4739637309716e-14	1.99975692803208e-13	22.4140187579418	up
ANKRD22	2.81921873816557	3.19870769230769	8.05805793100431	1.50898437231353e-14	2.04612897663873e-13	22.391015909309	up
DRAM1	2.90835529803833	6.41326153846154	8.05624664018471	1.527714921531e-14	2.07037287917343e-13	22.3789312647359	up
LINC00461	-26.3717950465804	50.1138769230769	-8.05448884299018	1.54611195144459e-14	2.09413804737422e-13	22.3672052431578	down
ALG12	2.05361016435658	6.40849230769231	8.05404880837677	1.55075149794769e-14	2.09925325203536e-13	22.3642700987194	up
MRPS31P5	-1.69690676361433	4.31526153846154	-8.05362252097806	1.55525922084386e-14	2.10418441636528e-13	22.3614267531508	stable
ABRACL	5.92343406801485	10.7889230769231	8.05285552866903	1.56340232191517e-14	2.11402584118446e-13	22.3563111502596	up
APLN	39.1161542831175	41.5548923076923	8.0519868203395	1.57267623644856e-14	2.1253845626582e-13	22.3505175230061	up
ZYX	80.4079379686435	97.5462153846154	8.05173739541683	1.57534900995874e-14	2.12781454837626e-13	22.3488541240945	up
PTPLAD2	1.05585510868742	1.82483076923077	8.05134411437807	1.57957243174444e-14	2.13233512622727e-13	22.3462314273396	stable
AP000695.6	0.221832538059532	0.197446153846154	8.05056326556372	1.58799111621952e-14	2.14251092030816e-13	22.3410243860463	stable
STOX2	-1.83475649473604	4.41489230769231	-8.04823848269685	1.61331910076209e-14	2.17547674307863e-13	22.3255237010106	stable
GREB1	-1.74236044838294	3.70910769230769	-8.04717811291281	1.62500378259042e-14	2.19001894821576e-13	22.3184545827694	stable
RP11.701H24.3	-1.89982011664016	2.22215384615385	-8.04683584905916	1.62879316492613e-14	2.19391043909152e-13	22.3161729600943	stable
SH2D4A	1.77145913807468	1.71938461538462	8.04652829417916	1.63220571526165e-14	2.19729032813806e-13	22.3141227716822	stable
IL10RA	6.96701734454291	7.7996	8.04634293336551	1.63426584331861e-14	2.19884684206684e-13	22.3128871649895	up
RP1.63G5.5	-0.436640536241764	0.476584615384615	-8.04488540231437	1.65055486883782e-14	2.21953553009114e-13	22.3031719880357	stable
CHI3L1	2273.68709876543	1289.56556923077	8.04383847594581	1.66235399474067e-14	2.2341670318266e-13	22.2961944185233	up
SPATA6	4.85082254033175	8.5212	8.04275855296835	1.67461234593251e-14	2.24939922292403e-13	22.2889975643439	up
CTD.2196E14.4	-2.77706278876013	8.01156923076923	-8.04171928612193	1.68649354708768e-14	2.26410827960568e-13	22.2820722576588	down
B3GNT5	4.11863250776339	5.50144615384615	8.03948648242394	1.71230210507728e-14	2.29748819680694e-13	22.2671956532853	up
TM4SF1	16.1334465651746	20.4002461538462	8.03879815865746	1.72033674114058e-14	2.30699622739723e-13	22.2626100799371	up
MCL1	35.3413886995379	83.4512923076923	8.03674443623417	1.74453144067879e-14	2.33708781082898e-13	22.2489298490549	up
ZNF585A	2.09803453760509	6.97738461538462	8.03673042678941	1.74469763399878e-14	2.33708781082898e-13	22.2488365374847	up
CTC.1337H24.1	1.09310384003635	1.02769230769231	8.03599607112595	1.75343119969914e-14	2.34749407616298e-13	22.2439454256798	stable
FAS	6.57316556843142	7.72929230769231	8.03551829593763	1.75913648332937e-14	2.35383685882675e-13	22.2407634051683	up
CEBPB	19.3413796106945	22.1444307692308	8.03434544139299	1.77321987322155e-14	2.3713769453539e-13	22.2329526342375	up
BLOC1S3	1.26942702416118	5.03993846153846	8.03378349519167	1.78000703255973e-14	2.37914566340923e-13	22.2292105519521	stable
ZC3H12D	0.822596379610695	1.31064615384615	8.03332014135987	1.78562270583478e-14	2.38534090840949e-13	22.2261251415661	stable
WIPI1	11.5627103688556	14.2926461538462	8.03218673661959	1.79943304697928e-14	2.40247026898013e-13	22.2185784514105	up
SASH1	-6.58193478754828	15.7357230769231	-8.02981296437069	1.82870002438156e-14	2.4402060775154e-13	22.2027751609245	down
ASAP3	7.67967658865409	16.8556307692308	8.02887529358795	1.84039004036215e-14	2.45445877861018e-13	22.1965335120401	up
NAGK	23.7365678254942	67.7857538461539	8.0278826540526	1.85284583448182e-14	2.469293770526e-13	22.1899264891723	up
DRP2	-1.63014239188063	3.08436923076923	-8.02782723366535	1.85354370836984e-14	2.469293770526e-13	22.1895576262952	stable
C10orf11	2.21716806786336	3.5864	8.02560236905611	1.88177559870866e-14	2.50553219563147e-13	22.1747509370012	up
RP11.983P16.4	-2.68111717034007	5.81258461538462	-8.02448334634824	1.89613537257208e-14	2.52327073704532e-13	22.1673047642437	down
MKNK1	9.25368931303493	20.5402769230769	8.02362460008383	1.90722856047403e-14	2.53664526856705e-13	22.1615909848057	up
AC008964.1	5.65825266984776	6.90735384615385	8.02223526585772	1.92531179861503e-14	2.55912051489159e-13	22.1523477311196	up
PON3	-0.727323335605545	0.911076923076923	-8.02216498437362	1.92623105433137e-14	2.55912051489159e-13	22.1518801760409	stable
ACVR2B	-1.20617776262971	2.32796923076923	-8.02042349316281	1.94914815930095e-14	2.58815382768312e-13	22.140295590239	stable
MCFD2	9.55436794667881	31.9700923076923	8.01798596107449	1.98167794573101e-14	2.62991258635311e-13	22.1240836769335	up
RP11.134L10.1	0.797002575172309	1.05169230769231	8.01560548555554	2.01396395013073e-14	2.67130245642749e-13	22.1082544100427	stable
STMN3	-37.9760948269332	89.6030153846154	-8.01213212664915	2.0620072293821e-14	2.73353612326697e-13	22.0851634942695	down
ZNF761	1.15274293721124	3.15895384615385	8.01056560970101	2.08404411668422e-14	2.76124494457845e-13	22.0747514589063	stable
IL2RG	3.85375104142998	3.88861538461538	8.0089942952081	2.10638227314813e-14	2.78932254635827e-13	22.0643088985544	up
SGMS1	-3.8494614860259	10.3384307692308	-8.00866844010699	2.11104423856344e-14	2.79397508962428e-13	22.0621435184818	down
RNF170	-2.52814473983186	9.80036923076923	-8.0050522858829	2.16346949993665e-14	2.86180310252632e-13	22.0381173051441	down
CDR2	3.18637544497464	6.78110769230769	8.00464292319774	2.16948471086551e-14	2.86820027589752e-13	22.0353979002544	up
CECR2	-2.24583390138605	4.14544615384615	-8.00363381493712	2.18438331097321e-14	2.88632854007247e-13	22.0286947688372	down
LGALS3	101.497268802545	84.2200307692308	7.9999246062343	2.2400205084537e-14	2.95823772468212e-13	22.0040607145677	up
SLC25A48	-17.7923131106567	17.1964923076923	-7.99975454800525	2.24260464031799e-14	2.96004343355266e-13	22.0029314854317	down
KIFC3	6.87558092857683	19.0813230769231	7.99896002538876	2.25471695153023e-14	2.97441673334731e-13	21.9976558688327	up
MAP3K6	6.17038021661743	9.50729230769231	7.99841493838171	2.26306404092365e-14	2.9838100736861e-13	21.9940367025354	up
BACH1	3.03049231235325	8.62033846153846	7.99775571769942	2.27319970004637e-14	2.9955501572767e-13	21.9896599526747	up
CAMSAP2	-7.64212035143528	21.0872	-7.99731115898197	2.28006019785841e-14	3.00296396172732e-13	21.9867085392794	down
RB1	9.16117170340073	24.4463076923077	7.99719183554101	2.28190509558191e-14	3.00376749757173e-13	21.9859163727852	up
RP11.497H16.7	2.71390706657578	3.17572307692308	7.99424540180313	2.32793170638461e-14	3.06269695454364e-13	21.9663580395756	up
WARS	51.74663599182	67.0787384615385	7.9931824320911	2.34476067795344e-14	3.08317017577813e-13	21.9593032609011	up
GRIK2	-7.69185791108081	10.9949230769231	-7.99293572620162	2.34868369005817e-14	3.08666015366586e-13	21.9576659985358	down
PCED1B	1.89093880178747	2.67464615384615	7.98986876536513	2.39799806496201e-14	3.14976786869687e-13	21.9373149446638	stable
COMMD7	7.37531394380066	33.5371692307692	7.98932559914957	2.40683778880113e-14	3.15967274961555e-13	21.9337112670059	up
CHI3L2	218.204670150723	135.9232	7.9870260443427	2.44461984035061e-14	3.20754165244708e-13	21.9184565074935	up
RP1.239B22.5	-0.893726804514125	1.20076923076923	-7.98630004633387	2.45666937893194e-14	3.22161397907808e-13	21.9136409994919	stable
EGF	0.884208891918504	1.31258461538462	7.98573042876052	2.46616450964014e-14	3.23232316064148e-13	21.9098629596489	stable
LGALS9	31.5217829281223	49.0212307692308	7.98338784087485	2.50559653942586e-14	3.28223701766685e-13	21.894327426729	up
CTD.2260A17.2	-0.511122093463606	1.34344615384615	-7.97800940360634	2.59850269955685e-14	3.40210853979655e-13	21.8586703240087	stable
KCNE4	7.37247595243505	6.886	7.97756776037991	2.60628108576693e-14	3.41045689577011e-13	21.8557431019082	up
CTSD	174.164755358631	267.8748	7.9756087014194	2.64106306406507e-14	3.45411290841112e-13	21.8427597172087	up
GPR160	1.50896500795274	2.49449230769231	7.9743472790565	2.66370123020667e-14	3.48184826039804e-13	21.8344009481212	stable
EIF3L	-79.8407858062561	198.345138461538	-7.97362571175898	2.67673696281193e-14	3.49700877322035e-13	21.8296199063253	down
AC062021.1	-4.27062902370673	3.11935384615385	-7.97319755509368	2.68450175799885e-14	3.50527051879119e-13	21.8267831144726	down
FXYD6	-234.750433613573	395.295692307692	-7.97283516041943	2.69109132070051e-14	3.51198967099575e-13	21.8243821144135	down
LPP	1.81169203968795	3.76716923076923	7.97216268787303	2.70336152289465e-14	3.52611112096168e-13	21.8199269260151	stable
GNGT2	1.72333825645687	2.66981538461538	7.97003802221517	2.74249340492081e-14	3.57523550740106e-13	21.8058524850454	stable
CLEC2B	5.19656403847611	5.20366153846154	7.96919345245621	2.75820360159942e-14	3.59338719200451e-13	21.8002584913597	up
OLFML2A	4.08462660001515	4.03553846153846	7.96913085334309	2.75937156732074e-14	3.59338719200451e-13	21.7998438829665	up
LRRC41	6.50565401802619	25.1187692307692	7.9674474785238	2.7909636626386e-14	3.63258330964937e-13	21.7886953196574	up
ANKRD16	-1.62619253200031	4.72621538461538	-7.96420131861997	2.85289714030987e-14	3.71120726391326e-13	21.767201278255	stable
RP11.84C10.2	1.68967242293418	1.22916923076923	7.96107933628889	2.91374175118425e-14	3.78833147190316e-13	21.7465349941065	stable
BTN2A3P	0.963387866394003	1.77904615384615	7.9600321918691	2.93443540523561e-14	3.81319848652572e-13	21.7396045285595	stable
RASGRP4	1.02935847913353	1.78916923076923	7.95966607198523	2.94170486840973e-14	3.82060398445996e-13	21.7371815290467	stable
SLC1A2	-56.364293721124	64.1889846153846	-7.95882044708221	2.95856318274161e-14	3.84044866506789e-13	21.7315854268488	down
MAP3K7CL	6.65963682496402	6.25073846153846	7.95561769418624	3.02328287735323e-14	3.92236689463971e-13	21.7103941404993	up
HAAO	1.69774407331667	2.9808	7.9555007764125	3.02567177354087e-14	3.92337375070124e-13	21.7096206522242	stable
ADAM1B	-0.166844656517458	0.248	-7.95320485421599	3.07296240179853e-14	3.98257237006665e-13	21.6944331541545	stable
SIK3	-5.7064152086647	18.7863076923077	-7.95273859902313	3.08265500503229e-14	3.99300669075695e-13	21.6913492404241	down
TPTE2P1	-1.27075096568962	1.68492307692308	-7.95259195410337	3.08570972744698e-14	3.99483634006786e-13	21.6903793239263	stable
PAFAH2	1.49366772703173	5.12870769230769	7.95160524513526	3.1063415124879e-14	4.01940764004152e-13	21.6838534953718	stable
CD109	1.84218738165568	2.12261538461538	7.95067052966612	3.12601181613967e-14	4.04270938008578e-13	21.677672038443	stable
DDX60L	3.26458683632507	5.43033846153846	7.94940999889308	3.15273364067852e-14	4.07510087901944e-13	21.6693366723019	up
ARFGAP2	-7.89702567598277	41.1854769230769	-7.94905986051118	3.16019614412456e-14	4.08257734476761e-13	21.6670215099213	down
NKIRAS1	-4.41576649246384	12.9647384615385	-7.94760329015031	3.19142780101128e-14	4.1207363422187e-13	21.6573912032864	down
RP11.1398P2.1	0.464484965538135	0.558092307692308	7.94648600351812	3.21559106112921e-14	4.14973305851614e-13	21.6500049176349	stable
RASSF2	-43.3381276982504	73.4209230769231	-7.94630566321964	3.21950813821554e-14	4.1525850991639e-13	21.6488127687296	down
EBNA1BP2	10.5300352192684	40.3045230769231	7.94612686862961	3.2233962955481e-14	4.15539683547976e-13	21.6476308557207	up
RP11.58B17.2	-9.16362114670909	17.7256615384615	-7.94602516624967	3.22561003642146e-14	4.15604818569855e-13	21.6469585650034	down
CYP2S1	0.724455426796939	1.14289230769231	7.94588265991281	3.22871447822304e-14	4.15784586539193e-13	21.6460165545979	stable
ABHD14B	5.62008748011816	14.6555692307692	7.94561297530555	3.23459752749134e-14	4.16321796051611e-13	21.6442338879955	up
DCBLD1	2.20098879042642	5.28729230769231	7.94520346164812	3.24355114196967e-14	4.17253437755443e-13	21.6415270023374	up
ARSJ	3.8766977202151	3.25741538461538	7.94464613578573	3.25577587590514e-14	4.18604672078586e-13	21.6378432281903	up
PICALM	20.7838972203288	78.2113230769231	7.9437464370704	3.275606553854e-14	4.20931880766256e-13	21.6318968272478	up
NRP2	18.6603715064758	25.4216615384615	7.94358515612806	3.2791740142617e-14	4.21167830363939e-13	21.6308309168768	up
ELAVL1	6.95664356585624	24.8038769230769	7.94279871891532	3.29662471408638e-14	4.23185713957073e-13	21.6256335387743	up
BRMS1	6.50528819207753	24.4993230769231	7.9425481495984	3.30220398784696e-14	4.23678344980829e-13	21.6239776577534	up
ADARB2	-6.56251798833599	6.17092307692308	-7.9422089937227	3.30977062614694e-14	4.24425304436745e-13	21.6217364105084	down
F3	54.3758713928653	65.2554461538462	7.94210170966126	3.31216772031337e-14	4.24508914459131e-13	21.6210274575144	up
SEPT9	38.9926978716958	98.7634153846154	7.94196074960523	3.31531985926827e-14	4.24689156906582e-13	21.6200959770628	up
MLEC	12.6969283496175	41.1713230769231	7.93895898772065	3.38315304430533e-14	4.33150426083008e-13	21.6002626186094	up
MTMR9	-1.86920283268954	5.85741538461538	-7.93852177872974	3.39314673177118e-14	4.34201406612655e-13	21.5973742940525	stable
HLA.DPB1	72.7972252518367	73.7471076923077	7.93747504450256	3.41719155117323e-14	4.37048378937118e-13	21.5904597095122	up
GPM6B	-136.92228660153	375.559076923077	-7.93680626302572	3.43264236987709e-14	4.38793790276564e-13	21.5860421500724	down
RP11.356I2.4	0.651468605619935	0.842646153846154	7.93672060287111	3.43462635097622e-14	4.38816809946679e-13	21.5854763497833	stable
PHLPP2	-1.12962622131334	3.66747692307692	-7.93565252729644	3.45945945921349e-14	4.41757537033214e-13	21.578421868192	stable
FBXO42	3.08876013027341	10.2487692307692	7.93374659119412	3.50421456624327e-14	4.47237794010671e-13	21.5658350249793	up
SPIRE1	-10.9981133075816	29.7135076923077	-7.93227554412573	3.53914832118159e-14	4.51459475936357e-13	21.5561215864728	down
MMAA	0.957053321214873	2.76969230769231	7.93127423663631	3.56312348830049e-14	4.54279570106907e-13	21.5495105669378	stable
PARP15	0.671748844959479	0.768153846153846	7.92847323872202	3.63104571265861e-14	4.62696794165182e-13	21.5310202721577	stable
RP11.545E17.3	1.2679383473453	1.58803076923077	7.9261664952168	3.68794183473287e-14	4.69700906134616e-13	21.5157960056994	stable
IFT57	8.00531962432781	22.2321230769231	7.92471584239876	3.72417254115954e-14	4.74067091764767e-13	21.5062233731822	up
RIOK3	4.80921154283116	18.2994769230769	7.92368060746928	3.75024278384206e-14	4.77136014433797e-13	21.4993927388058	up
LDHB	-186.02944558055	531.571292307692	-7.92360200712813	3.75222951822563e-14	4.77139232934432e-13	21.4988741465374	down
CISH	2.17965954707263	2.05132307692308	7.92279936332189	3.77257708754285e-14	4.79476020018639e-13	21.4935786311842	up
GCNT1	2.17612815269257	2.02747692307692	7.92271625375504	3.77469018952764e-14	4.79494065537595e-13	21.4930303288771	up
EMD	10.5491066424297	41.1136	7.91975252246454	3.85081368736664e-14	4.88908631309399e-13	21.4734801051174	up
IFRD2	7.84419450124972	21.5895384615385	7.9188889326452	3.87327896499955e-14	4.91504351082833e-13	21.4677843689092	up
GPC1	41.4950515034461	64.2820307692308	7.91668492927033	3.9312020922702e-14	4.98594484340797e-13	21.4532499378903	up
SLC1A4	-18.843489737181	29.8119076923077	-7.91547608047644	3.96333421573352e-14	5.02110024100953e-13	21.4452792684407	down
LAMB1	34.6876285692645	32.8062769230769	7.9154195608435	3.9648428829761e-14	5.02110024100953e-13	21.4449066204366	up
BOLA3	9.25611641293644	25.6246769230769	7.91540944855415	3.96511286811614e-14	5.02110024100953e-13	21.4448399477853	up
PLTP	85.4643281829887	145.481846153846	7.91511214314855	3.9730586620856e-14	5.02854448563446e-13	21.4428797704236	up
MAPK13	3.18891501931379	3.30378461538462	7.91390892401195	4.00537689873316e-14	5.06681219129396e-13	21.4349472792444	up
OSTM1	5.8220839960615	16.2296923076923	7.91378327154	4.00876683971706e-14	5.06846476834497e-13	21.4341189340199	up
CMTM5	-26.8694857229418	39.1199076923077	-7.91252373313383	4.04290454222024e-14	5.1089712152753e-13	21.425816103464	down
RHBDL3	-12.1056150117398	15.2261846153846	-7.91172306754586	4.06475439316372e-14	5.13391564735725e-13	21.4205386078888	down
MIR155HG	0.867900098462471	0.792430769230769	7.91041835923161	4.10060955867327e-14	5.17651417354884e-13	21.4119395424294	stable
CTA.384D8.34	0.878562447928501	0.635046153846154	7.90825378806306	4.16078531395293e-14	5.24975433336198e-13	21.3976754024956	stable
NKAIN4	-52.9696205407861	79.1081538461538	-7.90611297885067	4.22115831099317e-14	5.32316729254639e-13	21.38357043471	down
SCO2	5.17705748693477	15.3838769230769	7.90560629187624	4.23557356858296e-14	5.33857837457767e-13	21.3802324456086	up
GBA	10.4458323865788	37.3916923076923	7.90503664139583	4.25183821462019e-14	5.35630328373126e-13	21.3764798329995	up
DOCK3	-3.18999053245474	5.39144615384615	-7.90481141703288	4.25828582015174e-14	5.36164911288877e-13	21.3749962018996	down
SRPRB	7.8673259865182	25.9783692307692	7.90439319206906	4.27028417596391e-14	5.37397479899111e-13	21.3722412843261	up
ADCK4	7.82435317730819	22.7153538461538	7.89839301707409	4.44614344829631e-14	5.59239325352926e-13	21.3327279413219	up
RP11.434H6.6	0.381350829356964	0.448923076923077	7.89783765249784	4.46277787980972e-14	5.61041523019387e-13	21.3290716851152	stable
EFEMP1	144.852767552829	142.941876923077	7.89583718500614	4.52320756718317e-14	5.68344769004637e-13	21.3159029949383	up
LRP11	-3.97028440505945	9.60489230769231	-7.89285158069358	4.61490242245915e-14	5.79566940261957e-13	21.2962535226646	down
TRIM5	3.22288305688102	6.83353846153846	7.89232751934214	4.63118593628206e-14	5.81311811589254e-13	21.2928049794147	up
PARK2	-0.936642429750815	2.37704615384615	-7.89091484481837	4.67536346675961e-14	5.86554366644633e-13	21.2835097583555	stable
TMEM45A	9.09295993334849	12.362	7.8891120238578	4.73234679487755e-14	5.93397258413357e-13	21.2716490526756	up
ANXA2P2	1.2558357948951	0.881384615384615	7.88726551164218	4.79142223899312e-14	6.00495298226413e-13	21.2595027986974	stable
TMEM87B	1.67382450958115	3.73390769230769	7.88606190870638	4.83032063962765e-14	6.0505859876201e-13	21.2515865986923	stable
ASTN1	-9.31092213890783	24.1394769230769	-7.88538454328363	4.85234893821203e-14	6.07505096608059e-13	21.2471318665426	down
PAQR6	-57.7414587593728	81.0517846153846	-7.88430273962793	4.88773575067606e-14	6.11620678348487e-13	21.2400178589236	down
RP11.685M7.3	-0.271563281072484	0.511384615384615	-7.88244075793686	4.94924083508039e-14	6.18998624957149e-13	21.227774895082	stable
PTPN9	5.31587934560328	14.0422153846154	7.88233479955144	4.95276375634641e-14	6.19120920538966e-13	21.2270782526841	up
PSME4	4.46371620086343	15.1870153846154	7.88193527329002	4.96606956081979e-14	6.20465373068836e-13	21.2244515525182	up
FBXW11	-9.06042452472926	32.3349538461538	-7.87493763765892	5.20492673254088e-14	6.49842136341754e-13	21.1784599161049	down
RP5.997D16.2	0.567572142694842	1.1296	7.87489153177442	5.20653754719263e-14	6.49842136341754e-13	21.1781569788043	stable
FAM46B	1.82972013936226	1.57670769230769	7.87156499900259	5.32406629741001e-14	6.64170444875876e-13	21.1563032594968	stable
EMC3	12.9339392562296	49.2952307692308	7.87137250000361	5.3309470590114e-14	6.64687945451108e-13	21.15503882469	up
DNAJC22	1.16778307960312	1.65295384615385	7.86932706271048	5.40460469225547e-14	6.73526709753107e-13	21.1416046061109	stable
CTD.2010I16.1	-0.643564720139363	1.52172307692308	-7.86913727943046	5.41148966729884e-14	6.7403941447369e-13	21.1403582489778	stable
AMER2.AS1	-0.571061122472165	0.603446153846154	-7.86847137488507	5.43571600804584e-14	6.76710479077396e-13	21.1359852379398	stable
FAM81A	-4.2585700219647	6.01892307692308	-7.86839045512884	5.43866724787757e-14	6.76731557400869e-13	21.1354538530163	down
KIRREL	5.81588654093766	7.69261538461538	7.86801270001485	5.45246537890788e-14	6.78101599219392e-13	21.132973254623	up
RP11.133F8.2	-1.59065591153526	1.46086153846154	-7.8678400555771	5.45878300943729e-14	6.7841481734601e-13	21.1318395799934	stable
RREB1	1.12431454972355	2.62938461538462	7.86779148719046	5.46056158991814e-14	6.7841481734601e-13	21.1315206573267	stable
EML5	-0.726216011512537	2.32101538461538	-7.86719768701794	5.48235295929396e-14	6.80774467012684e-13	21.127621596206	stable
RP11.290F20.1	0.425216617435431	0.537046153846154	7.86682977292893	5.49589779946204e-14	6.82108213620988e-13	21.1252058672948	stable
S100A16	79.2092346436416	106.408769230769	7.86635612595902	5.51338389484625e-14	6.83929508546812e-13	21.1220960073149	up
ZNFX1	3.47014049837158	10.9224923076923	7.86539582057693	5.54900525995085e-14	6.87997461537025e-13	21.115791245697	up
RALBP1	6.1947511929107	24.1375384615385	7.86408175160812	5.59811765796696e-14	6.93733113335222e-13	21.1071647381315	up
IL1R1	6.28091039915171	5.48827692307692	7.86371257273845	5.61199254067563e-14	6.95098424360872e-13	21.1047413540397	up
AC144652.1	-1.06852041202757	2.15707692307692	-7.86129827259443	5.70357047788096e-14	7.06081707098891e-13	21.0888951703235	stable
SYNGR2	23.7969351662501	38.7053538461538	7.85931549457609	5.77988272466988e-14	7.15164939777821e-13	21.0758837303978	up
XKR7	-1.32810308263274	1.11529230769231	-7.85690881460713	5.87386583720869e-14	7.26424302775488e-13	21.0600935334179	stable
C10orf10	31.218820722563	31.4903384615385	7.85677585517857	5.87910179705287e-14	7.26702389812542e-13	21.0592212836782	up
PTBP3	2.27906990835416	5.88535384615385	7.85534129690867	5.93588890327818e-14	7.33349078014957e-13	21.0498108296286	up
ITGB5	21.4451431492843	36.8327692307692	7.85482919705522	5.95629134980147e-14	7.35496159265333e-13	21.0464518249096	up
KIF3C	-15.5791195182913	30.0370461538462	-7.85433164383435	5.97618057944273e-14	7.37577720829649e-13	21.0431883775631	down
SNRNP40	7.17271036885557	21.2344	7.85424906064274	5.97948810723014e-14	7.37611702314809e-13	21.0426467286527	up
AC109826.1	0.387840642278269	0.523507692307692	7.85187974986061	6.0751548931837e-14	7.49033035639061e-13	21.0271084700875	stable
ENTPD7	0.74737105203363	1.43664615384615	7.85151848649936	6.08987400784489e-14	7.50467452456104e-13	21.0247395353031	stable
SPTBN2	-15.9624244489889	22.9505846153846	-7.85103936180966	6.10944954357167e-14	7.52498580237592e-13	21.0215978549308	down
ABCC3	20.667869044914	12.9269230769231	7.84864746814954	6.20810822076302e-14	7.64263363250411e-13	21.0059158518736	up
COQ2	2.0751302734227	6.18547692307692	7.84752406792622	6.25498666886835e-14	7.69644945406633e-13	20.998551605652	up
NOTCH3	11.2735541164887	16.7952	7.84741639543934	6.25949805929853e-14	7.69810666281578e-13	20.9978458157123	up
HES6	-110.296925320003	149.399323076923	-7.84643284022438	6.30085726409101e-14	7.74505577596149e-13	20.9913989442959	down
FN1	468.552366886314	343.228769230769	7.84448662522904	6.38349402293338e-14	7.8426704849433e-13	20.9786437775347	up
RP11.23N2.4	-0.499253200030296	0.712123076923077	-7.84348908573144	6.42626377635649e-14	7.89123132880606e-13	20.9721069020691	stable
MOGS	4.54677724759524	18.5743076923077	7.84287558868566	6.45270803431332e-14	7.91970613737164e-13	20.9680869362515	up
LINC00599	-6.5250071953344	7.16636923076923	-7.84268827729035	6.46080332398299e-14	7.92564304887596e-13	20.9668596127326	down
KMT2A	-4.49341967734606	12.0662153846154	-7.84013128314487	6.57232059148512e-14	8.05838058006386e-13	20.9501073651295	down
RP11.253E3.3	0.739904945845641	0.733415384615385	7.83984249771705	6.58503414338303e-14	8.06990128825872e-13	20.9482156087904	stable
KIAA0408	-7.20326706051655	16.4601846153846	-7.839700721214	6.59128462866177e-14	8.07349395150182e-13	20.9472868860105	down
CYP17A1.AS1	-1.6395951677649	1.75830769230769	-7.83961624152711	6.59501186093652e-14	8.07399388672078e-13	20.9467334978228	stable
PRDM11	-1.08391994243732	3.33467692307692	-7.83540799294712	6.78333737526232e-14	8.30037550254684e-13	20.9191722841647	stable
AC007362.1	6.98152844050595	8.17763076923077	7.83324629679655	6.88213139105762e-14	8.41703007636338e-13	20.9050185224245	up
ZDHHC1	4.61269029765963	7.81507692307692	7.83142746145108	6.966355714689e-14	8.51575724198616e-13	20.8931117032556	up
TMEM37	1.89931720063622	2.93612307692308	7.83020749932445	7.02341770519727e-14	8.58119834739472e-13	20.8851263974979	stable
PLOD2	24.3041926077407	25.4039076923077	7.8296955027738	7.04750289852003e-14	8.60630298741959e-13	20.8817753572556	up
RP11.61A14.3	-1.20623873362115	3.97806153846154	-7.82718584060006	7.16674659459751e-14	8.74753023884491e-13	20.8653516577059	stable
PIEZO1	13.9722191926077	24.9741230769231	7.82586037608268	7.23052631398698e-14	8.82095201173758e-13	20.8566790118507	up
SFXN3	6.42995001136108	21.2969846153846	7.82498252214236	7.27307578437242e-14	8.86841310930544e-13	20.8509356753391	up
CARD8	5.78480042414603	17.6411692307692	7.82033122509079	7.50268333573665e-14	9.14229054517069e-13	20.8205119867545	up
SLC24A4	-3.02496440202984	3.04793846153846	-7.82028098772975	7.50520193155713e-14	9.14229054517069e-13	20.8201834560581	down
DOCK8	2.95795046580323	5.3924	7.82015435373655	7.51155429544692e-14	9.14544893849057e-13	20.8193553306647	up
RP11.1134I14.4	-1.52720707414982	2.2912	-7.81983726218442	7.52748391855876e-14	9.1602588195528e-13	20.8172817444278	stable
[truncated: 22,327 more rows]
