# Supplementary material for: FCGBP Is a Prognostic Biomarker and Associated With Immune Infiltration in Glioma
Source: Front Oncol. 2022 Jan 3;11:769033. doi: 10.3389/fonc.2021.769033 (PMC8761730; doi:10.3389/fonc.2021.769033)
Supplement: Supplementary file 2 [file DataSheet_2.csv]

	logFC	AveExpr	t	P.Value	adj.P.Val	B	change
TNFRSF1A	34.8293088570904	37.4503896103896	17.7101911254679	3.70575031806624e-58	8.88898328794549e-54	121.348601594844	up
STK40	9.23413311455744	14.7704617604618	15.4551926681331	1.66389402616175e-46	1.99559130027709e-42	94.8324660994925	up
NSG2	-66.6028029684667	59.1068253968254	-15.3245835922478	7.48343952194883e-46	5.98350879376622e-42	93.3468009400067	down
C1RL	9.56126051540036	8.01987012987013	15.2035331072989	2.99837792706803e-45	1.79805228341452e-41	91.9753715496431	up
SLC39A1	23.4113347270576	39.3105916305916	15.1493012549753	5.57417140130545e-45	2.67415298806228e-41	91.3626996904891	up
LINC01057	1.84979560560377	1.84284271284271	14.9079171014854	8.68938249055962e-44	3.47387029668423e-40	88.6490436405068	stable
DUSP26	-20.9746695040897	26.6121500721501	-14.8393081465014	1.88913674960051e-43	6.47353188752392e-40	87.8817735692404	down
CRY2	-11.493731488731	18.5303318903319	-14.7169961341981	7.50877158365933e-43	2.25141129971545e-39	86.5184455276391	down
RP5.1119A7.17	-6.73240833902488	5.62536796536796	-14.678418088898	1.15895304013259e-42	3.08886739707337e-39	86.0896548200022	down
SP100	9.64493136879277	10.9517604617605	14.6442815307749	1.70078023820443e-42	3.89784628339152e-39	85.7107196448652	up
JPH3	-21.6290352484551	21.0948917748918	-14.6398535638833	1.7874810988163e-42	3.89784628339152e-39	85.6616004427609	down
HSD3B7	4.9129615531975	5.87763347763348	14.6003154437119	2.78548911826856e-42	5.56796062332566e-39	85.223350830101	up
DOK3	6.78866902100579	7.56891774891775	14.4909261172957	9.47358311892448e-42	1.74802183287417e-38	84.0141055866281	up
GALM	2.23270202062267	3.12963924963925	14.3867433834298	3.02600597062565e-41	5.18462894409981e-38	82.8669050400613	up
FCGBP	23.5756040212557	13.6197835497836	14.2750885941677	1.04532867064177e-40	1.67161992151227e-37	81.6423546745886	up
TAGLN2	131.594993170195	118.230187590188	14.256031396742	1.29098147465903e-40	1.93542328954038e-37	81.4338632851887	up
CD58	6.31501540870548	6.34828282828283	14.2409384685131	1.5257100359462e-40	2.15277686072009e-37	81.2688492593517	up
ARPP21	-15.0602269660676	16.3822222222222	-14.2320964258679	1.68250631547111e-40	2.24212661051142e-37	81.1722214719907	down
VIM	937.071145907947	785.51595959596	14.1873558046285	2.75874153293235e-40	3.4828385868657e-37	80.6837864833965	up
PARP9	8.91700188236075	11.0247186147186	14.0967659863184	7.48894893225121e-40	8.98187090189549e-37	79.6973881658309	up
CNRIP1	-18.8722049441124	33.1046031746032	-14.0723654883696	9.79452269559397e-40	1.11876769475816e-36	79.4322933399212	down
SEPT3	-38.1619843081078	55.7899711399711	-14.0610921532589	1.1086626179188e-39	1.20879500981901e-36	79.3099016481582	down
TXLNA	7.36068139794433	13.4507936507937	14.0349038582461	1.4781720923796e-39	1.54160495564823e-36	79.025791016257	up
GNG5	55.119193833186	72.5608946608947	13.9870615069994	2.49814341503553e-39	2.49679025401905e-36	78.5075175454979	up
ARID5A	18.3935873965117	23.5547619047619	13.8564728398232	1.04107054753887e-38	9.98886368952599e-36	77.0978789582448	up
CHRNB2	-3.28146549282873	3.69457431457431	-13.7507594894486	3.2877621668613e-38	3.03321350371161e-35	75.9622015391823	down
PYGL	13.4477397511286	12.1121212121212	13.7338179057151	3.95128549608422e-38	3.51035130350268e-35	75.7806557947849	up
TGIF1	12.7472467558428	13.9918037518038	13.7173730870707	4.72261521467038e-38	4.04576325551066e-35	75.6045549285108	up
SERP2	-32.498579317353	42.7157142857143	-13.6940257457694	6.08195773954184e-38	5.0306179413238e-35	75.354743901955	down
CCDC109B	13.7660727790641	11.1842857142857	13.667427898776	8.11093691415945e-38	6.48523479199809e-35	75.0704487729557	up
ITPKC	6.63129058319865	8.6674025974026	13.6585543885302	8.92795384673931e-38	6.90822028779793e-35	74.9756730972335	up
SCRT1	-10.9727809798272	9.28930735930736	-13.6466883803956	1.01499850832341e-37	7.60836538098551e-35	74.8489903016929	down
SERTAD3	7.44911179224064	10.8318614718615	13.5928416874612	1.81527610080692e-37	1.31948569181987e-34	74.2749099604555	up
GABRB3	-7.34621270676821	7.2125974025974	-13.5800452439817	2.08381700945543e-37	1.4701329001708e-34	74.1386738130692	down
TRIP6	37.9712850860388	48.112886002886	13.5527937058438	2.79481260075739e-37	1.91540485298193e-34	73.8487890325549	up
ZDHHC22	-22.3945430694143	24.6769841269841	-13.5201123048624	3.97242995230793e-37	2.64685214627806e-34	73.5015878713007	down
OLFML3	17.5392228182105	21.7280519480519	13.5165233260675	4.12869586681457e-37	2.67662237181841e-34	73.4634887451223	up
CASP1	9.55009944861819	11.0425685425685	13.4796087940743	6.13784679188325e-37	3.8744350262343e-34	73.0719592637878	up
ANXA2	164.451169395812	126.241544011544	13.4158592341879	1.21553001169365e-36	7.4761329206399e-34	72.3972727187713	up
CD276	23.3959546734186	33.3914141414141	13.4075678545655	1.32831770745321e-36	7.96558921217006e-34	72.3096587764873	up
CLIC1	85.4543150205724	77.8684992784993	13.3874226970692	1.64768577174406e-36	9.6397655138597e-34	72.0969193202024	up
ALDOC	-352.750670153756	421.107301587302	-13.3670145431026	2.04920557652068e-36	1.17034033723813e-33	71.8815933542671	down
RIPPLY2	-11.8287011710617	15.8235786435786	-13.3362973094126	2.84434212844841e-36	1.5866798752347e-33	71.5578596022139	down
NMI	5.16413378087986	6.58862914862915	13.2936049875758	4.48306861232146e-36	2.44398560917625e-33	71.1086457024877	up
PLK3	8.70341282004296	10.8962626262626	13.2875821352555	4.77992841211763e-36	2.54187692695179e-33	71.0453407899566	up
MSN	45.4216528960036	41.7899567099567	13.2849593405542	4.91524651217189e-36	2.54187692695179e-33	71.0177784436554	up
KCNIP3	-28.3028489447122	34.3032611832612	-13.2837194047927	4.980540107839e-36	2.54187692695179e-33	71.004749361216	down
MVP	29.0071117422664	39.11329004329	13.2678788312596	5.89475991700023e-36	2.9457834610226e-33	70.8383618561379	up
BACE2	5.34957780146923	5.66484848484849	13.2154821393366	1.02848038291557e-35	5.03472631530526e-33	70.2888301332433	up
FHL3	7.29561243357595	12.5544444444444	13.2042709353429	1.15836577732121e-35	5.55714398012079e-33	70.1714154774868	up
DTX3L	3.12732579833751	4.51613275613276	13.19435196866	1.28682857553436e-35	6.05238373359662e-33	70.0675837357892	up
PTRF	23.2700202395428	24.7152236652237	13.1739473868084	1.59741077987707e-35	7.36867161094446e-33	69.8541344804143	up
PHACTR3	-13.467496626743	21.5021356421356	-13.1583558371756	1.88411235630406e-35	8.52720813031422e-33	69.6911662040496	down
HCLS1	17.7217731671969	21.3516161616162	13.1406005944392	2.27344699130868e-35	1.00987357371336e-32	69.5057224028031	up
TEF	-9.0558969532409	14.1082395382395	-13.0967794352469	3.6119932667316e-35	1.57528877252893e-32	69.0486749150142	down
INA	-21.3684664589963	18.3717893217893	-13.0758604216603	4.50389683733475e-35	1.9291959542348e-32	68.8308155362175	down
RUNX1	5.00846829138277	4.32064935064935	13.070924787803	4.74447389015191e-35	1.99659114391358e-32	68.7794442423702	up
SNAP91	-13.8081317152805	15.4223232323232	-13.0595544010797	5.34850422640402e-35	2.1801990863861e-32	68.6611427818865	down
UNC79	-3.21820609351837	3.12391053391053	-13.0593052984405	5.36256080780339e-35	2.1801990863861e-32	68.6585517237803	down
CASP6	3.81106769835584	5.18220779220779	13.0568448715063	5.50339113550776e-35	2.20016405279041e-32	68.6329610207681	up
SCAMP5	-35.7985945594781	60.6428138528139	-13.0096306472629	9.04531899018676e-35	3.5568863379936e-32	68.1424520914625	down
BCL2L12	7.87938165281269	9.59005772005772	13.0045372966987	9.54278973158699e-35	3.69198221438027e-32	68.0896012541402	up
DGCR5	-6.66843747397184	8.29122655122655	-12.9818576757363	1.21099787343034e-34	4.61082634761484e-32	67.8544193503798	down
KDELR1	26.5583939131447	49.884329004329	12.9759584025502	1.28836567367172e-34	4.82875428349431e-32	67.7932860641249	up
GPR65	1.99171911179224	1.63923520923521	12.9711841757792	1.35456638591532e-34	4.99876675368474e-32	67.7438237755701	stable
SQRDL	5.83630257700186	6.41463203463203	12.9471184925526	1.74349194227791e-34	6.33653654839699e-32	67.4946646271798	up
GALNT2	16.6501361796404	28.4401731601732	12.92533691014	2.19043537884064e-34	7.84208558690306e-32	67.2693954551763	up
ANXA1	100.545633339441	72.8294083694084	12.9153453238196	2.43198381333728e-34	8.57882290154724e-32	67.1661377058195	up
SYDE1	7.43047467141974	10.0241125541126	12.8980558676053	2.9142273620875e-34	1.01309524252743e-31	66.9875750877022	up
WDR1	33.9723367093666	69.0101587301587	12.8721004986285	3.82247887083e-34	1.30985429535142e-31	66.7197859725418	up
SCN3B	-12.4568914394231	12.0461038961039	-12.8590204031181	4.38194265576361e-34	1.47905181853153e-31	66.5849595296694	down
APOBEC3C	4.17269843913977	4.42699855699856	12.8573338054764	4.45977758237235e-34	1.47905181853153e-31	66.5675805841193	up
RHOC	151.336709949858	257.240808080808	12.8564476934977	4.50122077595372e-34	1.47905181853153e-31	66.5584505163978	up
EMP1	49.7076198963868	42.60443001443	12.8545156591995	4.59291546804192e-34	1.48878734232326e-31	66.5385451057271	up
FUCA2	8.54772567506784	12.3607792207792	12.8503259570331	4.79819769177721e-34	1.5345915737688e-31	66.4953856194703	up
CASP4	8.9924482350785	8.7568253968254	12.8428983965952	5.1848253781654e-34	1.63642639929018e-31	66.4188930413272	up
LGALS3BP	91.8107493628289	130.438412698413	12.8361499640395	5.56291813282329e-34	1.73295736690951e-31	66.3494179015446	up
FCGR3A	50.713112725092	41.5469696969697	12.8297140607702	5.94903465442644e-34	1.82948069558624e-31	66.2831810707447	up
CHGB	-33.4813657110495	30.5709379509379	-12.8210766566476	6.50946893508055e-34	1.97648900437693e-31	66.1943188701698	down
CECR6	-2.28009786610254	3.76773448773449	-12.8143975743037	6.97861031873223e-34	2.09244907144288e-31	66.1256291566778	down
RTN1	-111.543002198865	131.260216450216	-12.7833318732627	9.64314140490066e-34	2.85567941826361e-31	65.8064286831888	down
IFNGR2	13.0692957805133	23.6515584415584	12.7738382806168	1.06438402630776e-33	3.09198839570604e-31	65.708976847323	up
CD74	970.570778847594	957.784603174603	12.7733418583966	1.069892178445e-33	3.09198839570604e-31	65.7038822923496	up
ELFN2	-9.1001896520132	10.6608513708514	-12.7582241685571	1.25193203547205e-33	3.57501115891287e-31	65.548794680017	down
JPH4	-32.7261689793609	39.1660606060606	-12.7344046127565	1.60325211795041e-33	4.52437747685606e-31	65.3046669551643	down
FYCO1	1.30349402808548	2.65974025974026	12.7155016375055	1.95057775773743e-33	5.44052426451717e-31	65.1111298224277	stable
SASH3	5.08045043394244	6.46240981240981	12.7084579857784	2.09834327203882e-33	5.78539770878105e-31	65.0390591771043	up
REPS2	-3.27304534323935	4.54215007215007	-12.6976489580453	2.34704906331785e-33	6.39757566838697e-31	64.9285092236862	down
ANXA5	106.292476220619	145.15632034632	12.6958657132609	2.3908105866795e-33	6.44363747670576e-31	64.9102765768195	up
REEP4	6.89632348286714	12.1611111111111	12.6869073242952	2.62324879782611e-33	6.99154099038388e-31	64.8187062109258	up
PLB1	2.2278709333511	2.745670995671	12.6689107717106	3.1603445648446e-33	8.33045989856346e-31	64.634871063479	up
RIPK1	3.24882677283401	6.50613275613276	12.6668698672691	3.22777996665824e-33	8.41573457176425e-31	64.6140333964552	up
SIGLEC9	2.71153812197031	2.59600288600289	12.606232050417	6.03848392699255e-33	1.55747434362119e-30	63.9958722768095	up
FAM114A1	4.95490771434757	5.75194805194805	12.5757046793255	8.27126144776131e-33	2.11066753561118e-30	63.6853659981323	up
GYS1	6.73818577068511	13.4465079365079	12.5507731929971	1.06909542476385e-32	2.69940967934846e-30	63.4321266738749	up
TMED9	41.7644586130496	82.3547763347763	12.545455695998	1.12919318867167e-32	2.82145385590286e-30	63.3781553591018	up
FAM57B	-18.8012954973265	23.5646753246753	-12.5397251010458	1.19772818501526e-32	2.96184597669701e-30	63.3200072329449	down
NECAP2	17.3518648698171	38.888658008658	12.5321919865974	1.29415553906657e-32	3.14988659012082e-30	63.2435943311576	up
CARD16	17.6153633955789	16.4807070707071	12.531751111685	1.30003240264293e-32	3.14988659012082e-30	63.239123163593	up
TOR4A	1.80957938398493	2.56795093795094	12.528665311735	1.34191634500793e-32	3.21885473677052e-30	63.2078310411763	stable
LCTL	1.05629674668088	0.996060606060606	12.5230681930047	1.42134282268211e-32	3.37561884036394e-30	63.1510847590253	stable
NEK6	16.9456632406589	20.7300865800866	12.5152152776933	1.54072665082484e-32	3.62327550718976e-30	63.071494940285	up
CYTH4	6.96969982175873	9.1359595959596	12.5129855764583	1.57640704674556e-32	3.67119182818307e-30	63.0489024805547	up
RPS6KA1	5.55509719978008	8.57717171717172	12.4675926581724	2.51100580308604e-32	5.79149001909855e-30	62.5895086884053	up
RAB3C	-4.27515325415204	4.28248196248196	-12.4639499277043	2.6064694148658e-32	5.95441731946532e-30	62.5526884008686	down
SYNC	3.26189643684096	3.9347619047619	12.4341121166543	3.53734381520881e-32	8.004742084473e-30	62.2513467855736	up
LPAR6	8.90878112974959	12.4062337662338	12.4160651380726	4.25399954094179e-32	9.53651280267017e-30	62.0693059397588	up
PAK7	-1.24685029401477	1.39727272727273	-12.4116689933024	4.44941887692285e-32	9.88224172229152e-30	62.0249871117408	stable
CTD.2127H9.1	0.40607602738585	0.315050505050505	12.4091606147226	4.56489856192711e-32	1.00457084224721e-29	61.9997038585243	stable
ECE1	13.3363818693674	19.7366955266955	12.3724419055332	6.63994537915376e-32	1.44793063463419e-29	61.6299674378461	up
C1R	174.589967849944	128.337893217893	12.3538553513407	8.02459726590486e-32	1.73410823979513e-29	61.4430764525307	up
SP140L	2.58778955872798	2.87721500721501	12.3484939891407	8.47494157569223e-32	1.81507521050116e-29	61.3892002074746	up
GNAL	-3.54677683197019	4.96438672438672	-12.3428910507383	8.97246540826849e-32	1.90462413936404e-29	61.3329122542851	down
YPEL4	-7.74553730572544	11.596911976912	-12.3161531641995	1.17772623163296e-31	2.47808062440174e-29	61.0645233947665	down
SLC7A7	5.19261256684045	6.48650793650794	12.3084711496303	1.27337137161913e-31	2.6560312253068e-29	60.9874816384124	up
SVOP	-15.2215606103514	11.2202308802309	-12.3037316442488	1.3361956827041e-31	2.7630453311227e-29	60.939965147312	down
TNFRSF12A	63.7287986207125	46.4427417027417	12.2953743170305	1.45458069375672e-31	2.98213906847372e-29	60.8562061847367	up
MAP2K3	6.96466792157383	11.1024098124098	12.291339655168	1.51541230085316e-31	3.08052498818345e-29	60.815782921158	up
CEP89	4.44567098665686	8.69178932178932	12.2839144531691	1.63405470729928e-31	3.2795690159491e-29	60.7414119889317	up
AK2	24.9739061484898	51.0804617604618	12.2835161886253	1.64067320596111e-31	3.2795690159491e-29	60.7374237765078	up
FCER1G	74.9206207626057	76.571038961039	12.2793521569765	1.71149012749774e-31	3.39285237093292e-29	60.695730202169	up
BRSK2	-20.0502467058689	32.6339826839827	-12.2779679747605	1.73569773247626e-31	3.41263782859902e-29	60.6818726767693	down
ARHGDIB	48.7550114940612	67.8863059163059	12.2721055951621	1.84205731796107e-31	3.59231129153921e-29	60.6231934435252	up
LOXL3	5.39146799153768	9.45976911976912	12.2673692637618	1.9327036135963e-31	3.73869044994633e-29	60.5757984271916	up
ARHGAP30	3.50233737568921	4.44737373737374	12.2552175790566	2.18608266228523e-31	4.19500518561886e-29	60.4542537850407	up
TICAM2	0.72323624460695	0.940836940836941	12.2441028857251	2.44665636677647e-31	4.65777351348153e-29	60.3431489631767	stable
CD151	93.6394841831716	132.873708513709	12.2430394989226	2.47315069065306e-31	4.67113902493661e-29	60.3325225089702	up
LRRC25	3.49055004914127	3.44307359307359	12.2410502134804	2.52348260350605e-31	4.72896696955466e-29	60.3126451116716	up
AGTRAP	27.84477236761	42.3235353535354	12.2338258543507	2.71499240463613e-31	5.04841262093076e-29	60.2404750678912	up
RAB32	10.3160965167996	11.55	12.2123300818372	3.37461154657772e-31	6.22667747444305e-29	60.0258978559173	up
YBX3	28.0297965217969	34.1242712842713	12.2067973450712	3.5687682678909e-31	6.53465988106099e-29	59.9707076364751	up
ACOT9	7.6489126451333	13.9327128427128	12.2005691705725	3.80065355279916e-31	6.90653611901465e-29	59.9085995063045	up
CAMSAP3	-9.4258656360881	11.1343578643579	-12.1996168380853	3.83740800423685e-31	6.92089517275408e-29	59.8991045242	down
ADCK4	13.3432284986089	32.8490476190476	12.1985361452596	3.87954489090271e-31	6.94467487299129e-29	59.8883303360456	up
S100A11	194.023747313888	168.428455988456	12.1909343234899	4.18923916137436e-31	7.44350220473236e-29	59.8125597632724	up
SNX20	1.28173710249704	1.33098124098124	12.1694278438394	5.20507965991206e-31	9.1804592501699e-29	59.5983602606648	stable
LINGO1	-44.3608104979097	59.8211688311688	-12.1491088430133	6.38875496295883e-31	1.11859171749265e-28	59.3962117100151	down
P2RY6	1.63702786893438	1.74897546897547	12.1310381648906	7.66441450423336e-31	1.33221964284816e-28	59.216614328924	stable
KIAA0040	3.54807132981293	3.24415584415584	12.126122924013	8.05324996156381e-31	1.38973602034555e-28	59.1677935558444	up
TUBB6	34.5119963019106	41.8618181818182	12.1240815585662	8.22044915479882e-31	1.40845652768685e-28	59.1475213928191	up
LAT2	9.0494867651713	14.2606349206349	12.1226605292406	8.33887354761608e-31	1.41861389919622e-28	59.13341089681	up
ITGA5	10.7743425063717	10.3019047619048	12.1158479032295	8.93061649287006e-31	1.50858237897517e-28	59.065777935678	up
LRRC20	-5.64213789542076	11.89329004329	-12.1087566737648	9.59095352517837e-31	1.60879861684233e-28	58.9954052402853	down
RAB13	64.7343405074042	112.78227994228	12.0984905613406	1.06338901318509e-30	1.77135501800491e-28	58.8935725629961	up
MRC2	55.362363445553	51.1189898989899	12.0921764159163	1.13306007969861e-30	1.87439394011935e-28	58.8309684304782	up
LRRN4CL	3.02116664723225	2.71206349206349	12.0573105025391	1.60795774045782e-30	2.64178646029876e-28	58.4856580906355	up
ALDH3B1	2.93853009278538	4.298556998557	12.041955540547	1.87558193766438e-30	3.06051591420105e-28	58.3337887246408	up
ACTN1	39.2325913278139	37.3245887445887	12.0331004920227	2.04960200361549e-30	3.32187859869762e-28	58.2462644549745	up
APOBEC3G	3.65998150955338	4.18095238095238	12.026918196341	2.18052745515871e-30	3.51035651455651e-28	58.1851828108122	up
UNC13A	-7.25773608635543	9.20968253968254	-12.007394974978	2.65110155206102e-30	4.23946486195252e-28	57.9924258785659	down
PDE2A	-22.7718362179542	25.3251803751804	-12.0028697763636	2.77385762061427e-30	4.40639223481288e-28	57.9477767728255	down
CD4	10.4749191251186	14.0019191919192	11.9987514854631	2.89048151001136e-30	4.56144605135806e-28	57.907152075914	up
IQGAP1	12.6026391364461	16.895367965368	11.9966409333871	2.95212638365045e-30	4.62827814147865e-28	57.8863361547414	up
BAI3	-6.47675517649221	9.38900432900433	-11.9890077704741	3.18619350566491e-30	4.96280672859637e-28	57.8110718666022	down
DRP2	-1.8520037147474	3.07204906204906	-11.9834646406167	3.36765484727591e-30	5.21160882720047e-28	57.7564352680913	stable
CMTM3	21.1513034931951	36.2513997113997	11.9827218136849	3.39274066458044e-30	5.21677373854429e-28	57.7491147495007	up
PTPRT	-2.24691051290169	2.20712842712843	-11.9704200468588	3.83626637588656e-30	5.86117971709496e-28	57.6279246403987	down
LAP3	35.973184104879	57.5223376623377	11.965185081877	4.04207504788207e-30	6.13653507427514e-28	57.5763773885409	up
SH3PXD2B	4.99132972963966	8.13215007215007	11.9480893000314	4.79376503866355e-30	7.23195232593852e-28	57.4081427386039	up
MYD88	5.31130557545265	7.22354978354978	11.945201222246	4.93382148500779e-30	7.39672349755512e-28	57.3797375518406	up
FAM19A2	-3.92167954889976	3.8508658008658	-11.9370561688608	5.35112027959678e-30	7.97250448116074e-28	57.2996525348946	down
TMEM176B	70.6463535506653	64.6305339105339	11.9360225501428	5.40652617941658e-30	8.0053298435596e-28	57.2894921937349	up
SPPL2A	4.75036980893202	8.5197113997114	11.8900055948576	8.54732947038291e-30	1.25782080985322e-27	56.8377366746786	up
CFI	16.3463685429195	12.7349062049062	11.8863228087425	8.8660082101432e-30	1.29676182278479e-27	56.8016317647373	up
SLC2A10	2.66797587912911	2.82171717171717	11.8845710369796	9.02171242955563e-30	1.31153827907728e-27	56.7844605121848	up
VASP	14.8373130549216	20.7982683982684	11.8832741486136	9.1387339887431e-30	1.32054706137338e-27	56.77174919968	up
REXO2	14.1503481534539	27.3854256854257	11.8790378767139	9.5316043168743e-30	1.36906941765787e-27	56.7302341959332	up
ARPC1B	65.3211246689209	83.5525685425685	11.8779138520027	9.63863611096812e-30	1.37620216901067e-27	56.7192205116903	up
SPOCD1	55.5394826006563	34.1706493506493	11.870137537484	1.04125758532544e-29	1.47790802953854e-27	56.6430435885867	up
EDEM2	5.52496376871945	11.4659595959596	11.8597271738035	1.15462319610457e-29	1.62917332970355e-27	56.5411149244291	up
HLA.DOA	5.61419466608917	5.28440115440115	11.8399220102177	1.40525639795197e-29	1.97122135775871e-27	56.3473639002435	up
ATCAY	-30.1678466125837	34.4229148629149	-11.8361125464524	1.45933533881532e-29	2.03517888210251e-27	56.31012097994	down
RP11.423G4.7	-1.28276773666939	1.08190476190476	-11.8215588245018	1.68568526064462e-29	2.33725620503367e-27	56.1679105733547	stable
SBNO2	13.4610196398527	17.7135930735931	11.8204047410068	1.70506173599545e-29	2.3505353943289e-27	56.1566384968405	up
CD300A	7.65423297962718	9.10620490620491	11.8164859714805	1.77252375807307e-29	2.42957299342278e-27	56.1183688191097	up
WIPI1	5.7437963718745	9.2912987012987	11.7822489536615	2.48695220765948e-29	3.38946151165499e-27	55.7843763494359	up
MMD2	-8.59268802785234	8.66979797979798	-11.7764208777184	2.63436528322215e-29	3.57008587845479e-27	55.7275856627941	down
AC010441.1	10.843600223218	10.2596536796537	11.7690899159528	2.83218779160523e-29	3.81661171669858e-27	55.6561768283525	up
OSMR	4.67833344438706	3.93916305916306	11.7677317698777	2.8704262398279e-29	3.8465315203772e-27	55.6429507489499	up
LIMK2	7.49083306958068	12.958253968254	11.7605742509695	3.08058945875993e-29	4.10522774151525e-27	55.573265181366	up
ZDHHC12	8.20885584114869	11.2326262626263	11.7469811702843	3.52273344394224e-29	4.66849763093053e-27	55.4410005355761	up
GRAMD1B	-4.51939389648686	7.00327561327561	-11.7424455959406	3.68387423933317e-29	4.85522480103762e-27	55.396890688616	down
RFTN1	9.02174251636651	12.4472727272727	11.7409970768083	3.73686577226595e-29	4.89815296608433e-27	55.3828057830416	up
MYOF	3.73211748929719	3.82601731601732	11.7237772662524	4.42798457720903e-29	5.77250358986483e-27	55.2154547713461	up
APOBR	2.89867335210141	3.43822510822511	11.7200491331205	4.59359514025999e-29	5.95603062861711e-27	55.1792443762106	up
MARCH4	-2.50355707884261	2.3092784992785	-11.7116492834033	4.989647177255e-29	6.43476703445245e-27	55.0976869129438	down
KCNIP2	-33.2677629058323	29.0141558441558	-11.6915886252176	6.07826207450673e-29	7.79675253375363e-27	54.9030677542494	down
MBD2	4.04326123169692	8.49709956709957	11.6842178896508	6.53501875642021e-29	8.338058239907e-27	54.8316162282938	up
B2M	2033.18115590277	2935.98357864358	11.6822656705567	6.6616090760418e-29	8.45460406915421e-27	54.8126965565877	up
TLR2	3.43552289650346	3.46620490620491	11.6801480286245	6.80168413271092e-29	8.58694722585984e-27	54.7921760981647	up
PRICKLE3	1.32059760790258	1.46611832611833	11.6784567638373	6.91565600666954e-29	8.68512254617708e-27	54.7757891208639	stable
RELB	5.90121587179955	7.66704184704185	11.6751904865302	7.14116747664607e-29	8.89516333311657e-27	54.7441460421249	up
SGSM1	-1.89450025819995	2.46702741702742	-11.6749640341439	7.15707059361945e-29	8.89516333311657e-27	54.7419524332662	stable
MYL12A	56.8138359347668	70.9031601731602	11.6723922924699	7.34016636660782e-29	9.03218389173644e-27	54.7170423682172	up
GAL3ST4	7.52265912611813	13.7959595959596	11.6723581713979	7.34262666814777e-29	9.03218389173644e-27	54.7167118938349	up
HLA.E	96.9657614399221	171.496378066378	11.6689153603587	7.5951327190675e-29	9.29512492511593e-27	54.6833703968574	up
LHFPL2	5.60472697439654	8.08385281385281	11.6630330171007	8.0466950263309e-29	9.79777023332991e-27	54.6264187501548	up
UCP2	24.6851171061618	30.425266955267	11.6602808168635	8.26703936212294e-29	1.00152259181436e-26	54.5997791020911	up
LAIR1	12.6988427645716	13.7998556998557	11.6502283360658	9.12405003319536e-29	1.09979190023245e-26	54.5025128481041	up
MYCBP	2.52270451933166	4.17529581529582	11.64652986666	9.4611124698885e-29	1.13471852407608e-26	54.4667411543536	up
MAN1C1	22.0809526744515	23.0841702741703	11.6458395180411	9.52538530013941e-29	1.13674336912659e-26	54.4600649262292	up
CD44	65.3745908780463	53.4285714285714	11.643152635613	9.77969888893235e-29	1.16131503588525e-26	54.4340831275493	up
HRH1	3.04553855507986	3.55691197691198	11.6390297433102	1.01831170204759e-28	1.20326319197121e-26	54.3942231085095	up
ST14	4.0557134647099	3.29178932178932	11.6360380113415	1.04861713346124e-28	1.23299897942818e-26	54.3653050387362	up
RP11.342M1.3	0.879713481367956	1.22008658008658	11.6234388632206	1.18639578780422e-28	1.38819881766146e-26	54.2435763867984	stable
CTBS	2.52876055704552	3.68370851370851	11.6220049248475	1.20317541988264e-28	1.40099848527791e-26	54.229727768722	up
PARVG	12.2911297496294	15.5475901875902	11.6203294019279	1.22308115301529e-28	1.41729698634675e-26	54.213547439004	up
AC011899.9	0.781057370358646	0.815815295815296	11.6166309692244	1.26818620980947e-28	1.46249916416825e-26	54.1778376434502	stable
GABBR1	-64.6618447135655	99.9674603174603	-11.6148008746033	1.2911133328908e-28	1.4818150964618e-26	54.1601701934158	down
IKBKE	1.9114923123053	2.98070707070707	11.6103080521774	1.34916128975383e-28	1.54106342177738e-26	54.1168051020844	stable
ABI3	7.86013068248068	10.6496103896104	11.6033633246524	1.44403300392882e-28	1.6416123064095e-26	54.0497961774692	up
LINC00966	-3.33648290050144	3.83108225108225	-11.6026419767635	1.45425976399565e-28	1.64544004523413e-26	54.0428375128466	down
TMSB4X	2319.49990821408	3541.24467532468	11.6019585590307	1.46401519221286e-28	1.64870105237605e-26	54.0362450190296	up
RP11.395B7.7	4.27347562092916	6.75621933621934	11.5972553773098	1.53293818529709e-28	1.71825178741688e-26	53.9908835055739	up
GAPT	1.25770043810697	1.23229437229437	11.5941603546094	1.58004459428563e-28	1.76281533409904e-26	53.9610391954821	stable
NRXN1	-12.0909361829722	15.3593362193362	-11.5833940155988	1.75540134249165e-28	1.94938944455311e-26	53.8572645469303	down
NCKAP1L	3.42899801769085	4.64533910533911	11.581585249929	1.7867037611581e-28	1.97500751699997e-26	53.8398365653964	up
MAPKAPK2	13.2670954173676	30.8189898989899	11.5757569393458	1.89139232860939e-28	2.08113888928227e-26	53.78369155536	up
SEPN1	21.6776981059785	31.0467532467532	11.5700776337005	1.9992659168065e-28	2.18978956833048e-26	53.7290002236985	up
TMBIM1	22.3556279255717	31.9889466089466	11.5586111116075	2.23605414745926e-28	2.43801049250478e-26	53.6186334514225	up
IL15RA	1.81510344655261	2.32203463203463	11.5578099400631	2.25360424056984e-28	2.44602737188004e-26	53.6109248251144	stable
ENHO	-119.124874231648	154.877027417027	-11.5534131028418	2.3523855876153e-28	2.54174203108685e-26	53.5686262175176	down
DACH2	-1.8520271193217	1.69393939393939	-11.5408452604246	2.65911268829685e-28	2.86027515938012e-26	53.4477804381459	stable
LEPREL1	3.29265820992487	3.32369408369408	11.5367830325273	2.76651592691147e-28	2.96251864012613e-26	53.4087391524404	up
EMP3	115.057066682214	84.8205916305916	11.5324086205417	2.88699926954541e-28	3.0777978434927e-26	53.3667078945263	up
LRRTM4	-2.35139402975131	3.00366522366522	-11.5306291088457	2.93749162712701e-28	3.11777042742901e-26	53.3496126478829	down
STEAP3	10.3281382119238	7.65243867243867	11.517437405779	3.34020402401434e-28	3.52958034907629e-26	53.2229393683751	up
TEAD3	2.23695765521147	2.43421356421356	11.5117374534216	3.5307642089867e-28	3.71458074916508e-26	53.1682359002864	up
RP1.63G5.5	-0.676343472539195	0.787474747474747	-11.5060920086464	3.73014923420259e-28	3.90720915636758e-26	53.1140735903207	stable
EMR1	0.899800019989671	0.64005772005772	11.49946853514	3.97838593967416e-28	4.1491105884767e-26	53.0505509882308	stable
MCF2	-1.38400276523797	1.6140404040404	-11.4978861211461	4.04008215844839e-28	4.19521431751955e-26	53.0353784649061	stable
LY96	17.9065786843464	17.6165945165945	11.4912600211356	4.30892291165831e-28	4.45509197767017e-26	52.9718613448628	up
HAR1A	-2.31261589845248	2.14025974025974	-11.4805179705802	4.78303936845396e-28	4.92406718159249e-26	52.868941800484	down
ANG	4.42093584981092	4.08108225108225	11.4748342190086	5.05452065204953e-28	5.18131567866291e-26	52.8145121692816	up
PTGS1	3.35694416218286	3.97873015873016	11.4680913866454	5.39651407168191e-28	5.50834821435889e-26	52.7499640880972	up
TRIP10	9.3181779413969	15.2219336219336	11.4576192583847	5.97379577308873e-28	6.0717558986898e-26	52.6497670371702	up
NFKB2	6.73574461528206	10.5306493506493	11.4424231229216	6.92229318299404e-28	7.00612010888093e-26	52.5044812659026	up
TMCO4	3.43813471373123	4.79119769119769	11.4385105217091	7.18983661397636e-28	7.24632818737189e-26	52.4670952316771	up
ATL3	3.11185779014174	6.47647907647908	11.4244584781277	8.23827508306443e-28	8.26826378315759e-26	52.3328955309136	up
ELK3	3.21005663740399	4.5323088023088	11.4214831842373	8.47904996803251e-28	8.47445714929983e-26	52.3044952913719	up
C2	13.4863871166564	11.8234054834055	11.4203784234107	8.57022222931217e-28	8.53003819977224e-26	52.2939512366055	up
SERPINB1	5.55875231130581	7.46366522366522	11.4194552878734	8.64715236696103e-28	8.57104313331795e-26	52.2851411813179	up
CD99P1	0.760972830704133	0.976536796536796	11.4160862296057	8.93378426739307e-28	8.81871124370196e-26	52.252992277563	stable
ALOX5AP	33.144362329463	28.4576334776335	11.4151384818248	9.01610498112305e-28	8.86349631894257e-26	52.2439496515388	up
CABP4	1.21035181822725	1.19603174603175	11.411482614669	9.34077568444918e-28	9.14519127930132e-26	52.2090731741658	stable
PPP1R18	18.6869971348136	34.5010245310245	11.4095833076485	9.51400963295546e-28	9.2769328888497e-26	52.1909570432048	up
HAVCR2	5.49788534257298	7.61330447330447	11.4066089667979	9.79173385867179e-28	9.50908178412794e-26	52.1625910573579	up
CFLAR	7.27518657027197	15.4468975468975	11.4028375263337	1.01555000963187e-27	9.82257987138694e-26	52.1266304531972	up
RAB42	2.71989855241458	2.232886002886	11.398489880961	1.05915372052914e-27	1.02031808410974e-25	52.0851857957751	up
NLRC5	10.9422752411254	13.1904761904762	11.3961433481189	1.08345577271129e-27	1.03746575181323e-25	52.0628215515896	up
NAGA	4.83066515633586	9.17199134199134	11.3959384158878	1.0856043011011e-27	1.03746575181323e-25	52.0608685403584	up
GRIK2	-7.3553373257151	9.82092352092352	-11.3879927710321	1.17225418251333e-27	1.1158278204741e-25	51.9851647225269	down
PLIN3	15.0905910279688	25.2789033189033	11.3779301491702	1.29191892326766e-27	1.2248719056293e-25	51.8893426175083	up
DLGAP1	-9.33598748979703	12.8970707070707	-11.3705333054352	1.38755320275887e-27	1.31036372734555e-25	51.8189424412702	down
APOL4	4.55418741983308	3.62265512265512	11.3632028010482	1.48926689957801e-27	1.40090373020305e-25	51.7492044838057	up
NDRG2	-421.440419116793	611.518845598846	-11.3458964283252	1.75975654680953e-27	1.64887813626251e-25	51.5846840634783	down
MTMR11	4.96167988206092	6.72849927849928	11.3399008190802	1.86442639367774e-27	1.74015548269058e-25	51.5277276839118	up
CRTAC1	-22.6618548749815	23.0036363636364	-11.3316708752925	2.01824768458464e-27	1.87642276008262e-25	51.449579370001	down
ETV6	1.677928653529	2.97106782106782	11.3280384543568	2.0900901738681e-27	1.93571401546618e-25	51.4150996760768	stable
TMEM63C	-3.07872415918445	4.37430014430014	-11.3255468682751	2.14083300002659e-27	1.97508312198607e-25	51.3914533983855	down
THRA	-64.1197245589788	130.081702741703	-11.3212341977914	2.23157350612101e-27	2.05091010311589e-25	51.3505326232863	down
ASAP3	9.81994286285413	17.9631168831169	11.3193833775796	2.27167829746466e-27	2.07979951607958e-25	51.3329743879215	up
ARL11	0.443695923772715	0.53031746031746	11.3146401001857	2.37775884140262e-27	2.16815580678795e-25	51.2879851628767	stable
PLSCR1	13.0040694807682	15.5306926406926	11.3139233718298	2.3942105975272e-27	2.16815580678795e-25	51.2811882327855	up
LYN	4.53083015442019	6.29937950937951	11.3138759618134	2.39530282569227e-27	2.16815580678795e-25	51.2807386410965	up
FAIM2	-57.8144086388703	85.5991197691198	-11.3120084358965	2.43872295120534e-27	2.1991596778407e-25	51.2630298210661	down
PLP2	29.6785038563408	23.1401731601732	11.2998186430388	2.74199693420547e-27	2.46338129066617e-25	51.1474892990483	up
LRRC4	-5.47417500957845	9.0023088023088	-11.2987035781867	2.77154302214289e-27	2.48063442060229e-25	51.1369244600479	down
HSPA5	46.1407245423196	76.8077633477633	11.2965973431909	2.82821825493731e-27	2.52195060524838e-25	51.1169705908789	up
ATP6V1G2	-49.8410539554568	63.5207647907648	-11.2839875718049	3.19243635567888e-27	2.83618410606183e-25	50.9975626022919	down
CHPF2	9.7810028152121	18.5104184704185	11.2810975311357	3.28226946208584e-27	2.90523238328609e-25	50.9702083121583	up
ABHD15	1.89979360663656	3.067113997114	11.2788750559491	3.35305698202972e-27	2.95697712602746e-25	50.9491758146967	stable
STAT5A	5.11171677966382	7.14617604617605	11.2778089614212	3.38754928245053e-27	2.97645218454728e-25	50.9390877894514	up
IFI16	25.5564484183171	36.370937950938	11.2676741334303	3.73357518383067e-27	3.26851342826811e-25	50.8432186906404	up
BEX1	-179.215383385253	291.188961038961	-11.2671868625066	3.75106916428703e-27	3.27188712886374e-25	50.8386109064059	down
RP11.848P1.2	0.639320517732503	0.774098124098124	11.2623608820278	3.92879066538625e-27	3.41448919168913e-25	50.7929823420402	stable
PAK3	-2.85745714714066	3.57316017316017	-11.2610806001894	3.9773265099044e-27	3.44419245462371e-25	50.7808798195815	down
CCDC9	6.60641426929416	14.5177777777778	11.2555788049157	4.19277431372127e-27	3.61770062817381e-25	50.728882039982	up
CASP5	0.265196315237127	0.24033189033189	11.2535167353104	4.27647840528244e-27	3.67669847697168e-25	50.709397805997	stable
PPP1R3B	1.4314570805084	1.6288455988456	11.2476778344183	4.52260857472917e-27	3.87442185292959e-25	50.6542400969858	stable
CASP8	1.95198155952757	2.47020202020202	11.2406828994434	4.83606528485017e-27	4.12820989280075e-25	50.5881877476282	stable
TMEM151B	-10.1136073028936	10.1123665223665	-11.2379710460565	4.96331468423387e-27	4.22180955073467e-25	50.5625876449342	down
SERPINA1	19.0738403491529	15.4019191919192	11.233433219914	5.18372895517398e-27	4.39241425566204e-25	50.5197597355868	up
NDRG3	-9.78666389032343	23.0180230880231	-11.2330956886845	5.20050714390303e-27	4.39241425566204e-25	50.5165745989032	down
PSD	-67.9253229997841	78.9345887445888	-11.2324428510294	5.23311203515325e-27	4.40444415393758e-25	50.5104142385142	down
RP11.1263C18.1	-2.75605703719748	2.62822510822511	-11.2292690128505	5.39454146932062e-27	4.5244358819788e-25	50.4804685204131	down
HLA.DMA	34.7791678466125	35.4365656565657	11.222602023086	5.7499332184385e-27	4.80570202476252e-25	50.4175832998838	up
RNASE2	4.70204327763988	3.43460317460317	11.2131997554966	6.29100538860482e-27	5.23966480057166e-25	50.3289418135153	up
JAK3	2.13229722976461	2.36945165945166	11.2117368798126	6.3796211236844e-27	5.26554542215715e-25	50.3151549094762	up
HCK	5.7595160000666	7.60813852813853	11.2116438195723	6.38530015538487e-27	5.26554542215715e-25	50.3142779031773	up
S100A6	510.269629524745	596.52847041847	11.2116006883583	6.38793395525798e-27	5.26554542215715e-25	50.3138714332643	up
KCNJ9	-10.2061379120789	13.4905772005772	-11.2003533876631	7.11292705776862e-27	5.84307470324301e-25	50.2079133522153	down
DDOST	28.6307211274173	60.2242135642136	11.1903093463286	7.82915116412351e-27	6.40948290013074e-25	50.1133529558884	up
APOL6	1.8221807066349	2.58430014430014	11.1816006801209	8.50787036170278e-27	6.9414383117743e-25	50.0314119980332	stable
FAM155A	-5.53220294514505	6.245670995671	-11.1796225847659	8.67000607906197e-27	7.04974358706642e-25	50.0128059907355	down
ATP9A	-13.3444602788561	25.0541414141414	-11.1740182986483	9.14622610078841e-27	7.4118420770139e-25	49.9601043157746	down
TRIM21	2.98972189368825	5.33647907647908	11.1729831662569	9.23698750214328e-27	7.46018919912158e-25	49.9503721209526	up
B3GNT5	2.34446485982242	2.7953823953824	11.1688150777415	9.61159562030039e-27	7.73668940081025e-25	49.9111905478342	up
SERPINB8	3.4393589978511	3.88541125541126	11.1632704725065	1.0133411502637e-26	8.12943617771751e-25	49.8590848880806	up
AAED1	1.5936213789542	3.25865800865801	11.1593648566074	1.05177821232058e-26	8.40966799297796e-25	49.8223924499962	stable
MS4A6A	49.0391706784826	43.4472582972583	11.1587472634004	1.05798749382131e-26	8.43121130042918e-25	49.8165911059505	up
C1S	48.8204945778014	43.2061471861472	11.1532599192609	1.11478142444091e-26	8.85439140002119e-25	49.7650556604573	up
IL13RA1	6.30938789958519	9.51835497835498	11.1479605176037	1.17250286412254e-26	9.28212085864927e-25	49.7153019799409	up
CEP112	2.13532008462294	3.27686868686869	11.144843035753	1.20783596424367e-26	9.53038199812926e-25	49.686041009671	up
TGFB1	16.5731691126251	28.47113997114	11.1435239374773	1.22310310343264e-26	9.61920463673403e-25	49.6736615400287	up
TCEAL2	-50.1143556662397	97.6419191919192	-11.140416474792	1.25983073056972e-26	9.87567311574374e-25	49.6445026479179	down
CSMD3	-2.62675692558846	2.48062049062049	-11.1394630004762	1.27131817312923e-26	9.93326026672665e-25	49.6355568470319	down
SPATS2L	14.1665915943428	26.0637662337662	11.1389356253606	1.27771661882693e-26	9.95084043370184e-25	49.6306090730811	up
LDHA	98.8529614699068	116.079826839827	11.1348817022129	1.327981536376e-26	1.03088327226703e-24	49.5925810457085	up
FERMT3	16.5519629857906	19.6532323232323	11.1333558238014	1.34740578195323e-26	1.04258782231329e-24	49.5782699541135	up
PLEKHA4	80.4390495743864	74.9626406926407	11.1298902010038	1.39257773084957e-26	1.0740759495141e-24	49.5457712087004	up
TUB	-11.7175358564742	14.3622799422799	-11.1281235248475	1.4161809153866e-26	1.08877985953135e-24	49.5292069715909	down
C1QC	208.976017307724	223.639220779221	11.1271784926933	1.42896949539023e-26	1.09510195801679e-24	49.5203471624805	up
PROS1	7.76124394063066	8.80542568542569	11.1232473507119	1.48341033202491e-26	1.13320266351215e-24	49.483497758054	up
PROCR	2.99381228032181	4.83379509379509	11.1213380453163	1.51059013694473e-26	1.1503024004728e-24	49.4656037339349	up
COLGALT1	17.2233152871016	30.6763203463203	11.1187505710179	1.54821519509977e-26	1.17522271787526e-24	49.4413573087971	up
MMAA	0.922358198264223	1.99645021645022	11.1148627959147	1.60650568385455e-26	1.21562308639177e-24	49.4049335295984	stable
ARHGAP25	2.60346154486846	4.4775468975469	11.1143634255963	1.61414919251892e-26	1.21756593336325e-24	49.4002556710525	up
KCNJ11	-6.52778214589134	6.39819624819625	-11.1108661852371	1.66870111172438e-26	1.25476907733332e-24	49.3674993131369	down
CAST	9.85962552681112	16.0531313131313	11.102849685364	1.80075664328421e-26	1.34836596689922e-24	49.29244103822	up
CC2D1B	4.34440280854886	11.3924386724387	11.102635902938	1.8044168732007e-26	1.34836596689922e-24	49.2904399144064	up
MAP3K7CL	3.6800372307641	3.52024531024531	11.0928042481678	1.9809796143272e-26	1.47570677046169e-24	49.1984390369342	up
UNC5A	-7.39112150388971	8.3817316017316	-11.0830162153084	2.17379657547103e-26	1.61432998315243e-24	49.106902671387	down
HLA.DPA1	120.800303926304	119.908152958153	11.0809317035363	2.21720856068046e-26	1.64148709089636e-24	49.0874158603209	up
LINC00672	-4.48733895820496	7.4902886002886	-11.0741677816728	2.36409295339129e-26	1.74484608224606e-24	49.0242017122379	down
KCNQ1	1.92410171411436	3.1898556998557	11.0713595782578	2.42787905506356e-26	1.78642745073035e-24	48.9979647471764	stable
GADD45A	51.6247004047907	55.461443001443	11.066258037425	2.54816186659944e-26	1.86919751358168e-24	48.9503130534601	up
AC003102.3	-0.577239093135218	0.777070707070707	-11.0616289209442	2.66241998782933e-26	1.94705695878238e-24	48.9070873511314	stable
NFKBIB	10.594064150189	25.9355844155844	11.0591035960397	2.72688223610053e-26	1.98813751359706e-24	48.8835117192783	up
MYT1L	-6.48394529493098	5.95763347763348	-11.0512173170299	2.93834009292964e-26	2.13581708512434e-24	48.8099120803439	down
F3	30.1407800969498	34.148556998557	11.0500728877859	2.97035049491169e-26	2.15256185261168e-24	48.7992345999993	up
TUBA1C	28.6448010194732	24.452886002886	11.046056623831	3.08545373659022e-26	2.22352503866525e-24	48.7617691166543	up
HLA.DMB	24.8514839832752	27.7112698412698	11.0460100895985	3.08681301486442e-26	2.22352503866525e-24	48.7613350804684	up
SERPINA3	376.518064250137	274.197604617605	11.0424397194969	3.19289803239148e-26	2.29305524260403e-24	48.7280371679798	up
DDX25	-6.32328680181912	9.99568542568543	-11.0399140336563	3.27012244481333e-26	2.34150528608171e-24	48.7044867048582	down
HLA.DRA	136.898728823441	127.520764790765	11.0307174433904	3.56732291568826e-26	2.54670758269685e-24	48.6187659496346	up
DPP9	5.90366102513694	16.2542857142857	11.0267432388059	3.7039172132215e-26	2.63637573274612e-24	48.58173811227	up
PID1	-14.6008555579618	18.0840836940837	-11.0251249437129	3.76101570822177e-26	2.66909715364247e-24	48.5666630567115	down
RUNDC3A	-120.554579717147	139.365108225108	-11.0171716687028	4.05459457651845e-26	2.8689545754262e-24	48.4925976414906	down
IL4R	5.20366652229679	6.92669552669553	11.0158994857566	4.10362156366743e-26	2.89510501316737e-24	48.4807538167478	up
PLEK2	1.61636071363129	1.38782106782107	11.0087380088439	4.39080046131177e-26	3.08862553271219e-24	48.4140994275756	stable
SLC43A3	8.23752836034712	9.97763347763348	11.0057471101828	4.51656740912471e-26	3.16780416499048e-24	48.3862710538337	up
S100A10	196.50538596725	193.824458874459	11.0015139142627	4.70071237408259e-26	3.28734658067402e-24	48.3468929511981	up
STMN3	-62.4762638470131	130.379653679654	-10.9950047056057	4.99851588557562e-26	3.48544769032856e-24	48.2863635703207	down
PDIA3	56.7362749246218	114.018326118326	10.9930757978424	5.09031252674524e-26	3.53916888634893e-24	48.2684313995393	up
NPC2	113.86468641202	155.881688311688	10.9926025279741	5.11309008453642e-26	3.54473097854841e-24	48.2640319631557	up
ALDH5A1	-7.65070430277699	14.0464790764791	-10.9899559866021	5.24234171296702e-26	3.62386313166974e-24	48.239432608046	down
TMEM176A	36.7634506338391	37.0991197691198	10.9727431801698	6.16589225138515e-26	4.25003613316022e-24	48.0795424419782	up
DOCK2	2.63031025636753	3.95060606060606	10.9583669409745	7.05984541392803e-26	4.8522782791946e-24	47.946135889662	up
CISH	1.42293256817311	1.38510822510823	10.9519738070303	7.49766904283518e-26	5.13847392372822e-24	47.886849229984	stable
SUMF1	4.20342331462074	9.46314574314574	10.9502508894913	7.62020515888703e-26	5.20757439163029e-24	47.8708759270887	up
SHANK2	-3.50233246156155	3.434329004329	-10.9448733384782	8.01560245928983e-26	5.46222318724389e-24	47.8210315815821	down
PCED1B	1.51643217670869	1.99265512265512	10.9385117757892	8.50973762038688e-26	5.77522155557104e-24	47.7620886704453	stable
ACTL6B	-34.2116332394932	34.4237662337662	-10.9383452814335	8.52306845654791e-26	5.77522155557104e-24	47.7605463441816	down
SCG3	-80.4118440472427	92.0440548340548	-10.9347647015013	8.81483087612932e-26	5.94245797623466e-24	47.7273815095648	down
CRYZ	6.43829546401024	9.72473304473304	10.934709289566	8.81942318564029e-26	5.94245797623466e-24	47.7268683209148	up
TNFAIP8	1.70661674801352	1.70147186147186	10.9339758129728	8.88043504750695e-26	5.96433309857838e-24	47.7200755186576	stable
NAP1L3	-14.5912320301179	21.9386291486291	-10.9337223174615	8.9016185821114e-26	5.96433309857838e-24	47.7177279450939	down
FAM181A	10.4615572787393	10.3120490620491	10.9316644938004	9.0754500103685e-26	6.06386683561864e-24	47.6986722486394	up
TTC23	2.33086521963651	6.06311688311688	10.9265540492528	9.52186854041889e-26	6.33320253968638e-24	47.6513598202144	up
HDAC1	14.3415101364294	29.1729148629149	10.9264480533156	9.53135497072073e-26	6.33320253968638e-24	47.650378675888	up
FGF13	-5.94943570821748	7.09481962481962	-10.9164990285738	1.04648671408369e-25	6.93427536207888e-24	47.5583159982571	down
ENG	17.7509250220718	27.0027128427128	10.9147331082894	1.06398060385554e-25	7.03077210597325e-24	47.541981331673	up
TMEM106A	1.10635005247288	1.55949494949495	10.9112200327915	1.0996508034285e-25	7.24651753347239e-24	47.5094911047248	stable
WDR77	4.80466675550958	12.7835642135642	10.9108493821067	1.10348280782121e-25	7.25184715375543e-24	47.5060636188747	up
RAC2	4.75900568039844	4.81203463203463	10.9058523617916	1.15645838958601e-25	7.57922606311466e-24	47.4598631095191	up
CTD.2587H19.1	0.438049174593125	0.473722943722944	10.9041791690744	1.17475516141498e-25	7.67816132339539e-24	47.4443967497436	stable
GNG12	8.28258841265344	9.27090909090909	10.9034699689806	1.18259693401847e-25	7.70841104790791e-24	47.4378416769733	up
ALPK1	2.02372923989272	2.2807215007215	10.9021030033224	1.19785873576905e-25	7.78673102842609e-24	47.4252077833408	up
KHNYN	4.32281504555977	5.81229437229437	10.8998564456171	1.22336701396357e-25	7.93105528755247e-24	47.4044468681344	up
FCGR2A	15.5602743582482	14.2438383838384	10.8945878113992	1.28532510382875e-25	8.31026772656071e-24	47.3557701284094	up
ULK4	0.776633239492923	1.54285714285714	10.8900518153062	1.34115768685008e-25	8.6479433963637e-24	47.3138754944968	stable
GABRA3	-4.60148473288805	4.97886002886003	-10.8890988266613	1.35319054661814e-25	8.70213985032959e-24	47.3050752180246	down
CLEC18B	7.71056595758856	7.01554112554113	10.8795455767187	1.47989944638708e-25	9.49153690387351e-24	47.2168867135463	up
RND1	-8.23939631190559	13.3351226551227	-10.8760454694537	1.52921529682223e-25	9.78167661996664e-24	47.1845899898648	down
IRF1	8.13815628591892	9.18528138528139	10.8749087995892	1.54557922742213e-25	9.86005556600387e-24	47.1741031134302	up
MGST2	10.2867067015375	19.3364502164502	10.8722896352915	1.58395079151574e-25	1.00780444658059e-23	47.1499417394958	up
SYK	2.72880295180822	3.92825396825397	10.8719984996215	1.58827402110606e-25	1.00788171810241e-23	47.147256312891	up
AMER3	-1.81050807083008	1.68025974025974	-10.8657684512338	1.68364810572585e-25	1.06558488422285e-23	47.0898027001457	stable
SSR3	18.9693530009494	40.0671284271284	10.863679389251	1.71688562383868e-25	1.08376145944785e-23	47.0705425400041	up
RP11.314B1.2	-0.396969982175878	0.36018759018759	-10.8612826104397	1.75582239751797e-25	1.10543075719852e-23	47.0484485979676	stable
CLECL1	0.9971703786377	1.09881673881674	10.8584312523033	1.80328775331198e-25	1.13234197221713e-23	47.0221687456396	stable
TSPAN7	-104.002122570007	179.699567099567	-10.858015811201	1.81030897456935e-25	1.13378280347246e-23	47.0183401943222	down
PSRC1	35.7300310672818	48.5099855699856	10.8563991744927	1.83789052383103e-25	1.1480593748733e-23	47.0034428540177	up
APOBEC3F	1.89671061618163	2.10886002886003	10.85508737432	1.86057764938253e-25	1.1592123656036e-23	46.9913557403183	stable
VPS51	-46.8826748679857	117.036984126984	-10.8469165093112	2.00828571607707e-25	1.24799869097256e-23	46.9160914630702	down
XKR8	2.24249654345254	2.90343434343434	10.8459103118493	2.02726235116795e-25	1.25653596944355e-23	46.9068258480219	up
NFAM1	1.51712706768169	1.97343434343434	10.8442970734899	2.05805995724213e-25	1.2723372215043e-23	46.89197153745	stable
SLC10A3	3.95458271559691	6.97005772005772	10.8420870424779	2.10100628458955e-25	1.29554852823778e-23	46.8716246398622	up
CD300C	0.919569472439237	1.11015873015873	10.83880244275	2.16648375033731e-25	1.33249860818823e-23	46.8413900233914	stable
SEC61A1	34.5678786793487	84.0450216450216	10.8318529723049	2.31177423785126e-25	1.41822323896006e-23	46.7774417700668	up
ZC3HAV1	2.41879329013342	5.03012987012987	10.8292504695458	2.36863990353338e-25	1.44940217770549e-23	46.7535012982311	up
ZMYM6NB	6.51511360796917	11.0321645021645	10.8288789248761	2.37687082031202e-25	1.45073792281996e-23	46.7500837839174	up
KIF21B	-9.05465551131924	12.0183982683983	-10.8252143734097	2.45958969503321e-25	1.49741568565385e-23	46.7163812274859	down
TPST1	14.6403778880911	23.1903751803752	10.8241867175209	2.48329568635235e-25	1.50802059819073e-23	46.7069314166794	up
H6PD	3.12926971064947	5.94969696969697	10.8228040637827	2.51554917568498e-25	1.52374944639282e-23	46.6942182249023	up
TBC1D1	14.1586139661174	26.3295238095238	10.8202932867983	2.57518595744889e-25	1.55594422068833e-23	46.6711351322479	up
CD14	92.3924549815926	79.9989898989899	10.816791409171	2.66071536347081e-25	1.60112931311447e-23	46.6389465853096	up
LTBR	6.82252319634854	9.58936507936508	10.8166865240345	2.66332011478165e-25	1.60112931311447e-23	46.6379826162859	up
CDH18	-2.9127818960204	3.1131746031746	-10.8087290473552	2.86850410299399e-25	1.72017019796292e-23	46.5648670539962	down
IGFBP7	281.910032399925	371.682828282828	10.8079927173308	2.88826594469376e-25	1.72770162631843e-23	46.5581033712476	up
CPEB3	-1.26862554346922	1.7421645021645	-10.8075644021576	2.89982332969163e-25	1.73030005495804e-23	46.5541691607184	stable
RPN2	26.2200818743648	55.2694516594517	10.8053003937631	2.96168119263037e-25	1.76282498182691e-23	46.5333753623259	up
BCL3	9.84801710782759	9.69082251082251	10.8011756202498	3.07776684769105e-25	1.8273859746427e-23	46.4954992941453	up
LILRB4	15.0555336409521	19.481544011544	10.7997300579744	3.1195102685789e-25	1.84759735339264e-23	46.4822277272603	up
IFITM3	282.250100531392	336.20619047619	10.7888164928087	3.45334455396826e-25	2.03878774671421e-23	46.3820720074621	up
MADD	-12.0779443121056	29.4810101010101	-10.7886309038409	3.45931801772911e-25	2.03878774671421e-23	46.3803694458669	down
ZC3H12B	-0.462096583431898	0.743867243867244	-10.787181153878	3.5063349489477e-25	2.06095975241828e-23	46.3670704017918	stable
SH3GL2	-15.7926228115475	18.6175901875902	-10.786942895881	3.51412239437644e-25	2.06095975241828e-23	46.3648849023842	down
NOD1	1.8571951158568	2.81676767676768	10.7688387502795	4.1589555885572e-25	2.43319189518833e-23	46.1989189574937	stable
ANO6	4.64103013443052	6.60359307359307	10.7664999852463	4.25040286977204e-25	2.48064266757231e-23	46.1774932644472	up
CD53	16.550989738635	22.2660028860029	10.7661254773821	4.26523070747805e-25	2.4832545868999e-23	46.1740626623769	up
CTSC	32.6970665156335	31.4299567099567	10.7652796494078	4.29890874295942e-25	2.49680203431883e-23	46.1663149416663	up
MYO1C	5.66717212773397	10.9210533910534	10.7617087410405	4.44402537289099e-25	2.57485112607575e-23	46.1336104579734	up
TMEM234	5.46288151121914	12.8145021645022	10.7557156522992	4.69858852189262e-25	2.71578416565393e-23	46.0787395547289	up
ALDH2	-62.7206355049898	118.615050505051	-10.750121224257	4.9492642578281e-25	2.85379811905102e-23	46.0275382838334	down
TLN1	19.7486554446868	41.7648629148629	10.7470522952907	5.09237217069409e-25	2.92927413089782e-23	45.9994589102202	up
CLCF1	3.54958379837084	2.51822510822511	10.7438776098566	5.24473606881314e-25	3.00970057613925e-23	45.9704179133795	up
SERPING1	73.9888635871465	66.8378499278499	10.7407584558859	5.39884193390383e-25	3.09074036917783e-23	45.9418908473127	up
TEP1	3.02228240409119	6.29867243867244	10.740234488977	5.42516671846756e-25	3.09627022074366e-23	45.9370993446342	up
APOL2	17.1495239126451	27.5476623376623	10.7400529415346	5.43431760092166e-25	3.09627022074366e-23	45.9354391926185	up
DMRTC1B	-3.75094842664628	5.48907647907648	-10.7371904328933	5.58064480800311e-25	3.17210727510831e-23	45.9092657582305	down
DCTD	12.5978225416867	22.3064213564214	10.7327573601626	5.8150142167726e-25	3.29751172618734e-23	45.8687416272451	up
IL17RA	1.56656602422081	3.73399711399711	10.7304166235543	5.94268159420821e-25	3.36195998585548e-23	45.8473490154425	stable
STAT3	15.5567389348835	29.8588167388167	10.7174365261125	6.70282589192419e-25	3.78307493340201e-23	45.7287808028165	up
CIITA	4.9264485016075	4.57085137085137	10.7106522951053	7.13777522742931e-25	4.0191036239518e-23	45.6668501629703	up
PPM1M	5.13759840748943	10.9141414141414	10.7098403090304	7.19167595445803e-25	4.03997028383103e-23	45.6594397276833	up
ATF5	11.60911995469	14.5816883116883	10.6996689607722	7.90210104003457e-25	4.42868452446984e-23	45.5666468239586	up
PDIA5	4.47317935733204	4.96341991341991	10.6979800615258	8.02663009137259e-25	4.48799011659101e-23	45.5512451378633	up
AC004067.5	0.760742033282802	0.936565656565657	10.6864367046917	8.93153942779831e-25	4.9823450291767e-23	45.4460235500234	stable
KCNK3	-3.01655153170864	3.19707070707071	-10.6857691212975	8.98686636805341e-25	5.00157688098601e-23	45.439940783972	down
NUCB1	76.4955352234672	166.277763347763	10.6813817028574	9.35904374247906e-25	5.19665236691771e-23	45.3999710503259	up
CEBPD	50.1308054172009	55.0679076479076	10.6805888663146	9.42791304436365e-25	5.22280254492265e-23	45.3927494970063	up
SHISA7	-3.75737335709887	5.56284271284271	-10.6754413173298	9.88745425341123e-25	5.4647549579856e-23	45.3458723541711	down
TTC7A	3.3982202528693	9.0308658008658	10.668644030532	1.05285095609944e-24	5.80568641010509e-23	45.2839963080264	up
CASKIN1	-17.0842642134899	23.1247763347763	-10.6617212176166	1.12238180383751e-24	6.1749019102409e-23	45.221006562074	down
SERTAD1	5.32036356215952	8.45213564213564	10.6598409297869	1.14204176395453e-24	6.2686855359216e-23	45.2039031264705	up
C1orf54	14.6898783128716	24.9822366522367	10.6581011283635	1.16053720661511e-24	6.35566346462939e-23	45.1880795030114	up
CRB2	8.69353159201078	8.59242424242424	10.6573417567952	1.16870286051016e-24	6.38580307860075e-23	45.1811735414613	up
IKBIP	3.58478053005946	5.08386724386724	10.6561583986267	1.18154156897236e-24	6.44128127612274e-23	45.170412415657	up
RGS19	8.68483566823804	16.6792929292929	10.6498497767705	1.25238651874348e-24	6.81201710319727e-23	45.1130580205623	up
MGAT1	19.6162989122285	56.7334199134199	10.6477512274811	1.27687537787975e-24	6.92950445457051e-23	45.0939845960515	up
ETNPPL	-31.4293101897355	31.5866955266955	-10.6458687824607	1.29924661545259e-24	7.03499516136825e-23	45.0768776034785	down
MAP7D3	1.35581382952141	2.14851370851371	10.6425727388702	1.3393583985201e-24	7.23585358227514e-23	45.0469295456878	stable
HFE	1.22983333610967	1.35636363636364	10.6397058726381	1.37524550659704e-24	7.41303684645912e-23	45.0208864219169	stable
ARPC5	25.8967616731354	56.1192352092352	10.6375885204523	1.40236169318371e-24	7.54225334851966e-23	45.0016552446247	up
GBP2	31.0616628075494	24.8937518037518	10.6358794998458	1.42463513296218e-24	7.64490445958921e-23	44.9861348019798	up
RHBDF2	8.03659392647126	12.8539971139971	10.6304647627132	1.49755007027262e-24	8.0182440927744e-23	44.9369727571344	up
TBXAS1	7.20188386000561	12.5375613275613	10.6286012917681	1.5234910129581e-24	8.13897080797907e-23	44.9200578885412	up
SNX32	-6.16900251536712	10.9450793650794	-10.6231943906783	1.60131151635505e-24	8.53570207617966e-23	44.8709910680089	down
RP11.481A20.10	-0.715272859022842	0.848470418470418	-10.6224927272495	1.61169550369714e-24	8.56668574281515e-23	44.8646248896503	stable
SIGLEC7	2.38255526311405	2.28367965367965	10.6223196686476	1.61426687612142e-24	8.56668574281515e-23	44.8630547787562	up
ADRBK2	-1.56925246955741	2.84515151515152	-10.6160150668201	1.71077235620632e-24	9.05579578900377e-23	44.8058674518988	stable
CD97	7.68490554879976	9.804227994228	10.6158114321634	1.7139831109383e-24	9.05579578900377e-23	44.8040207434585	up
SH3BP2	15.7924110876046	33.6390476190476	10.615191001229	1.72380251667087e-24	9.08765955327123e-23	44.7983943773331	up
GJC1	2.92496168646198	3.627113997114	10.6097368284575	1.81256340907425e-24	9.5346400204965e-23	44.7489434715921	up
PIP4K2B	-10.4550364811517	34.9874025974026	-10.6071681457041	1.85592333853419e-24	9.74136392153602e-23	44.7256605229633	down
ACSL6	-10.7409361829722	12.6833621933622	-10.6044566190004	1.90281206857145e-24	9.9656666132802e-23	44.7010872055041	down
DEF6	6.25614390898033	9.28935064935065	10.599724244289	1.98748038796809e-24	1.03864252867518e-22	44.658210681614	up
BST1	2.05766787159966	2.4604329004329	10.5990973326838	1.99897363636878e-24	1.04237783946909e-22	44.6525317333872	up
HEBP2	10.2196630907364	21.1158874458874	10.5930649578413	2.11299377429604e-24	1.09701506016395e-22	44.5978991298541	up
CTSZ	97.8219418300541	110.642265512266	10.5930101006686	2.11405972786016e-24	1.09701506016395e-22	44.5974024147594	up
PSMB9	42.0614809848243	59.2528138528139	10.5928346870238	2.11747185081882e-24	1.09701506016395e-22	44.5958141097033	up
CD40	2.29359822425079	3.60012987012987	10.5920236156466	2.13331992409441e-24	1.10284364265631e-22	44.5884704069595	up
SCIMP	1.46420374473188	1.83554112554113	10.5911819121034	2.1498910563728e-24	1.1090201455745e-22	44.5808497779449	stable
GLB1	4.8831841048791	11.5897691197691	10.5871675883531	2.23069849337987e-24	1.14823529529406e-22	44.5445108175779	up
CDK5R2	-13.4541619330014	14.2125974025974	-10.5802021410241	2.37812934521412e-24	1.22064535739469e-22	44.4814808315621	down
SPTBN2	-33.6173803534843	46.7519624819625	-10.58004573947	2.38154845233132e-24	1.22064535739469e-22	44.4800659040933	down
EMILIN2	10.8439594542819	9.91412698412698	10.5769537140902	2.45015432142121e-24	1.2531311664804e-22	44.4520961782712	up
CDK5R1	-11.7227930569207	15.3706637806638	-10.5750640928918	2.49304342757105e-24	1.27235388717334e-22	44.4350060096031	down
NLRC4	0.654040662324464	0.844617604617605	10.5700949617813	2.60941873635057e-24	1.32891989870151e-22	44.3900745299864	stable
GBGT1	2.69978785960586	4.67454545454545	10.5650388340306	2.73336647270139e-24	1.38909452501458e-22	44.3443720156761	up
CSF1	12.1074452366277	20.341038961039	10.5536479909413	3.0344337748668e-24	1.53883642616765e-22	44.2414674812682	up
ADPGK	6.79618930219379	17.6346897546898	10.5514526963111	3.0961321909365e-24	1.56681271864966e-22	44.2216444452613	up
OMG	-14.5824056737354	25.4769552669553	-10.5506872601257	3.11793615916794e-24	1.57452493999919e-22	44.2147334205232	down
SPHKAP	-1.86183022105247	1.58717171717172	-10.5449809253894	3.28536112545025e-24	1.65558733857511e-22	44.1632230457349	stable
FCHSD1	3.86208059169427	6.38813852813853	10.5426320861889	3.35684201131749e-24	1.68806225000991e-22	44.142026201288	up
GBP3	5.88752486215453	6.77311688311688	10.5398945077388	3.44210345109435e-24	1.7273166418703e-22	44.1173255175195	up
SYT4	-6.55309481767757	5.93737373737374	-10.5386613964632	3.48120743736392e-24	1.74329275156677e-22	44.1062008845045	down
SAT1	172.553133880828	248.476392496392	10.535668912682	3.57794728158723e-24	1.78800461340485e-22	44.0792078044024	up
SMIM10	2.44461511552363	3.66737373737374	10.5346202374234	3.61247607471541e-24	1.80150651983781e-22	44.0697497546017	up
FOSL2	12.3047324715563	12.3809235209235	10.5334062610265	3.65286086628009e-24	1.8153270884484e-22	44.0588016943475	up
CD68	51.7048646532623	53.2782972582973	10.5333325985411	3.6553257336081e-24	1.8153270884484e-22	44.0581374097865	up
CLEC18A	5.33784644600289	5.53994227994228	10.5271186248461	3.86931097758811e-24	1.917627322715e-22	44.00211217595	up
ARL4C	12.1646698372507	15.3693217893218	10.5237955421447	3.98880135240087e-24	1.97277068123793e-22	43.9721610272931	up
CXCL16	15.809464776532	27.4481385281385	10.523562961426	3.99730026872733e-24	1.97290620464943e-22	43.9700650185156	up
YIPF1	4.27018615382048	10.8164213564214	10.520537065014	4.10952400588845e-24	2.0241304379722e-22	43.9427987999986	up
ELAVL2	-3.55086555279775	3.85764790764791	-10.5176549808894	4.21932030507754e-24	2.0739515606126e-22	43.9168337310773	down
IL12RB1	0.713749895887122	1.22382395382395	10.5135912398562	4.37909744847227e-24	2.14808610422299e-22	43.8802316898939	stable
ITGAM	3.78252702770233	5.462886002886	10.5117387470007	4.45391242722008e-24	2.18032647738221e-22	43.8635497103826	up
CNN3	100.249229481434	138.865685425685	10.5090708544002	4.56389282998749e-24	2.22961501655621e-22	43.8395286633082	up
ERI1	2.11542836201294	3.54440115440115	10.4991095338126	4.99888787235041e-24	2.43716104459491e-22	43.7498783259847	up
SP110	3.87826356382533	7.4955266955267	10.4892730334331	5.46877279234017e-24	2.66084083103172e-22	43.6614116648432	up
AEBP1	126.560480585031	108.305209235209	10.4870664533059	5.58005816378046e-24	2.70949099543728e-22	43.6415745522054	up
POP4	15.1142012460227	37.9098268398268	10.4867249135191	5.59748291541353e-24	2.71246106448534e-22	43.6385043859457	up
LGALS9	42.0086821808729	63.2180663780664	10.4803942309934	5.9304195043489e-24	2.86800348086325e-22	43.5816097727825	up
MAST1	-16.4444275457682	25.5877200577201	-10.4800141199291	5.95102401429157e-24	2.87217732456362e-22	43.5781944596697	down
FAM26F	5.40727923905981	5.76835497835498	10.4773703119067	6.09631497601202e-24	2.93639171344579e-22	43.5544422193174	up
FES	4.85770102113905	7.35989898989899	10.4737541004351	6.30076181463835e-24	3.02878504304068e-22	43.5219608323936	up
TAPSAR1	6.52203453215836	9.85025974025974	10.4664319430634	6.73579933693756e-24	3.23143237390243e-22	43.4562169143249	up
ZYX	65.806018390498	109.657893217893	10.4630135052191	6.94898521511222e-24	3.32705206297199e-22	43.4255349733434	up
WWTR1	14.9111167563425	15.4211976911977	10.4621152112235	7.00610850515818e-24	3.34286848707091e-22	43.4174736054869	up
SH3GLB1	9.46642926154813	16.7409090909091	10.4620559671306	7.00989222911022e-24	3.34286848707091e-22	43.4169419615101	up
PDIA4	21.5214362579333	30.9621356421356	10.4609583586377	7.08036086898442e-24	3.36977413024463e-22	43.4070926493088	up
MMP14	47.6256195965417	43.8028282828283	10.456608466356	7.3666149184666e-24	3.49906914949026e-22	43.3680665632251	up
SEZ6L	-28.4654276124004	29.6998701298701	-10.4559991233867	7.40762075643349e-24	3.511592867284e-22	43.3626006382131	down
PRSS23	16.8170772600823	15.5351370851371	10.4542880394576	7.52398372259273e-24	3.55971987285665e-22	43.3472531168754	up
PFN1	188.203962785892	398.597316017316	10.4531255067252	7.60407547182912e-24	3.59053067603868e-22	43.3368268495421	up
PQLC3	2.70557370358647	4.78933621933622	10.4476904685357	7.98988827400247e-24	3.76529371372293e-22	43.2880934297897	up
LAMC1	9.65868809448449	10.428455988456	10.4446251676987	8.21598702599358e-24	3.86425256455898e-22	43.2606164317974	up
SRRM4	-1.54866444003932	1.55888888888889	-10.4349679856482	8.9706533069236e-24	4.21094052589387e-22	43.1740888273317	stable
PPP1R15A	13.5265562792556	20.8719913419913	10.4347357807913	8.98962171472373e-24	4.21160265763825e-22	43.1720090048624	up
PHYHIPL	-38.3846158651367	53.9682972582973	-10.433942414053	9.0547313127605e-24	4.23383703702117e-22	43.1649031969269	down
IQGAP2	4.19544018923555	4.06699855699856	10.4301033508164	9.37646592651407e-24	4.37574490621193e-22	43.1305240769519	up
DPY19L1	7.50050698805613	10.9602597402597	10.4291794710982	9.4555707207874e-24	4.40409271610733e-22	43.1222520309384	up
ANXA2P2	0.582242174876313	0.456493506493507	10.4260520694036	9.72829462731885e-24	4.52233727181196e-22	43.0942544876079	stable
KCNB1	-2.11988156119341	3.15256854256854	-10.4222180066131	1.00733155222241e-23	4.6736676872648e-22	43.0599389990414	down
P4HB	124.901197714513	229.104891774892	10.4211804663087	1.01687519335036e-23	4.70883885384076e-22	43.0506544198302	up
RAB38	0.507981876030716	0.505353535353535	10.4199860284	1.02797319628135e-23	4.75105839290958e-22	43.0399666511967	stable
CTSB	259.440101197714	307.867878787879	10.4096942826241	1.12871613179267e-23	5.20663727948283e-22	42.9479135233787	up
RP11.8L8.2	0.240922523362929	0.28948051948052	10.4067029149168	1.15979412956914e-23	5.33972779001437e-22	42.9211700416875	stable
CD86	3.08145158334859	4.18075036075036	10.3958284739712	1.28009705556997e-23	5.8823157225971e-22	42.8239972571409	up
JUN	73.9073062251167	100.768282828283	10.3945765947608	1.29471797308144e-23	5.93812619891101e-22	42.8128153486755	up
SMIM18	-3.79851626659562	4.19685425685426	-10.3941698075448	1.29950449639545e-23	5.94026007279075e-22	42.8091820960971	down
TTC38	3.96111700621343	9.1241847041847	10.3941162385468	1.30013613132745e-23	5.94026007279075e-22	42.8087036480133	up
PDK3	1.41424464026919	2.12474747474747	10.3926388977798	1.31767611608474e-23	6.00895380162068e-22	42.795509580399	stable
LCP2	7.29209533407736	9.03577200577201	10.3869512353839	1.38742395753934e-23	6.31501678738066e-22	42.7447260524586	up
CALHM2	3.27395812163712	6.45412698412698	10.3867064252241	1.39050694855e-23	6.31706253311909e-22	42.7425406660673	up
SEP15	27.926923422898	59.8588167388167	10.3800183323727	1.47741394559982e-23	6.69919249775102e-22	42.6828514953119	up
KB.1125A3.11	-1.50435899785112	2.64069264069264	-10.3736202953246	1.56559003593897e-23	7.08562418718267e-22	42.6257771902061	stable
PCED1B.AS1	17.251112175376	22.7779220779221	10.3722956788396	1.58448796380793e-23	7.15764835929581e-22	42.613964024701	up
XKR7	-1.06469299195416	0.934646464646465	-10.3716242884952	1.59415277418443e-23	7.18777116435376e-22	42.6079768658926	stable
SMOC1	-91.6499947527121	118.272943722944	-10.3701648343579	1.61536421329962e-23	7.26974510026603e-22	42.5949630808172	down
ARHGAP18	1.82274458196598	2.34968253968254	10.369802596688	1.62067215007986e-23	7.27997431909469e-22	42.5917332558054	stable
TRAPPC3	13.9275430194398	40.2436075036075	10.364058115406	1.70719827304584e-23	7.6543112103833e-22	42.54052464578	up
CARD6	0.680224550648828	1.11731601731602	10.3593746261426	1.78112357479719e-23	7.97086029639183e-22	42.4987894525016	stable
NCF4	6.77121762089585	8.1620202020202	10.3440529380823	2.04587828465501e-23	9.13863732104652e-22	42.3623520078904	up
ITGA3	13.6869452449567	14.7466522366522	10.342743520934	2.07023867027392e-23	9.2302630081525e-22	42.3506986704776	up
AP3B2	-19.1325438523432	31.0473593073593	-10.3409714467511	2.10366528170101e-23	9.36189593917665e-22	42.3349295682617	down
NADK	13.1482616481483	31.3331746031746	10.3372014954205	2.17656998219327e-23	9.66840447460556e-22	42.3013885806825	up
PSENEN	31.9504494344585	68.2976767676768	10.3359353268229	2.20161373194243e-23	9.76157275195992e-22	42.2901255725076	up
FAM129A	2.90596458496443	2.33463203463203	10.3329193731613	2.26242442913743e-23	1.0012689074118e-21	42.2633016786171	up
SLC2A5	14.9569072645799	21.0575757575758	10.3319134075331	2.28307612667922e-23	1.00854782782052e-21	42.254355891262	up
DYRK3	1.90944370408622	2.4508658008658	10.330070425371	2.32139759968674e-23	1.02359125411187e-21	42.2379683868657	stable
GS1.72M22.1	-1.57792848694842	1.87891774891775	-10.3277363569303	2.37084762708777e-23	1.04347746845788e-21	42.2172172865896	stable
NFATC2	0.815867218603718	1.0374025974026	10.3247000830347	2.43674206340799e-23	1.07051523580526e-21	42.1902283368402	stable
DSCAML1	-5.06743765721048	6.81650793650794	-10.3239397579367	2.45352549490467e-23	1.07591802644019e-21	42.1834708373878	down
GPRIN1	-5.71912070430284	10.0588023088023	-10.3234204304092	2.46505502496113e-23	1.07900136649165e-21	42.1788554478006	down
KCNN2	-7.24135413369765	10.0960173160173	-10.3072050376611	2.853400990225e-23	1.24671274230468e-21	42.0348307262026	down
TMEM173	6.86883651779911	12.0168975468975	10.3006822423977	3.0262212816483e-23	1.3198176342345e-21	41.9769421287541	up
WAS	7.8889010677816	12.2685281385281	10.2993744097639	3.06210218510539e-23	1.33304256105486e-21	41.9653385844346	up
MOB3C	3.19172635804832	7.02088023088023	10.2988067534111	3.07780714058005e-23	1.33745217175894e-21	41.9603024761791	up
ZBTB7B	6.31826497976042	12.3442568542569	10.296968714347	3.12920932541529e-23	1.35732991118873e-21	41.9439972374277	up
SREBF2	-14.765467758325	36.616075036075	-10.283249196559	3.540766143742e-23	1.53307504494475e-21	41.8223587622254	down
BTBD19	4.5622431743599	5.23396825396825	10.2773461191822	3.73396986259806e-23	1.61381504674126e-21	41.7700581079321	up
ALOX5	14.3973813529676	16.2922510822511	10.274152442348	3.84282037355743e-23	1.65787288310291e-21	41.7417716373558	up
VSIG4	29.9928951708284	32.1765367965368	10.2733951750296	3.86908877748765e-23	1.66620884211124e-21	41.7350654481727	up
NES	80.20299570222	131.390144300144	10.2666569922049	4.11081178243713e-23	1.7668315411749e-21	41.6754095761065	up
CLEC2B	4.10545559794105	4.2574025974026	10.2664768576418	4.11747543051139e-23	1.7668315411749e-21	41.673815165501	up
KIAA2013	9.17641260348809	25.0203463203463	10.2652347565654	4.16371665811846e-23	1.78348341925513e-21	41.6628216144231	up
PINK1.AS	0.688362429411468	1.29708513708514	10.2631367300283	4.24299556623436e-23	1.81420204362324e-21	41.644254679663	stable
SLC25A23	-27.2996565108032	65.9887157287157	-10.2624113750555	4.2707517866234e-23	1.82282069583159e-21	41.6378361432566	down
LPHN1	-13.9550198230916	34.8856998556999	-10.2571209688579	4.47871570361785e-23	1.90818745262312e-21	41.5910323519075	down
MAP3K14	3.73051881527875	6.61207792207792	10.2557668380606	4.53354176508165e-23	1.92812174324492e-21	41.5790553140087	up
HIVEP3	1.89411104262796	3.15810966810967	10.2550660815066	4.5621749480045e-23	1.93686531819087e-21	41.5728577068177	stable
RNASE4	4.73222343455879	5.42200577200577	10.2499420214443	4.77707066065498e-23	2.02451579394224e-21	41.5275491165413	up
SCIN	6.25592868684512	5.64477633477633	10.2476664186423	4.87569840753033e-23	2.06266980073069e-21	41.5074328341372	up
MIR4435.1HG	38.2501431760257	33.347012987013	10.2464620065528	4.92871421069793e-23	2.08142724950724e-21	41.4967871830632	up
SZRD1	15.3692388932384	35.8101875901876	10.2459976146977	4.94930824657804e-23	2.08645091231402e-21	41.4926827257211	up
STX1B	-10.3810083956624	15.8780808080808	-10.241374621185	5.15903358773991e-23	2.17104804682662e-21	41.4518305449137	down
MCMDC2	-0.326530375972418	0.747460317460317	-10.2405348296245	5.19806681569461e-23	2.18364323481728e-21	41.4444109806287	stable
CTSA	32.9849597707848	76.1247619047619	10.2393976291195	5.25139094094367e-23	2.20218731644083e-21	41.4343645186558	up
HIP1R	-75.0218312205366	98.6796103896104	-10.2378794509231	5.32342620401595e-23	2.22849955245603e-21	41.4209536323491	down
PARP14	3.10618880245205	4.90217893217893	10.2330234569619	5.56048357404367e-23	2.32368152422623e-21	41.3780678316289	up
CHEK2	2.94968441305324	4.69352092352092	10.2326428019661	5.57950289453462e-23	2.32757453793395e-21	41.3747067019443	up
RP1.293L6.1	-3.93009320184575	3.22554112554113	-10.2306088656431	5.68222710320255e-23	2.36631217924513e-21	41.3567488897019	down
CDH22	-5.54964693241829	6.86134199134199	-10.2216701474312	6.15637996447907e-23	2.55932558419341e-21	41.2778592307796	down
C3AR1	6.89075910779428	9.75305916305916	10.2201919878851	6.23848552432798e-23	2.58897149259611e-21	41.2648184542126	up
DENND2D	3.90122994786027	3.91336219336219	10.2195310067881	6.27555088924287e-23	2.59985559896837e-21	41.2589875252042	up
DGKB	-3.82170386966737	4.12236652236652	-10.2147396797521	6.55084278192584e-23	2.70922527258716e-21	41.2167285170099	down
FAXC	-5.58957938398498	11.3347763347763	-10.2070308484991	7.01912021803799e-23	2.89789391858997e-21	41.1487680293366	down
HK2	4.7379171594676	4.77487734487734	10.2039222045142	7.21722008873607e-23	2.97456113863423e-21	41.1213731386469	up
CTD.2521M24.9	1.83892405590444	2.29585858585859	10.2023951508707	7.31655405833791e-23	3.01032902568356e-21	41.1079182455051	stable
C1orf85	24.1495766354049	36.9808802308802	10.2019915541521	7.34303364345429e-23	3.01605047954689e-21	41.1043623963306	up
ITPRIP	2.4086924255801	3.39018759018759	10.2013186807449	7.38739176108174e-23	3.0290831824456e-21	41.0984343416808	up
PARP12	5.30530625843311	8.23479076479076	10.1937955759987	7.90181208069587e-23	3.23448406791215e-21	41.0321749511659	up
CD63	587.755196731685	975.841601731602	10.1875499093811	8.35576468989505e-23	3.41447576859476e-21	40.9771938962595	up
SLC1A5	6.22310872715761	7.81268398268398	10.1836681186956	8.65084451493386e-23	3.52904434319249e-21	40.9430347259118	up
AC145676.2	0.319137279072479	0.270836940836941	10.1804546200902	8.90292713768206e-23	3.62571329798947e-21	40.9147636852812	stable
DOCK7	5.34027002715261	9.3997113997114	10.1702758893725	9.75048828312191e-23	3.96415190588551e-21	40.8252588235554	up
BRINP1	-6.37006288417658	8.71780663780664	-10.1699282299277	9.78080910100514e-23	3.96975072598664e-21	40.8222029083384	down
IPO4	4.00572362612648	9.06034632034632	10.1649684279933	1.02236988219848e-22	4.14249769667144e-21	40.7786148043814	up
CLEC7A	3.59786668554579	4.64821067821068	10.1631385488994	1.03920755671565e-22	4.20362085378387e-21	40.7625372859559	up
SHMT1	3.56698247572084	8.48685425685426	10.1571093008509	1.0966562909656e-22	4.42853441942624e-21	40.7095787693203	up
FAM20C	61.0935141010477	61.418556998557	10.1554064934281	1.11344426995819e-22	4.48877104260287e-21	40.6946261880602	up
C1QB	234.883986023887	255.081688311688	10.1510531190412	1.15753220708978e-22	4.65867869990982e-21	40.6564070383246	up
CCR5	1.01961195049224	0.924805194805195	10.1433773900978	1.23952553144168e-22	4.9803180775028e-21	40.5890497579799	stable
MSR1	10.5753593143542	8.33437229437229	10.1418333259876	1.256702638763e-22	5.04089066822879e-21	40.57550458882	up
MARCH11	-1.72497784478021	1.57642135642136	-10.1413257029142	1.26240116054821e-22	5.05529493123037e-21	40.5710518420611	stable
PDLIM1	16.7643224334094	15.8356277056277	10.1398905104185	1.27865153535563e-22	5.11183572976256e-21	40.5584635720018	up
PIGT	17.2934294781029	39.2308369408369	10.1389545956098	1.28936030576727e-22	5.14607082436597e-21	40.5502552443048	up
IL18BP	4.88339341340304	8.62229437229437	10.1337736805884	1.35027002141858e-22	5.38022043251951e-21	40.5048267874755	up
IRAK1	20.9343117722508	51.033924963925	10.131886401433	1.37316007307372e-22	5.46235334540952e-21	40.4882825905564	up
RIMS2	-3.19704702570341	3.12551226551227	-10.1313874785907	1.37927536886475e-22	5.47759574055609e-21	40.4839093323427	down
DNM3	-3.49929819593214	7.37569985569986	-10.1281568166451	1.41953265808576e-22	5.62815369743855e-21	40.4555951432072	down
CTC.241F20.3	0.461842048275054	0.867936507936508	10.1207972303332	1.51564476696835e-22	5.99930214938445e-21	40.3911191492966	stable
TNR	-21.2671864536657	20.1852380952381	-10.1201289335448	1.52468563126188e-22	6.02514567332433e-21	40.3852660404125	down
CA13	1.0257495294098	1.86147186147186	10.1179268813317	1.55485569794726e-22	6.134263754385e-21	40.3659819453909	stable
SH2D4A	1.11780863220669	0.91988455988456	10.1168705690278	1.569537546992e-22	6.18201923476142e-21	40.3567325735958	stable
RAB34	27.2740850560543	31.3407936507936	10.1152619118026	1.59216111554975e-22	6.2608473243757e-21	40.342648085245	up
DNAJB1	45.8421282337457	66.4243578643579	10.1113582657856	1.64841439408855e-22	6.47144289214438e-21	40.3084768728405	up
GLA	9.86350602188863	18.7977200577201	10.1101706196351	1.66591683830061e-22	6.52946849678377e-21	40.2980825528633	up
RFT1	2.74728923389579	6.65373737373737	10.1066506846872	1.71888055270508e-22	6.72606652817892e-21	40.2672812717957	up
FXYD6	-317.376728023858	531.652727272727	-10.1047943478799	1.74748172377558e-22	6.8268475746262e-21	40.2510405481356	down
PDCD1LG2	0.80636729356499	0.735685425685426	10.0993145450324	1.83469341308175e-22	7.15590095928325e-21	40.2031117271167	stable
DNAJC12	-6.17311330812422	12.0706926406926	-10.0991171906476	1.83791360323414e-22	7.15682363648984e-21	40.2013859362224	down
UNC80	-3.09574319934703	3.89721500721501	-10.0985108148443	1.84784282741831e-22	7.18382591592918e-21	40.1960835610722	down
ADAP2	5.19501882360777	8.26027417027417	10.0930088776816	1.94040210276634e-22	7.53146039466929e-21	40.1479833625085	up
MYH9	20.2299730139427	34.0110533910534	10.0898489148952	1.99562629804265e-22	7.7332937013165e-21	40.1203664517445	up
CACNG2	-2.93786976728692	2.49024531024531	-10.0856845844465	2.07079050458575e-22	8.01162126346746e-21	40.0839815296604	down
TMEM71	1.23577668204761	1.22572871572872	10.0848891934002	2.08546310239799e-22	8.05539507845743e-21	40.0770332419856	stable
TP73.AS1	4.29407239592876	6.50298701298701	10.0839117489017	2.1036353379638e-22	8.11252425269094e-21	40.0684951487756	up
CKMT1B	-12.4041843380921	12.1990764790765	-10.081808797964	2.143266709185e-22	8.2520928656855e-21	40.0501277045705	down
B3GALT2	-1.94148123469542	2.71815295815296	-10.0797294065102	2.18318211186142e-22	8.39230598032368e-21	40.0319688258085	stable
EHD2	14.2043310956005	18.8704761904762	10.0787409373856	2.20241418352781e-22	8.45268944324504e-21	40.0233377116873	up
VAMP2	-66.6710288017866	127.166623376623	-10.0637538425249	2.51546359777017e-22	9.63872608941103e-21	39.8925503742568	down
ITGB3BP	5.59847387183286	9.73715728715729	10.0602340452143	2.59516285579914e-22	9.92825700511227e-21	39.8618552390561	up
TMEM51	3.93960153920472	7.45909090909091	10.0587676164919	2.62910189982245e-22	1.00420807756435e-20	39.8490692911586	up
SPI1	50.236226866119	61.4863636363636	10.0557481843271	2.70037626269451e-22	1.02979213693566e-20	39.822746901324	up
SERPINH1	43.9134390564874	44.2449494949495	10.0535130255502	2.75436902680521e-22	1.04871507692026e-20	39.8032653234746	up
CAPZA1	8.56909813263142	17.5563203463203	10.0502846847292	2.83424853579395e-22	1.07741869458145e-20	39.7751328805459	up
CASP7	2.78372574170011	4.24896103896104	10.0499804240378	2.84189436644543e-22	1.07861582544188e-20	39.7724818349005	up
FAM110B	-17.5766518965203	23.3527994227994	-10.0444031672837	2.98572692279504e-22	1.13141598257638e-20	39.7238973575978	down
RAP2B	1.94947893588311	4.04304473304473	10.0403422290487	3.09497541947697e-22	1.17096491146678e-20	39.6885344149514	stable
TRIM38	1.46554480185237	1.89021645021645	10.0389772720605	3.13257889817101e-22	1.1833255122902e-20	39.6766506587366	stable
PLA2G15	4.92852792723754	12.5613708513709	10.0384922329775	3.14605017078082e-22	1.18654568312138e-20	39.6724280412093	up
PLOD2	11.1998426646233	13.5674025974026	10.0378867754208	3.16294654633521e-22	1.19104550717336e-20	39.6671573063007	up
SLC25A19	5.96500358148287	10.3594372294372	10.0345021376898	3.25907216906016e-22	1.22531918682204e-20	39.6376971218477	up
CAV1	14.2091680964835	12.8664935064935	10.0289977472562	3.42162452177115e-22	1.28442108613027e-20	39.5898022069386	up
RHPN2	4.57806233446051	6.13529581529582	10.0273660657172	3.47133745874171e-22	1.30104643160683e-20	39.5756083432713	up
DAP	13.1363242324798	29.8868686868687	10.0244310298303	3.56256993291683e-22	1.33315701998246e-20	39.550081033448	up
C9orf64	1.9414709066982	2.7082683982684	10.0221064806665	3.63651025830017e-22	1.35870672220944e-20	39.529867344641	stable
TMEM217	0.64972889007346	0.940591630591631	10.0216297032473	3.65186287363102e-22	1.36232091368254e-20	39.5257218406139	stable
RP13.514E23.1	-2.77638761639822	3.88369408369408	-10.0205745604115	3.68606824629677e-22	1.37294594757641e-20	39.5165480630082	down
LGALS3	71.139982259166	63.4725252525253	10.0187575625738	3.74571757712576e-22	1.39300042670567e-20	39.5007521392855	up
RTN4R	-10.4108476453833	11.5888023088023	-10.0110662463545	4.00899696590796e-22	1.48860387339372e-20	39.4339119290103	down
CGREF1	-11.3540365810999	21.5745165945166	-10.0089427638099	4.08486417940949e-22	1.51443024840024e-20	39.4154648629922	down
NOG	-9.78058045010085	10.1059307359307	-10.0022970346546	4.33162312826883e-22	1.6034358638547e-20	39.3577510876826	down
TMEM214	6.93748713164855	19.9742857142857	10.0015380902848	4.36072710849663e-22	1.61172205164112e-20	39.3511619737014	up
GMPPB	3.01109568389663	6.41248196248196	10.0002221228084	4.41165218842518e-22	1.62803540067315e-20	39.3397376984852	up
SLC25A21.AS1	-1.44288534257302	2.32126984126984	-9.99287090670574	4.70716936766255e-22	1.73442199112322e-20	39.2759403873759	stable
CKMT1A	-10.5236960070631	10.6969264069264	-9.98589003414565	5.00594218061091e-22	1.84167998598641e-20	39.2153894787108	down
GSTK1	29.1939692825371	71.6392929292929	9.98171454601161	5.19355839989517e-22	1.90777772340406e-20	39.1791870876057	up
C19orf55	3.89349794272958	6.01422799422799	9.97490785881697	5.51446149267721e-22	2.02255944686312e-20	39.1201958506746	up
SLC11A1	23.0997648714831	17.8618614718615	9.97283741371176	5.61591796411271e-22	2.05662632374308e-20	39.1022579669035	up
FLNC	12.5741981642818	10.0605916305916	9.97077404791453	5.71886884746612e-22	2.09113577811234e-20	39.0843841825224	up
FLRT1	-4.27949267878267	6.02887445887446	-9.97019261943103	5.748215514421e-22	2.09866735988457e-20	39.0793480913195	down
SLC25A43	1.64373407073011	2.56266955266955	9.96990342093381	5.76286790834369e-22	2.10081933917082e-20	39.0768432561272	stable
CECR1	4.94887116656393	7.2002886002886	9.96931625297746	5.79273111952857e-22	2.10850138640564e-20	39.0717577847024	up
CNPY4	7.0703316619746	16.2148196248196	9.96895815018836	5.81101942083672e-22	2.11195337647895e-20	39.068656360293	up
BAX	54.2527355866131	122.903737373737	9.9608117526271	6.2428759972357e-22	2.26547453170488e-20	38.9981252509797	up
TCEA3	6.17853558994518	6.3381240981241	9.95749790608248	6.42752291231898e-22	2.32895758455884e-20	38.9694464561839	up
ARAP3	6.77853125884956	7.67619047619048	9.95705670614808	6.45251153195555e-22	2.33448558245879e-20	38.9656287477314	up
TNFRSF1B	7.47776440505737	9.63997113997114	9.95371911479979	6.64469267111409e-22	2.40039522743997e-20	38.9367526242253	up
SQSTM1	74.3537590578195	163.363867243867	9.95340989199019	6.66278268982442e-22	2.40331080271907e-20	38.9340776611165	up
FHOD1	8.58887433159531	15.378759018759	9.94767581576135	7.00722466437014e-22	2.52375822859229e-20	38.8844857130949	up
GABRG2	-5.99436191301164	5.32792207792208	-9.94714464096303	7.04001180066994e-22	2.53058854947803e-20	38.8798928559668	down
TMEM255B	4.51223767720009	5.74709956709957	9.94702708201721	7.04728874411692e-22	2.53058854947803e-20	38.878876395322	up
FRMD8	7.66222301810725	16.2447474747475	9.94525778758528	7.15771393710825e-22	2.56639886710636e-20	38.8635794683044	up
PTPN6	18.5408124135862	27.0381240981241	9.94411870694612	7.22971237140132e-22	2.58639751897145e-20	38.8537323066199	up
WBP1LP2	0.173482200862887	0.221457431457431	9.94403462451462	7.23505538512461e-22	2.58639751897145e-20	38.8530054614869	stable
SLC25A24	1.62023812696773	2.13134199134199	9.9431847223393	7.28928268157016e-22	2.60190511432773e-20	38.8456587952137	stable
HSF2BP	-1.26926871116591	1.86930735930736	-9.94003013307266	7.49410619423423e-22	2.67104198040262e-20	38.8183942172029	stable
CCDC125	1.02420474421548	2.39620490620491	9.93970543856391	7.51550943139893e-22	2.67469621262561e-20	38.8155883051502	stable
PWAR6	-6.59766120837574	10.0151515151515	-9.93089091560654	8.12028079271768e-22	2.88564704259139e-20	38.7394420569093	down
RRBP1	17.0770709300193	34.0727561327561	9.92781815591827	8.34225281937094e-22	2.96014228370194e-20	38.7129092125726	up
LBX2.AS1	1.20752344621945	1.51600288600289	9.92573384512366	8.49623493212531e-22	3.01032772993929e-20	38.6949149830249	stable
SOD2	215.695521480568	167.062568542569	9.92514593894396	8.54017484652391e-22	3.02143324548037e-20	38.6898399947921	up
PIPOX	10.4117257750162	12.745468975469	9.92414544112002	8.6154703542331e-22	3.04358302484521e-20	38.6812039051056	up
CYFIP1	10.9730228548582	25.5345021645022	9.92209212960487	8.77206645334259e-22	3.0943464414166e-20	38.6634821877502	up
CTF1	1.70873856840631	2.5866810966811	9.92191145482881	8.78597999347451e-22	3.0947034082742e-20	38.6619229516536	stable
CELF5	-12.6312274491514	18.0988023088023	-9.91877398280364	9.03111208577859e-22	3.17638248682656e-20	38.6348497368086	down
ASIC1	-21.7712022121906	35.2541414141414	-9.91821707030943	9.07532721272997e-22	3.1872602320901e-20	38.6300448146132	down
MYO1F	9.17085505821987	12.8746608946609	9.91259239850611	9.53409699407087e-22	3.34348515492366e-20	38.5815276745181	up
C19orf40	0.648189102297143	0.997056277056277	9.90633372871289	1.0071646741913e-21	3.52684073574112e-20	38.5275660524181	stable
GIMAP2	2.55809731638652	4.40887445887446	9.90542985953157	1.01517230572507e-21	3.54969943111184e-20	38.5197750939697	up
GPR84	1.23094734387233	0.992366522366522	9.900190244355	1.06285075857771e-21	3.71100453362497e-20	38.474622393387	stable
CDH20	-6.53638420149596	12.0275901875902	-9.89948420146168	1.06944295087404e-21	3.72859419514763e-20	38.4685393955071	down
SLITRK5	-1.89308623877665	2.70698412698413	-9.89761590361657	1.08708312716501e-21	3.78459549656124e-20	38.452444418971	stable
GNA15	2.49526452999282	3.67735930735931	9.89684989242116	1.09439880479004e-21	3.80454262760849e-20	38.4458460588708	up
PTPN22	0.388680681647814	0.387575757575758	9.89539243067024	1.10845313964115e-21	3.84782423452565e-20	38.4332926557652	stable
LINC00634	-27.0907335376725	38.0403751803752	-9.89360812959652	1.12590305467955e-21	3.90275094979744e-20	38.4179260096293	down
GPSM3	10.6764712398593	16.7095815295815	9.89099810049319	1.15192006560706e-21	3.98717267153196e-20	38.3954518243742	up
SOCS3	28.2738940713964	20.0038961038961	9.88783481343851	1.18425215684812e-21	4.09317816805706e-20	38.3682196624007	up
TRIM5	2.07378054671752	3.8034632034632	9.88364281527331	1.22848886530576e-21	4.2399658146891e-20	38.3321415844467	up
NEXN	1.67382960470423	1.79075036075036	9.88288395109588	1.2366702606626e-21	4.26207033656807e-20	38.3256117114074	stable
GPR132	0.711870533557659	0.992626262626263	9.88254231641032	1.24037107354372e-21	4.26869167017119e-20	38.3226721367535	stable
LAPTM5	102.739534490513	119.104574314574	9.88033936622888	1.26449999266064e-21	4.34549589168349e-20	38.3037188190345	up
RP11.327F22.2	0.164499425296929	0.188932178932179	9.87412838314513	1.33506342783461e-21	4.58142581451628e-20	38.2502990417651	stable
ICAM1	9.59010053139209	7.70291486291486	9.87235579828457	1.35590854962388e-21	4.6463111971183e-20	38.2350579195825	up
SOX8	-176.535919608204	223.281226551227	-9.87024821430281	1.38111346335404e-21	4.72592990662957e-20	38.2169390666627	down
FBXO17	5.47043744065564	6.89262626262626	9.86753705955756	1.4142208035156e-21	4.83232399058815e-20	38.1936356024803	up
CTNNA1	32.7297755326411	92.0236075036075	9.86578660544264	1.4360133166522e-21	4.89980816878183e-20	38.1785923011697	up
HEXB	32.3047749496092	51.8812121212121	9.86311609632939	1.46990324319084e-21	5.00831947363903e-20	38.15564596369	up
ERMAP	1.65147240592359	3.84399711399711	9.85857351954109	1.52938169151719e-21	5.20358562190396e-20	38.1166246175114	stable
FNDC3B	4.56105178990853	6.0511544011544	9.85623321468847	1.56094973618694e-21	5.30347044219775e-20	38.0965263573367	up
NUDT19	1.03495852143058	2.83238095238095	9.85121444702565	1.63084189469456e-21	5.5330982359319e-20	38.0534378722214	stable
EPB41L4A.AS1	-39.3424246639241	65.0582395382395	-9.85103877653028	1.63334371311407e-21	5.53375927209989e-20	38.0519299571543	down
CHGA	-51.9620984158189	51.9403896103896	-9.84534429473938	1.71653564800845e-21	5.80741052027908e-20	38.0030607902274	down
CMTM7	3.9179368992687	5.3623088023088	9.84124002045383	1.77908792020401e-21	6.01056083689207e-20	37.9678517209062	up
CAMK4	-1.97402600323168	1.96141414141414	-9.83874524609049	1.8182090952801e-21	6.13409023466719e-20	37.946455361056	stable
CDHR1	-7.348067165298	8.48002886002886	-9.8367839967231	1.8495616983227e-21	6.23110062607679e-20	37.9296376289032	down
ARL3	-6.23544985091047	17.3111255411255	-9.83406889337689	1.89385185523494e-21	6.37136387819363e-20	37.9063597563771	down
NALCN	-3.62606678216258	5.43047619047619	-9.83299649574046	1.91163360936165e-21	6.42217862573639e-20	37.8971669138286	down
CLIC4	35.4987610567871	51.2250937950938	9.83264729948423	1.9174593873307e-21	6.4327410243219e-20	37.8941736849883	up
TRIM22	12.2557387016707	18.7846176046176	9.82748819511623	2.00561024798813e-21	6.71907444392337e-20	37.8499603717539	up
SLC22A17	-75.1836958404836	186.413636363636	-9.82379619085737	2.07114857332512e-21	6.92895966922589e-20	37.81833077306	down
TCTN2	2.55266570605185	4.9068253968254	9.81423900479777	2.25082964497506e-21	7.51958923314995e-20	37.7364954330229	up
FSTL1	19.8367075344405	21.2848484848485	9.81177095736325	2.29968836136106e-21	7.67213139415406e-20	37.7153720286906	up
NSUN7	0.891818060668654	0.804314574314574	9.81056695050547	2.32390361898668e-21	7.74214945953243e-20	37.7050686865322	stable
DLGAP3	-8.34221902017299	9.82712842712843	-9.80471699578779	2.44520499064087e-21	8.13496977954265e-20	37.6550210060898	down
ATP8A1	-6.83345954590135	10.1611976911977	-9.80355692304022	2.46999508313425e-21	8.20606261206942e-20	37.6450989966291	down
SECTM1	4.5815078875914	4.69917748917749	9.80200568876919	2.50353381546733e-21	8.30598418141285e-20	37.6318327973487	up
MAGOH	19.4206378371173	43.3269985569986	9.80109610914807	2.52340910504669e-21	8.36036107772857e-20	37.6240547830587	up
C1orf162	9.69141926671216	13.1297835497836	9.79777578644335	2.5972985101819e-21	8.59329646396321e-20	37.5956665982093	up
GLRX	19.0995210807748	31.0102741702742	9.79454616081349	2.67122632018094e-21	8.82571704437743e-20	37.5680608189714	up
AC091878.1	-0.313482867185289	0.298412698412698	-9.78971391087367	2.78575157894222e-21	9.19144747236409e-20	37.5267691574636	stable
GALNT13	-11.5926421348971	15.3278643578644	-9.78888394153691	2.80590606341115e-21	9.24522922294551e-20	37.5196786021206	down
FAM133A	-1.25956106011895	1.65300144300144	-9.78333395805341	2.94444395629465e-21	9.68839193136347e-20	37.4722759044431	stable
FAM19A1	-1.77964526661226	1.67419913419913	-9.78290840296872	2.95534229977692e-21	9.71093092393821e-20	37.4686420540397	stable
APOC2	59.3343701587511	67.8864502164502	9.78251283842866	2.9655084501646e-21	9.73100563530757e-20	37.4652644024212	up
EPSTI1	2.01696606753177	2.60728715728716	9.78132745449791	2.9961813049595e-21	9.81822417514529e-20	37.4551432482646	up
CD164	14.6497542936148	29.9292929292929	9.7800755248787	3.02891760260967e-21	9.91195723517028e-20	37.444454913106	up
PLEK	4.07701487564757	4.79271284271284	9.77724238410273	3.10431539195927e-21	1.01448519491726e-19	37.4202708197694	up
BTN3A2	9.41072404257796	14.5690909090909	9.7765107808265	3.12408578347774e-21	1.01955708419429e-19	37.4140266096184	up
PPIC	4.78242433076243	5.45658008658009	9.77563044824393	3.14804086176707e-21	1.02597902379357e-19	37.4065134674878	up
SYP	-105.703430810748	128.567489177489	-9.77109024894238	3.27450735228263e-21	1.06574773214659e-19	37.3677735414491	down
DGCR9	-2.26189318851929	2.75564213564214	-9.76925191600492	3.32713472957101e-21	1.08140895336341e-19	37.3520915592097	down
PLOD1	27.0101383451882	38.4834487734488	9.76678837288404	3.39897732335514e-21	1.10326480453748e-19	37.3310796891457	up
KRT8P12	2.03461911345803	4.90405483405483	9.76561933353632	3.43360512894335e-21	1.11299846254006e-19	37.3211102061183	up
RP11.58B17.2	-18.9980498409157	35.5994372294372	-9.76261548759114	3.52419323372133e-21	1.14082082452461e-19	37.2954977613073	down
LACTB	1.86729772950641	5.00731601731602	9.76116706474762	3.5687165240151e-21	1.15367659382143e-19	37.2831498387663	stable
ICMT	3.96612841698453	11.4906349206349	9.76078785948959	3.58046478068661e-21	1.1559166715253e-19	37.2799173118591	up
BTK	2.43142534690409	3.84712842712843	9.74709509764141	4.03136822024292e-21	1.29973695563128e-19	37.1632572915658	up
TMEM140	5.26457855108192	8.67266955266955	9.74534924801966	4.09276331316429e-21	1.31775991399828e-19	37.1483918518438	up
IL10RB	3.78984024920453	9.07691197691198	9.74361478117072	4.15467574131872e-21	1.33590089821732e-19	37.1336253285536	up
CEBPB	30.5638909063649	41.5961471861472	9.74023862107562	4.27786341318748e-21	1.3736694737902e-19	37.104887821496	up
HDAC7	8.05543968949368	19.0740404040404	9.73857732780999	4.33980213662295e-21	1.39169563972159e-19	37.0907498412037	up
FPR1	7.38396903266644	6.93994227994228	9.7358744988859	4.44247790069252e-21	1.42271985853019e-19	37.0677520585563	up
CSMD1	-1.50433767553432	2.46808080808081	-9.73569736116785	4.44929051085773e-21	1.42300175311926e-19	37.0662450010296	stable
RP11.986E7.7	1.89227724009262	1.44269841269841	9.73202839248282	4.59274857888084e-21	1.46692756540099e-19	37.0350347087766	stable
CRNDE	16.6185463343939	15.8343145743146	9.73147180038655	4.6149084226561e-21	1.47033228344281e-19	37.0303008043809	up
IRAK4	2.08141202045609	4.64776334776335	9.73145277666198	4.61566769263533e-21	1.47033228344281e-19	37.030139008198	up
PLEKHO2	4.99639402975124	13.0669264069264	9.72945568918078	4.69606759804763e-21	1.49395986040277e-19	37.0131551739911	up
KDELC2	2.75847570421947	3.84984126984127	9.72755728297681	4.77378115608379e-21	1.51667137206599e-19	36.9970130026204	up
MUL1	4.69269802268822	13.3564790764791	9.72547450000154	4.86050942650697e-21	1.54218306367226e-19	36.9793058180139	up
PVT1	3.6072370108777	4.49502164502165	9.72502964705249	4.87923479730816e-21	1.54607932738482e-19	36.9755241863774	up
FAM109B	1.88725791674301	2.43350649350649	9.72437523967617	4.90691106361322e-21	1.5527978322281e-19	36.9699614005327	stable
WDFY4	1.24697364694907	2.21546897546898	9.72413725734232	4.91701437361081e-21	1.553944977336e-19	36.9679385034945	stable
CDIP1	-25.4108762972468	62.239696969697	-9.72397678348204	4.92383877334361e-21	1.55405421916044e-19	36.9665744650256	down
FAM216A	-5.106537455648	13.848455988456	-9.72194043383571	5.01125748889646e-21	1.57956679876688e-19	36.9492668390907	down
PLBD1	1.55203211673968	1.56800865800866	9.71956680342059	5.11509862542432e-21	1.61018203055188e-19	36.9290960161052	stable
CDH10	-4.75819993003619	8.17715728715729	-9.7148250992671	5.32896576705388e-21	1.67530670844458e-19	36.8888127660778	down
SRPX2	6.94074844663589	4.764329004329	9.70853903285548	5.62620767815685e-21	1.76643774314069e-19	36.8354323243118	up
ADPRHL2	9.91354816678043	25.2172871572872	9.70771065855745	5.66658400312667e-21	1.77678889520261e-19	36.8283998332601	up
SLAMF8	2.46342106578267	2.24362193362193	9.70507131547537	5.79715497986819e-21	1.81535713449214e-19	36.8059961411273	up
SP140	0.711435425030396	1.08186147186147	9.70462606441621	5.81947408464016e-21	1.8199703372655e-19	36.8022171456368	stable
LGALS1	877.905141343637	989.398066378066	9.70277585410959	5.9131354949442e-21	1.84685392079722e-19	36.7865151970338	up
NRSN1	-12.7285770685147	14.0072294372294	-9.69526694652012	6.30883480219223e-21	1.96788062939122e-19	36.7228136029872	down
RPN1	18.8371200712963	60.1385137085137	9.69432044565493	6.36053982162089e-21	1.98143206105481e-19	36.7147866467608	up
BIN3	5.19542911162562	16.7824386724387	9.69329744103767	6.41689641758968e-21	1.99639551710407e-19	36.7061115566452	up
GDAP1	-6.56844322100256	12.7591630591631	-9.69128584949085	6.52916089144851e-21	2.02869148061108e-19	36.6890552651689	down
HLF	-4.98012085422535	5.73171717171717	-9.68810597741084	6.71060908131405e-21	2.08237231608642e-19	36.6620986000964	down
FUT9	-2.12378537755495	2.94989898989899	-9.68755114296122	6.74277692372892e-21	2.08965103448948e-19	36.6573958013642	down
FAM86DP	3.00897902750243	6.51906204906205	9.68576886012139	6.84714652502094e-21	2.11925811220229e-19	36.6422904849509	up
LRRC42	4.6402421249021	10.3505483405483	9.6855761639248	6.85852619125178e-21	2.12004468749429e-19	36.6406574603434	up
KYNU	1.32299728473622	1.17760461760462	9.68066689856288	7.1548495518059e-21	2.20879506047836e-19	36.5990616846086	stable
DDB2	6.13630799087137	8.36629148629149	9.67755158175557	7.34943503908689e-21	2.26594984939045e-19	36.5726741846471	up
SLC44A3	2.20488530925687	4.05116883116883	9.67655266013668	7.41293219766793e-21	2.28259312741284e-19	36.5642144386648	up
DOK6	-1.82113316453168	2.01867243867244	-9.67024226960645	7.82681279691465e-21	2.40694562255887e-19	36.5107878414047	stable
SLC8B1	5.51895037563921	13.4823232323232	9.66914531875202	7.90105973627568e-21	2.42666734819519e-19	36.5015032653448	up
ZNF436	6.45939489597039	7.895670995671	9.66395631158631	8.26184727120858e-21	2.5342318477555e-19	36.4575944345472	up
HGF	1.70181572854025	1.77792207792208	9.66241649530088	8.37201731336389e-21	2.56474558487432e-19	36.4445681190745	stable
RTN3	-70.9948450800432	173.007402597403	-9.66149969749145	8.43830214011001e-21	2.58175450809718e-19	36.4368130748617	down
SEC24D	2.45922706601588	3.33040404040404	9.65347005043377	9.04152634022356e-21	2.76279098500564e-19	36.3689155041063	up
RP11.482M8.3	-1.22946752511203	1.35038961038961	-9.65286918468087	9.08834779115723e-21	2.77356486598586e-19	36.3638363941928	stable
PINLYP	9.02113349769281	11.3662481962482	9.6441959381316	9.79158167431448e-21	2.98437953776088e-19	36.29054835683	up
ATOH8	-36.3771129916213	35.4265945165945	-9.64365160806596	9.83747246600896e-21	2.99456157413905e-19	36.2859504959112	down
RP11.783K16.10	-1.28909996501808	1.53779220779221	-9.64275486130152	9.91353969179605e-21	3.01389197195325e-19	36.2783762634726	stable
PLCB1	-4.21662424414057	6.7927417027417	-9.64258861751458	9.92770535934759e-21	3.01437808170469e-19	36.2769721700189	down
RRAS	20.5386595259115	34.4307070707071	9.64224788234541	9.95680219684098e-21	3.01939082548198e-19	36.274094381583	up
GRIA4	-14.432700937849	20.1695382395382	-9.63878277072119	1.02575452106916e-20	3.10666334556639e-19	36.2448330636129	down
MARVELD1	3.72116589761955	5.0912987012987	9.63554360209187	1.05468118335342e-20	3.18724433858327e-19	36.2174869743016	up
RP11.806H10.4	2.7257591910846	2.00359307359307	9.63550639156847	1.05501813683875e-20	3.18724433858327e-19	36.217172871916	up
CTD.3138B18.5	0.907113907814291	1.92431457431457	9.63443934017094	1.06472616227134e-20	3.2102246933771e-19	36.2081660444212	stable
VAMP8	38.6202667788308	45.8845743145743	9.63437639854819	1.0653015616493e-20	3.2102246933771e-19	36.2076347869528	up
TRNAU1AP	4.90072762406083	13.8985858585859	9.63408317055324	1.06798625630171e-20	3.21427682934869e-19	36.2051598369476	up
ANTXR2	4.03638636704368	5.41496392496393	9.63201638679872	1.08710014525318e-20	3.2677031559133e-19	36.1877170639721	up
NAP1L5	-10.4263388082825	18.7411255411255	-9.62977378724529	1.10822362402768e-20	3.32702879468734e-19	36.168793704956	down
TIFA	0.759001432593156	1.03344877344877	9.62816745516858	1.12360350775056e-20	3.3689846675516e-19	36.155241320214	stable
FKBP9	18.0630601689127	21.137316017316	9.62773923695652	1.12773908537081e-20	3.37716322606613e-19	36.1516287976195	up
TTC26	1.17087613066582	1.77773448773449	9.62700819797846	1.13483408299386e-20	3.39417271181717e-19	36.1454619097239	stable
KIF1A	-55.314688327698	107.620404040404	-9.62673106593038	1.13753529758301e-20	3.39801484223208e-19	36.1431241765069	down
SWAP70	3.2487224100881	5.21997113997114	9.62604963624295	1.14420433941264e-20	3.41368525988695e-19	36.1373762292527	up
NUAK2	1.218632706435	1.18535353535354	9.6245783919015	1.15873559359211e-20	3.45274418428495e-19	36.12496715076	stable
FAM46B	1.46113008279056	1.35051948051948	9.62035857312011	1.20143639790072e-20	3.57554030725118e-19	36.0893834852607	stable
C10orf10	24.3300154087054	25.992784992785	9.61860479806055	1.2196384217659e-20	3.62161663916044e-19	36.0745982572608	up
MAPKAPK3	5.70446502640299	14.0830158730159	9.61857611258617	1.21993840181833e-20	3.62161663916044e-19	36.0743564409982	up
PHC2	28.6796927420829	78.2528427128427	9.61839610139535	1.22182254933998e-20	3.62272651310483e-19	36.0728389735552	up
LINC00601	0.211525461844713	0.203419913419913	9.61785653764182	1.22748736777882e-20	3.63502956677907e-19	36.0682906614096	stable
RTP4	1.67461753094234	2.82376623376623	9.61396341778045	1.2691394720166e-20	3.7537421103899e-19	36.0354789429806	stable
FAM46A	2.39317819126784	2.45451659451659	9.60748700705126	1.34155481792408e-20	3.96303884452524e-19	35.9809173549608	up
EVC2	0.577555762855857	0.552655122655123	9.60687142289023	1.34864739002356e-20	3.97909039907688e-19	35.9757327241191	stable
FPR3	2.3593507521114	2.16333333333333	9.60013319348115	1.42875481995395e-20	4.21026312853015e-19	35.9189979431622	up
IFI30	98.1928866752176	81.5943867243867	9.59648586077106	1.4740648186248e-20	4.33704545896714e-19	35.8883006726788	up
G6PD	9.17492537189113	24.2450216450216	9.59638050062904	1.47539462813907e-20	4.33704545896714e-19	35.8874140559229	up
RP11.497H16.7	1.3921932834702	2.20396825396825	9.59609823621831	1.47896310720513e-20	4.34221395991793e-19	35.8850388076164	stable
SLC7A14	-2.32396595092537	2.80747474747475	-9.59564897579624	1.48466045196855e-20	4.35361250138993e-19	35.8812584018133	down
POFUT1	4.10519056820638	10.33556998557	9.59249623597366	1.52525874539739e-20	4.46720165150758e-19	35.8547327432122	up
STK3	1.9293844013926	3.97030303030303	9.59233902439488	1.52731172923417e-20	4.46775932306585e-19	35.8534102136571	stable
GLUD1	-55.2560843564164	97.0166378066378	-9.59186625114271	1.53350206154693e-20	4.48040364803e-19	35.8494331470128	down
PSMB8	33.7927576585428	59.0761471861472	9.59051174968056	1.55137543323123e-20	4.52710979524544e-19	35.8380396282962	up
DERL2	10.0232517366026	26.719494949495	9.59036599987515	1.55331093831272e-20	4.52725024025606e-19	35.8368137130531	up
TMEM50A	15.8557765987571	42.5251515151515	9.58932570957109	1.56719528319523e-20	4.56217393907816e-19	35.8280641470806	up
FADD	4.28361388282716	10.8391197691198	9.58672997433594	1.60237810775971e-20	4.65893862676754e-19	35.806235365952	up
RASSF1	5.91803718078986	17.3956132756133	9.5851474452284	1.62421071265144e-20	4.7167000441126e-19	35.7929293347154	up
MIR155HG	0.728755642917824	0.603304473304473	9.58106750875833	1.68186660050022e-20	4.87822661985476e-19	35.7586326405845	stable
PON1	-0.544994003098403	0.61997113997114	-9.57911951254431	1.71010563757204e-20	4.95414298652664e-19	35.7422613609492	stable
OSTC	15.5796932418249	30.1524675324675	9.57883815407012	1.71422298101784e-20	4.96008041564233e-19	35.739896988359	up
DIRAS3	6.57086546950741	6.1501443001443	9.57697952010015	1.74166971722779e-20	5.03342548278832e-19	35.7242794448718	up
CYTIP	1.21461261681464	1.36239538239538	9.57565026254868	1.76156571162656e-20	5.08479864317524e-19	35.7131115126953	stable
ARHGAP15	2.57662640968832	3.52919191919192	9.56431955917143	1.94056342687132e-20	5.59474698562046e-19	35.6179632100825	up
GABRG1	-2.56351310156421	2.57455988455988	-9.5624191140255	1.97230253371778e-20	5.67942627566487e-19	35.6020128700571	down
CD180	1.14525070380303	1.37854256854257	9.56124095337588	1.9922365745601e-20	5.72994948608789e-19	35.5921258442817	stable
BST2	92.1528589395476	102.229134199134	9.5609253550017	1.99761019758565e-20	5.73852404904036e-19	35.589477527275	up
ACTA2	43.2990954673417	50.1253391053391	9.56069244658888	2.00158508505289e-20	5.74306476497172e-19	35.5875231389406	up
VMP1	31.9618935216804	43.8430447330447	9.56011321400524	2.01150446183166e-20	5.76463052878807e-19	35.5826628222928	up
SLC1A6	-4.85106061868039	5.45099567099567	-9.55947911335926	2.02241931015075e-20	5.78899427119165e-19	35.5773423682046	down
PDE6G	0.775576119005177	1.02656565656566	9.55919534646839	2.02732281049339e-20	5.79159011395207e-19	35.5749614949234	stable
HERC5	2.29313254818343	3.14877344877345	9.55914724778933	2.02815512390867e-20	5.79159011395207e-19	35.5745579406566	up
RP11.218E20.3	0.411469074311605	0.433737373737374	9.55850101843448	2.03937055130776e-20	5.81669220145294e-19	35.5691361416545	stable
CCDC102A	2.78464451699954	4.83731601731602	9.55463650664401	2.1077339701209e-20	6.00453856784918e-19	35.5367191294972	up
PMM2	3.11644408722159	6.42562770562771	9.55448930368312	2.11038241255734e-20	6.0049517117453e-19	35.5354845326611	up
THEMIS2	9.82941280338487	13.4644444444444	9.55403685511124	2.1185434256643e-20	6.02103094211013e-19	35.5316899203608	up
SLIT1	-12.9650696306909	18.6827272727273	-9.55340660590319	2.12996364836045e-20	6.04632402760025e-19	35.5264043522706	down
FBP1	2.97394970931685	3.28142857142857	9.55066631079156	2.18033161139992e-20	6.1819875133156e-19	35.5034260423142	up
TEAD4	5.90313554663423	4.96220779220779	9.54905813325489	2.21043836300411e-20	6.25995100512156e-19	35.4899432732983	up
GPM6A	-112.104668671188	238.833189033189	-9.54798439248161	2.2307688586317e-20	6.3100769589621e-19	35.4809421257543	down
MED8	5.06632040112601	14.7063636363636	9.54603340801181	2.26818461061526e-20	6.40835621376068e-19	35.4645890441826	up
CACNA2D3	-2.0098806450001	2.39780663780664	-9.53932839552792	2.40157613651098e-20	6.77724785723399e-19	35.4084073734516	down
RNASE6	6.50411362462724	8.96067821067821	9.53917034539289	2.40481244012531e-20	6.77840611060937e-19	35.4070834271992	up
GS1.18A18.1	-0.179513168196433	0.168816738816739	-9.5378736151961	2.43152853429069e-20	6.84566607418202e-19	35.3962216784872	stable
SLC12A5	-28.3987264080228	31.4717893217893	-9.5371729386797	2.44608649976604e-20	6.87857876552027e-19	35.3903531006403	down
ACTN4	60.3216252436235	129.839624819625	9.53566314557405	2.47774966696345e-20	6.95945916410447e-19	35.3777088176952	up
PIK3R6	0.897734420549377	1.314329004329	9.53265965583967	2.54195081973553e-20	7.1314355921633e-19	35.352559615775	stable
FAM47E.STBD1	1.25454015425363	1.8372582972583	9.53064724229184	2.58588657191398e-20	7.24622210286222e-19	35.3357124139563	stable
C17orf96	-4.51910387966224	8.05376623376623	-9.52567285795448	2.69774409159886e-20	7.55085035299672e-19	35.2940803515423	down
ZNF790	1.42116256600755	3.40180375180375	9.5244726658491	2.72544249124513e-20	7.61916473828592e-19	35.2840380901319	stable
IGFBP5	66.2271980310171	57.3163347763348	9.52434075145604	2.72850398557035e-20	7.61916473828592e-19	35.2829343936228	up
PI4K2B	3.5309228565241	7.29222222222222	9.52319059207415	2.75534187783451e-20	7.68516111902517e-19	35.2733117785847	up
CPQ	5.81683538505102	9.08926406926407	9.52169905804192	2.79053527385465e-20	7.77428218512793e-19	35.2608344362494	up
AMZ1	-2.95609201912347	3.6562481962482	-9.52035628387885	2.82259936994383e-20	7.85448852515576e-19	35.2496028172824	down
SCMH1	3.28764754876643	9.24750360750361	9.51824246075936	2.8738164705475e-20	7.98774457462606e-19	35.2319242283146	up
HAR1B	-0.718061584847833	0.682178932178932	-9.51579018808741	2.93438868639175e-20	8.14666451625913e-19	35.2114188465113	stable
ST8SIA4	1.30049124618946	1.6192784992785	9.51176326909618	3.03661094381082e-20	8.42071522649597e-19	35.1777553956799	stable
RAB11FIP4	-6.40847370525234	10.5784848484848	-9.51028734067262	3.07495394196231e-20	8.51719632862008e-19	35.1654199537348	down
ITGB5	18.7749409471772	35.1634920634921	9.50610500791914	3.18623130572417e-20	8.81523994583686e-19	35.1304730335143	up
EHD4	3.49091644317101	5.53002886002886	9.50315579772291	3.26708908610662e-20	9.02853293876031e-19	35.1058369823139	up
RAB33A	-8.44559077809811	15.3988888888889	-9.5015304988829	3.31251498069687e-20	9.14353243290861e-19	35.0922626521791	down
TMEM8A	13.3800320667654	28.9514574314574	9.50065957124849	3.33711368376502e-20	9.2008443600542e-19	35.0849894864759	up
TMC8	2.98360038979859	5.0053823953824	9.49944795016308	3.37163630091635e-20	9.28535475890705e-19	35.0748720214931	up
FBLN5	11.6769359997335	11.739898989899	9.49820193230249	3.40750801893386e-20	9.37338243694569e-19	35.0644683640281	up
USP30.AS1	0.852976712032115	0.735815295815296	9.49757278237528	3.42576406986417e-20	9.41280672896127e-19	35.0592156588025	stable
WARS	26.5732319135112	44.0656854256854	9.49614810006372	3.46746302672275e-20	9.51648004828359e-19	35.0473221260736	up
SFT2D2	1.62769394146356	4.44477633477633	9.49464041983639	3.51213896246085e-20	9.62807740486268e-19	35.034737201585	stable
RP11.227B21.2	-7.41100564708239	7.01189033189033	-9.49408846862965	3.5286367171544e-20	9.6622612938793e-19	35.0301303321172	down
RP11.876N24.5	0.480213556329227	0.873650793650794	9.49383539822688	3.53622660949938e-20	9.67200315644945e-19	35.0280181447395	stable
LATS2	1.02825165331245	1.32845598845599	9.4916904276894	3.60120982443913e-20	9.83480017702688e-19	35.0101174324921	stable
VSTM2A	-10.0022453399078	9.43920634920635	-9.49160089958294	3.60394770317531e-20	9.83480017702688e-19	35.0093703490037	down
DDX60L	2.54815636920923	4.05434343434343	9.49048926145045	3.63811520982586e-20	9.916757902056e-19	35.0000945340314	up
BAK1	2.31286160483747	7.53487734487735	9.48643852780334	3.76535668831854e-20	1.02418435909709e-18	34.966301154167	up
MAPK8IP2	-45.4044453698927	62.5824386724387	-9.48642097962652	3.76591739160224e-20	1.02418435909709e-18	34.9661547820192	down
PLXDC2	3.307944478686	5.15037518037518	9.48438363410439	3.83158056888832e-20	1.04086209632983e-18	34.9491623708805	up
DOK1	5.68377321717106	14.8033189033189	9.48233319168705	3.89881093320766e-20	1.05792735129923e-18	34.9320635557848	up
CCRL2	1.10584739551231	1.57532467532468	9.48215808367044	3.90460628711557e-20	1.058302723266e-18	34.930603446631	stable
EFNA4	1.73777681531208	2.6584126984127	9.48044731621732	3.96167653490567e-20	1.07255908626165e-18	34.9163395856198	stable
SYNM	11.1070616015058	18.8888311688312	9.48011399146647	3.9728918728073e-20	1.07438283374328e-18	34.9135606549097	up
CTD.2228A4.1	-1.36869259216072	1.07900432900433	-9.47985822004491	3.98151910619881e-20	1.07550336486927e-18	34.9114283377274	stable
RCAN1	58.0003074244973	56.6046753246753	9.47825764744499	4.03592985972688e-20	1.08897468554858e-18	34.8980856752772	up
GBE1	4.97489130615847	6.8362481962482	9.46925156446165	4.35610692904257e-20	1.17404423490948e-18	34.8230416178414	up
PLAU	15.1710600356482	11.4213564213564	9.46744031787847	4.42347511113314e-20	1.19086304703424e-18	34.8079558532016	up
PTBP1	26.3779369825588	64.0461327561327	9.46365445846419	4.56763899848727e-20	1.22829547821428e-18	34.7764308215054	up
NMNAT2	-8.80213764554987	9.96565656565657	-9.46183223325423	4.63867829261245e-20	1.24600197317911e-18	34.7612605216636	down
BCAT1	5.87426496310239	5.82857142857143	9.4598759346525	4.71616298211509e-20	1.26539822653238e-18	34.7449765411749	up
RP11.401N18.1	-0.207669787276574	0.212568542568543	-9.45852971927103	4.77022699137941e-20	1.27847413231528e-18	34.7337723199209	stable
FAM129B	18.3126318901899	33.9137373737374	9.4579949000997	4.79187533450614e-20	1.2827709556032e-18	34.7293214912079	up
MAGEH1	-22.5831264679918	51.0729725829726	-9.45786975942566	4.79695479708205e-20	1.2827709556032e-18	34.7282800835905	down
ABCC3	15.0002073095567	9.3610101010101	9.45725008142824	4.82218624894581e-20	1.28808219992721e-18	34.7231233442125	up
SLC35F6	3.26021788742479	10.8931457431457	9.45708405597082	4.82896861522369e-20	1.28845906755696e-18	34.721741783688	up
GNAO1	-18.6933012110412	36.8246176046176	-9.45646422647272	4.854373095423e-20	1.29379830488791e-18	34.7165841132204	down
CD33	3.96333910812745	5.97414141414141	9.45447158520393	4.9369443304106e-20	1.31434499060554e-18	34.7000048845464	up
PLS3	11.6777793973113	18.3821356421356	9.43937477412707	5.60941354414597e-20	1.49171843329744e-18	34.5744833402785	up
BCL10	1.03828172111075	2.35386724386724	9.43578336864274	5.78230444361834e-20	1.53599265436404e-18	34.544645550087	stable
HLX	3.15205535473338	4.29490620490621	9.43457779622753	5.84151612598425e-20	1.55000494816354e-18	34.5346314827062	up
KCNC2	-5.1062245339908	4.57688311688312	-9.43101753453552	6.01990697640562e-20	1.59557468113858e-18	34.5050639805292	down
MR1	2.72837567256916	3.57020202020202	9.43049223481185	6.04668058513268e-20	1.60090206617635e-18	34.5007021635933	up
GPR82	0.364097632889673	0.3495670995671	9.42858508046113	6.14488017732288e-20	1.62510739595859e-18	34.484867714621	stable
PSMC4	21.0625189485429	65.307619047619	9.42822482105487	6.16360658060816e-20	1.62826465913048e-18	34.4818768812939	up
TPM4	43.1241634322265	75.8115151515152	9.42763838249815	6.19421083084106e-20	1.63454934212744e-18	34.4770085222565	up
BZRAP1	-22.9483257816797	42.7316738816739	-9.4273249648748	6.21062871124022e-20	1.63708077908263e-18	34.47440676049	down
SEPT9	44.8952706101844	106.778874458874	9.426895981923	6.23317019386557e-20	1.64121902788423e-18	34.4708457687044	up
DNALI1	16.645530559211	23.814329004329	9.42339357840581	6.42026638072054e-20	1.68862861485026e-18	34.4417769534109	up
HMGCLL1	-1.43814245972915	1.67467532467532	-9.42296035207788	6.44379227686504e-20	1.69295997092182e-18	34.4381818936651	stable
CLU	4697.89457155467	7795.95950937951	9.41859032146325	6.68592941557291e-20	1.75465414541956e-18	34.4019250136879	up
HMG20B	37.3396740017654	87.330101010101	9.41761378555431	6.74125791086052e-20	1.76724102194329e-18	34.3938247499278	up
NFE2L3	1.82539288034514	2.89731601731602	9.41677674023625	6.78904397762399e-20	1.77782530448981e-18	34.3868820614655	stable
PDXP	-32.0905178990858	50.8387012987013	-9.41480727109662	6.90280653276938e-20	1.8056447143025e-18	34.3705486091066	down
KIAA1644	-2.98155419699824	3.02362193362193	-9.41306794073715	7.00484449879687e-20	1.82910000363067e-18	34.3561259634646	down
KDELR2	17.3023812696772	35.6026262626263	9.41301921151463	7.00772461473541e-20	1.82910000363067e-18	34.3557219270265	up
BTN2A3P	0.762194865985904	0.96997113997114	9.41147334721771	7.09970349931748e-20	1.85109334606661e-18	34.3429052910083	stable
HS2ST1	4.31573428728488	7.80881673881674	9.40605298721577	7.43176324565502e-20	1.93556682924568e-18	34.2979783506465	up
VKORC1	37.7385058553078	77.1750505050505	9.40450544405905	7.52935972374856e-20	1.95885847823814e-18	34.285155121177	up
APEX2	2.44993486698537	6.09066378066378	9.40183471959703	7.70078501066395e-20	2.00128634941274e-18	34.2630288319756	up
BATF	3.30663498858922	2.99663780663781	9.39939988953995	7.86043485429225e-20	2.04056548538862e-18	34.2428610949297	up
TPRG1	0.796691875864135	0.813160173160173	9.39850899803183	7.91966546423404e-20	2.05371908638467e-18	34.2354828333363	stable
TXNDC12	10.2974604787526	26.2626262626263	9.39744390338063	7.99105834441934e-20	2.06999477869964e-18	34.2266625495829	up
BEX2	-52.9139053155875	84.1099855699856	-9.39373834599289	8.24444325339244e-20	2.13122824623133e-18	34.1959820230673	down
NAP1L2	-7.65742699605208	9.16707070707071	-9.39372722757274	8.24521537709042e-20	2.13122824623133e-18	34.1958899810695	down
ST6GAL2	-4.64682630640838	5.18803751803752	-9.39103392480818	8.43437878837441e-20	2.17777657692935e-18	34.1735963983902	down
SHC1	20.0660677816461	30.5580086580087	9.38813558131368	8.64274672630371e-20	2.22917812606287e-18	34.1496111223628	up
MAGT1	4.90752419583211	10.5735930735931	9.38614326338754	8.78892750402796e-20	2.26444687474886e-18	34.1331269873416	up
NUDT16P	0.246985724042577	0.35037518037518	9.38499224353187	8.87449369988087e-20	2.28403948904552e-18	34.1236048557601	stable
MLTK	2.07839807765986	3.38343434343434	9.38455395952753	8.90729195998613e-20	2.29002371108454e-18	34.1199792666431	up
BICD1	4.68247330545882	7.67362193362193	9.38339744238415	8.99441552436082e-20	2.30994695056577e-18	34.1104129106781	up
TAPBP	10.4645199147106	29.4486002886003	9.37971856810241	9.27720658157626e-20	2.37772304583709e-18	34.0799884443044	up
PPP3CB	-10.7877903916311	21.3084126984127	-9.37970653898933	9.27814554093267e-20	2.37772304583709e-18	34.0798889780807	down
CD37	14.0556478319534	21.7618326118326	9.37891874271905	9.33984411994792e-20	2.39098015907354e-18	34.0733750698234	up
FCGR1C	3.31123902650296	4.53193362193362	9.37643005189545	9.53743523878051e-20	2.43896011804508e-18	34.0528000599834	up
VCL	5.18251545035063	8.15786435786436	9.37503771557745	9.64978092962117e-20	2.4650617162814e-18	34.0412908951183	up
VAV1	3.66276124002597	5.08412698412698	9.37258418858982	9.85095154344327e-20	2.5137741986444e-18	34.0210130565978	up
CCDC18	1.57059111125918	2.26868686868687	9.37192612488242	9.90561059674956e-20	2.52503593394508e-18	34.0155750084258	stable
NBEA	-2.28783745065052	4.30597402597403	-9.37014333600078	1.00552036215823e-19	2.56044765680356e-18	34.0008440394332	down
FAM13C	-6.61344871816237	11.7547907647908	-9.36863817988556	1.0183241008909e-19	2.59030118855462e-18	33.9884088029029	down
IQSEC3	-9.79799595209149	9.83147186147186	-9.3677257095054	1.02616458843902e-19	2.60747987106853e-18	33.9808709447116	down
RFPL1S	-2.82814970598526	2.96816738816739	-9.36509992144833	1.04906205868955e-19	2.66284143934245e-18	33.9591826480116	down
RILPL2	3.66511335809829	9.5291341991342	9.36398522591851	1.05893479715464e-19	2.68396804080317e-18	33.9499769868795	up
RER1	14.68318160617	44.7618326118326	9.363907905515	1.05962301856864e-19	2.68396804080317e-18	33.9493384713507	up
TNFRSF14	14.7599779280704	22.3217027417027	9.36165275720906	1.07989193112785e-19	2.73242275864597e-18	33.9307171441137	up
S1PR3	5.97859039496259	6.9372582972583	9.35660642747927	1.12664907678048e-19	2.84563518027508e-18	33.8890608950834	up
SIPA1L2	5.13510153087567	10.3089754689755	9.35656852740648	1.12700772137463e-19	2.84563518027508e-18	33.8887481047454	up
IL4I1	5.31610867718345	4.20782106782107	9.35011896480983	1.18971547948429e-19	3.00081022149208e-18	33.8355339648249	up
RASGRP4	0.733899485265942	1.27564213564214	9.34881035982925	1.20285428741234e-19	3.03076321346216e-18	33.8247403736435	stable
DLG3	-3.33056096017063	7.8330303030303	-9.34792984914733	1.21177566764388e-19	3.04887838402378e-18	33.81747843331	down
AC008964.1	3.22454265296263	4.58170274170274	9.34785019279295	1.21258597505261e-19	3.04887838402378e-18	33.8168215001069	up
TYROBP	218.736031050623	271.846940836941	9.34513422713825	1.24053765636366e-19	3.11589285478483e-18	33.7944252765002	up
SMS	18.2044696073694	34.1755844155844	9.3437875817156	1.25463251245166e-19	3.14799896194329e-18	33.7833225225299	up
PDLIM4	26.5262636804317	23.3212265512266	9.34324878438678	1.26031623179547e-19	3.15895563762571e-18	33.7788806205176	up
FCGRT	72.4455154836663	129.488845598846	9.33294208909811	1.37408409670363e-19	3.44051724714301e-18	33.6939493222726	up
FOSL1	3.91044310439606	3.03571428571429	9.33043092531891	1.40330947046136e-19	3.5100296421227e-18	33.6732673260672	up
VENTX	1.08721477236761	1.0991341991342	9.32965336777015	1.41248302260831e-19	3.52929481909432e-18	33.6668642203692	stable
NFKB1	2.30504839166427	5.54760461760462	9.3286182940915	1.42478693535677e-19	3.55633342543215e-18	33.6583411375253	up
KIAA0226L	4.44444603621461	5.01734487734488	9.32212103121782	1.50448063143124e-19	3.75134895074233e-18	33.604857614198	up
RNASE3	0.644336009728306	0.641962481962482	9.32112727453444	1.51705293738211e-19	3.77876934672739e-18	33.5966798528478	stable
S100A4	54.8018551248521	41.7432611832612	9.31981309762892	1.53383887562967e-19	3.816617542503e-18	33.585866346783	up
MLKL	1.32896645066715	2.06591630591631	9.31773917739824	1.5607039089603e-19	3.87944089784774e-18	33.5688038118165	stable
DHX34	4.62017974046739	10.6289466089466	9.3168266723151	1.5726713913089e-19	3.90514168357417e-18	33.5612973920162	up
FAM81A	-3.02161724775536	4.77180375180375	-9.3131983367664	1.62116267506524e-19	4.02138873699999e-18	33.5314557344325	down
KIF3C	-13.0674295780515	23.3950793650794	-9.31021654551066	1.66211925998626e-19	4.11872465798454e-18	33.5069384010474	down
FKBP10	52.0821368126465	82.7128282828283	9.30405808008377	1.74998063708813e-19	4.32956477120425e-18	33.4563206146858	up
PTGES3P1	3.05184421382285	2.54181818181818	9.30400113719023	1.75081411934303e-19	4.32956477120425e-18	33.4558527097059	up
TAF12	3.77458996185301	9.82269841269841	9.30242826425424	1.77399255485693e-19	4.38236451218879e-18	33.4429291467463	up
LRTM2	-3.12206135163501	3.14799422799423	-9.30100677228185	1.79520145104327e-19	4.43019518582046e-18	33.4312508688937	down
ANKRD22	1.52314479185754	1.61857142857143	9.30077930029672	1.79861859779394e-19	4.43406621842581e-18	33.429382199638	stable
OR51E1	0.286551614998917	0.22992784992785	9.29763383781682	1.84653624223463e-19	4.5475220577497e-18	33.4035460423628	stable
SULF1	9.98966825473503	9.45284271284271	9.29679128210134	1.85958490578677e-19	4.57496032154946e-18	33.3966266212294	up
CAMLG	-16.1234605453851	44.1125541125541	-9.2945910970274	1.89409130522245e-19	4.65507870270194e-18	33.3785600728913	down
EFEMP1	62.8323581982641	62.2567821067821	9.29145363247925	1.94439683600237e-19	4.7738226105618e-18	33.35280291132	up
SAMSN1	4.76099948360013	6.282886002886	9.2909283049347	1.95294819581678e-19	4.78811282356011e-18	33.3484908701332	up
TAP1	16.5057574419882	27.5230447330447	9.29085101002731	1.95420955278499e-19	4.78811282356011e-18	33.3478564270393	up
DDR2	3.85246264430043	5.1555266955267	9.29052354916552	1.9595622623081e-19	4.7963285699984e-18	33.3451686462273	up
GRIN3A	-1.2135320917526	0.972005772005772	-9.28996270750158	1.96876358631461e-19	4.81393803719964e-18	33.3405654594356	stable
SLC25A45	1.92113158201595	3.62070707070707	9.2875533031216	2.00878210924997e-19	4.90678782633189e-18	33.3207923888615	stable
MPZL3	0.189176009061984	0.289350649350649	9.28721514446108	2.01446277123919e-19	4.91565803598317e-18	33.3180175673132	stable
SEZ6L2	-25.7576108177444	41.1964357864358	-9.28624996103161	2.0307643483525e-19	4.95040085609058e-18	33.3100980130843	down
LINC00152	39.0740888041178	35.4035786435786	9.2847953238496	2.05557971422174e-19	5.00580615279561e-18	33.2981635847195	up
UGCG	3.65343847345536	6.00379509379509	9.28027360758641	2.13465128740316e-19	5.19309132159631e-18	33.2610748788737	up
CYFIP2	-40.3302941813401	71.4821645021645	-9.27957735485812	2.14709140706597e-19	5.21332925340378e-18	33.2553652161434	down
TGFB2	8.09639527910578	6.81512265512266	9.27941469085266	2.15000809458368e-19	5.21332925340378e-18	33.254031328056	up
BCL7A	-5.75701104429385	9.67982683982684	-9.27934690908171	2.15122463028491e-19	5.21332925340378e-18	33.2534755048766	down
IRAK2	0.869080058636367	1.39561327561328	9.27932244907981	2.15166380158825e-19	5.21332925340378e-18	33.2532749290678	stable
DOCK3	-2.40068439639523	4.43458874458874	-9.27667799036157	2.19967160684641e-19	5.32427071982086e-18	33.2315923802811	down
CAP1	26.629980343489	58.7389754689755	9.2759454688232	2.21315646439273e-19	5.35151049509963e-18	33.2255871104351	up
PHYKPL	9.92188619213399	23.8864069264069	9.27316584778093	2.2650747965221e-19	5.47153566406602e-18	33.2028029080676	up
RP11.1134I14.8	-1.06151363462213	2.09629148629149	-9.27246538593412	2.27834729686415e-19	5.49806002111472e-18	33.1970621479398	stable
LMO2	25.2028524429043	43.6701875901876	9.27005091160559	2.324690241661e-19	5.60425576147964e-18	33.1772764755994	up
WSCD2	-2.07318085655746	2.144329004329	-9.26861835268149	2.35262642572791e-19	5.66590864196139e-18	33.1655391088205	down
RBBP8	7.02494128033845	12.7770851370851	9.26575666199062	2.40943102923326e-19	5.79689288848727e-18	33.1420966768593	up
RP11.61L23.2	3.08603121720444	2.63759018759019	9.26334800114938	2.45829406017499e-19	5.9085270161741e-18	33.1223697422837	up
ZFP36L2	20.144568889407	35.3185858585859	9.26271978496079	2.47119881527211e-19	5.93359819638961e-18	33.1172253067646	up
FAM19A5	-24.1182415751866	53.3666955266955	-9.26190432848825	2.48804993515814e-19	5.96808537946382e-18	33.1105479731917	down
HAMP	35.1376986057203	25.567215007215	9.26106821939478	2.50544597235743e-19	6.00380944444933e-18	33.1037020010852	up
CORO6	-12.7190653995437	14.2630158730159	-9.26070328517184	2.51307647666637e-19	6.01608437582798e-18	33.1007141092433	down
CNTNAP2	-3.20681131415438	4.10219336219336	-9.25526376021458	2.62957866310048e-19	6.28870422649963e-18	33.0561889597483	down
AC017002.1	0.177413253152538	0.143564213564214	9.25434802234714	2.64971088129554e-19	6.33053933362909e-18	33.0486952024627	stable
NRXN2	-57.7512743415909	127.265108225108	-9.25396896901602	2.65808884641038e-19	6.34423653321848e-18	33.0455934643036	down
EN1	3.23113616298246	2.52634920634921	9.25333688278715	2.67211780586756e-19	6.371380696754e-18	33.0404214146476	up
TNC	60.6517924905465	47.7023376623377	9.25167572425224	2.7093371900919e-19	6.45371113989418e-18	33.0268302845207	up
WASF2	6.4953783878329	16.243924963925	9.25103793838124	2.72376319364459e-19	6.48163767122548e-18	33.0216126049722	up
CD93	5.04283553497359	5.20887445887446	9.24690268788925	2.81916077975029e-19	6.70200293596335e-18	32.9877892140672	up
PLOD3	28.1881791074608	57.5937229437229	9.24658524934926	2.82661914490571e-19	6.71308053751023e-18	32.9851932802565	up
SAMD9L	2.73209133614299	3.10767676767677	9.24637288477921	2.83161965247809e-19	6.71830470860454e-18	32.983456654085	up
RP11.143K11.1	-5.58352651130252	6.26209235209235	-9.24370340829814	2.89522938095093e-19	6.86243746648912e-18	32.9616294705725	down
FBLL1	-28.2424284952777	44.3289033189033	-9.24035154091715	2.9771063787726e-19	7.04954103727722e-18	32.9342296118725	down
IL10RA	3.4493664939781	4.48300144300144	9.23823808737238	3.02990651857747e-19	7.16749187979465e-18	32.9169571509353	up
PAM	31.4718849427793	63.4754256854257	9.23425734094721	3.13188731234139e-19	7.40143654789487e-18	32.8844323622122	up
DLGAP1.AS2	2.11275207809298	3.50707070707071	9.23350866833409	3.15144342401072e-19	7.43707167272624e-18	32.8783165334258	up
TMEM59L	-69.5417123652788	129.83683982684	-9.23344290155966	3.15316708682311e-19	7.43707167272624e-18	32.877779309931	down
RGS7	-3.64582282487384	4.20502164502165	-9.23246646533422	3.17886830820386e-19	7.49032555097113e-18	32.8698035284037	down
SHCBP1	2.00284794522829	2.95536796536797	9.22803976817077	3.29801148942043e-19	7.75809061808799e-18	32.8336533717358	up
ARHGAP9	6.22554888307703	9.08819624819625	9.22800460206907	3.298975457727e-19	7.75809061808799e-18	32.833366245537	up
CXCR4	10.651351218537	13.8455122655123	9.22603899784108	3.3533022397861e-19	7.87812544816348e-18	32.8173187231589	up
ZNF25	-3.11650838733325	6.89209235209235	-9.22083181598382	3.50154095723676e-19	8.21834275354582e-18	32.7748192933368	down
CELF3	-17.8552422914829	22.7114285714286	-9.21975209114776	3.53308139609626e-19	8.28426426668241e-18	32.7660092491802	down
MAP2	-38.1883754226987	67.605468975469	-9.2118677863159	3.77207961833303e-19	8.83602283251507e-18	32.7017014276825	down
KBTBD11	-4.72363320617686	9.09450216450217	-9.2033918643684	4.04688221551683e-19	9.46982883750756e-18	32.6326159724627	down
OCIAD2	41.0650623844347	37.7844877344877	9.20328275602522	4.05054587371608e-19	9.46982883750756e-18	32.6317269767146	up
MB21D2	-1.32069105961921	2.57150072150072	-9.19723420092741	4.25886561891286e-19	9.94716743922714e-18	32.5824572681823	stable
TMEM185B	3.00106944745213	5.25839826839827	9.19661379761025	4.28082373989572e-19	9.98872753393761e-18	32.5774050787791	up
GLRB	-4.79499458613054	7.7278354978355	-9.19438024281905	4.36080877637131e-19	1.01654732865713e-17	32.5592185618461	down
ESYT1	5.4684033249487	14.9178066378066	9.19177305833664	4.45604682147029e-19	1.03773975831658e-17	32.53799416034	up
UNC93B1	17.0333148706501	25.9413131313131	9.18977140023912	4.53056029924384e-19	1.05406934915579e-17	32.5217023779855	up
PRRT1	-14.5617769152606	23.0548051948052	-9.18872586362876	4.56997041056236e-19	1.06220814184263e-17	32.5131937068568	down
ZNF585A	2.70810589528741	7.58673881673882	9.18859071749603	4.5750892714555e-19	1.06236850294679e-17	32.5120939306153	up
TSPYL1	-13.7711466575604	27.797619047619	-9.18744494531324	4.61871578451966e-19	1.07146165883243e-17	32.5027705084337	down
CP	18.8922814046076	14.3018759018759	9.18721420725113	4.62755107843364e-19	1.07247408423563e-17	32.5008930474689	up
RP11.355I22.7	-4.78567531775253	6.27695526695527	-9.18025196578819	4.90216007928224e-19	1.13502040368478e-17	32.4442602556803	down
GPX8	2.8786320401126	2.33392496392496	9.17775542576138	5.00450985287136e-19	1.15760055777074e-17	32.4239608789144	up
RNF112	-15.5757966717198	35.7476911976912	-9.1762938523763	5.06540829309716e-19	1.1705582728952e-17	32.412078821614	down
GNAI3	6.95219803101726	15.5116017316017	9.17542337127262	5.10202605323669e-19	1.17788545658314e-17	32.4050028309423	up
BMP2	-9.06100847895261	10.4370995670996	-9.17487353070959	5.12529062667771e-19	1.18211871405883e-17	32.4005335421554	down
TGFB1I1	8.70620546051201	15.6239105339105	9.17358985045207	5.18001464737998e-19	1.19359280832568e-17	32.3901001724222	up
LCP1	6.15287734670416	8.28756132756133	9.17325853120912	5.19423263937441e-19	1.19572032937307e-17	32.38740749377	up
RASGEF1C	-4.89437865436197	8.33132756132756	-9.17305946916863	5.20279361430293e-19	1.19654276535268e-17	32.3857897247736	down
MOB1A	5.3945633922473	12.1423232323232	9.17039529464572	5.31872409980938e-19	1.22203290212766e-17	32.3641407288166	up
SF3A3	8.97838941546858	22.3454545454545	9.16860576123791	5.39802698181112e-19	1.23906672930817e-17	32.3496017974977	up
MKNK2	15.2240093451715	32.458253968254	9.15786010531087	5.89944118246818e-19	1.35286707116505e-17	32.2623461650013	up
GNAI2	50.4316982892165	176.067070707071	9.15089753571907	6.2486674861376e-19	1.43158344785084e-17	32.2058522360123	up
HYAL2	9.3055936099681	22.8614718614719	9.14794825157654	6.40269625238665e-19	1.4654720897519e-17	32.1819320323135	up
HSP90B1	65.2206669887218	172.274054834055	9.1410146951297	6.77976873262402e-19	1.55029849942281e-17	32.1257211087256	up
CPLX2	-63.4026828638542	64.8661327561328	-9.13946143824117	6.8672088863028e-19	1.56879751957853e-17	32.113133298509	down
ARHGAP27	3.61248113474702	8.09210678210678	9.13882898941118	6.90313139044312e-19	1.57550345064281e-17	32.1080083248083	up
SDF4	32.1156332561507	90.0537518037518	9.13699325368657	7.00845637339306e-19	1.59746344571676e-17	32.0931342317692	up
CYP19A1	1.17865294597791	1.09239538239538	9.13692039308035	7.01266939733918e-19	1.59746344571676e-17	32.0925439252157	stable
BCL2A1	5.28094176342223	4.33251082251082	9.13535906938566	7.1035548084379e-19	1.61663158624288e-17	32.0798951822987	up
SUSD1	2.24200912861686	5.30454545454545	9.13156281106924	7.32942975603642e-19	1.66645527543171e-17	32.04914763719	up
WASF1	-10.2785018573738	17.5465223665224	-9.13063247633047	7.38585999500217e-19	1.6776953001905e-17	32.0416139789233	down
PLTP	72.2391512718426	130.873795093795	9.12893224850742	7.49010214235908e-19	1.6997642392504e-17	32.0278474390028	up
RAPGEFL1	-7.14912270327004	13.6441414141414	-9.12880870473147	7.49773320386587e-19	1.69988777278951e-17	32.0268471981836	down
MTMR7	-1.75936716030053	2.71054834054834	-9.12828416271988	7.53021895104405e-19	1.70564081188568e-17	32.0226004950237	stable
ANK1	-2.95241183721747	4.40142857142857	-9.12740042266281	7.5852658194621e-19	1.71648840765507e-17	32.0154461492304	down
NCF1	8.0866608918725	8.8521645021645	9.1221315806914	7.9218187930043e-19	1.79095822231663e-17	31.9728033332102	up
CD163	31.6433958288218	21.753823953824	9.12109740745171	7.98959250690039e-19	1.80457961829585e-17	31.9644356263178	up
LHX5	-1.70883909979845	1.18848484848485	-9.11760801476577	8.22253011754751e-19	1.85544524863229e-17	31.9362077235988	stable
PDIA6	26.7629259049489	60.1545165945166	9.11678998369706	8.27810394804158e-19	1.8662300695646e-17	31.9295913781446	up
NOX4	2.32733620962501	2.70031746031746	9.1102224745899	8.73795940751231e-19	1.96805100758683e-17	31.8764893455992	up
SLC6A1	-20.1736946744184	31.4593506493507	-9.10922135318397	8.81024415585324e-19	1.98247023045452e-17	31.8683973469809	down
INPP1	-9.58719086805159	26.1652813852814	-9.10720725512201	8.95746762382268e-19	2.01370923985599e-17	31.8521196371531	down
TFEC	1.04557486965068	1.45093795093795	9.10573220046641	9.06683116086714e-19	2.03638650801236e-17	31.8402002049953	stable
RP11.122C5.1	0.273684762872515	0.241572871572872	9.10338779579905	9.24337568066723e-19	2.07409590694261e-17	31.8212589567666	stable
RP11.162A12.2	0.591797737835446	1.30748917748918	9.10050608979946	9.46504892896874e-19	2.1218516697119e-17	31.7979819083832	stable
IGFBP2	407.284946777497	297.240202020202	9.10035285930874	9.47698229967665e-19	2.12254317854663e-17	31.7967443473401	up
AP000330.8	0.41293481701121	0.341616161616162	9.09556769426317	9.85723203745134e-19	2.20564762017113e-17	31.7581053455159	stable
MAOB	43.6541162899168	47.659797979798	9.09172550324076	1.01734472551077e-18	2.27428219299411e-17	31.7270921642321	up
FAM111A	4.94575136179639	8.5692784992785	9.08992266334334	1.03252630717678e-18	2.30467757091686e-17	31.7125436474711	up
LILRB1	3.02409846579267	3.58793650793651	9.08988298292506	1.03286296274466e-18	2.30467757091686e-17	31.7122234607963	up
SLITRK1	-1.73444070563544	2.3975468975469	-9.08975262267668	1.03396972669435e-18	2.3050029585704e-17	31.7111715740008	stable
CCR1	3.41111883860004	3.92021645021645	9.08949514595923	1.03615916472209e-18	2.30773907931187e-17	31.7090940095029	up
CXorf21	0.595621595508985	0.762453102453102	9.08526029058494	1.0728354852444e-18	2.38720823604428e-17	31.6749298391511	stable
FBXO41	-5.1112234512169	7.1647619047619	-9.08494014308047	1.07565982287008e-18	2.3912745293035e-17	31.6723475970508	down
MGME1	3.23897419666503	7.61222222222222	9.08200602915158	1.10188973998943e-18	2.44731751788207e-17	31.648684982325	up
ITGB1	28.9746339391314	42.3997546897547	9.08134830397818	1.10785587370692e-18	2.45829221485735e-17	31.6433814796287	up
MAPKAP1	14.4633320284518	41.3841125541126	9.08015870243242	1.11872790392719e-18	2.48012257222749e-17	31.6337900098782	up
ORMDL2	11.0910823574485	25.2020346320346	9.08000299408892	1.12015874992329e-18	2.48100165599352e-17	31.6325346441693	up
TMEM107	4.98620512735082	11.9164790764791	9.07894039077711	1.12997177295501e-18	2.50042739094758e-17	31.6239680802493	up
MOB3A	6.77656977228425	19.2165367965368	9.07226557056663	1.19358833184068e-18	2.63876528256797e-17	31.5701745947814	up
PRMT8	-2.40497451316822	2.57806637806638	-9.07052044933823	1.21079724815623e-18	2.67434563457858e-17	31.5561154982314	down
RUNDC3B	-1.58144167180292	2.61160173160173	-9.06837480528496	1.23229266819669e-18	2.71931961656246e-17	31.5388326108165	stable
CALU	19.2969442454731	27.0272582972583	9.06574863115183	1.25911672665266e-18	2.77595890829204e-17	31.5176834884856	up
C1QA	295.818203428228	296.804054834055	9.06477136494792	1.26924549193952e-18	2.79572007485337e-17	31.5098145911358	up
PTPRN2	-12.1851574186672	21.761746031746	-9.06207085381665	1.29765584933395e-18	2.85567622550215e-17	31.4880736810459	down
PLEKHG1	1.57597183122053	2.57310245310245	9.05496853871328	1.37541425360193e-18	3.02402032091197e-17	31.430919633097	stable
DNAJB11	21.1367540104278	50.5200144300144	9.05247519934004	1.40379152239588e-18	3.08358491279396e-17	31.4108634847381	up
RHOJ	4.97189177258414	7.21691197691198	9.0523327045245	1.40543067852337e-18	3.08436099595061e-17	31.4097174032991	up
GPR123	-6.44616073362103	10.7499567099567	-9.04927677164376	1.44104337694171e-18	3.1596259124955e-17	31.3851420440606	down
CLEC12A	0.886814562476054	0.780606060606061	9.047446333824	1.46280077386483e-18	3.20440202399047e-17	31.3704250601975	stable
WTAP	14.7535655744531	32.1798268398268	9.04665973844378	1.47225017408547e-18	3.22215920855731e-17	31.3641014394916	up
CD99	92.6618624543982	146.678484848485	9.04546799813929	1.48668180885888e-18	3.25077817220584e-17	31.3545215899394	up
HPS3	2.72554546817476	6.75953823953824	9.04329794006129	1.51332107174244e-18	3.30601389325008e-17	31.3370800463317	up
ADAM9	14.2803070080458	19.886075036075	9.04186708930075	1.53114382327272e-18	3.3419059953451e-17	31.3255815814256	up
FPGT	1.60509878229581	2.92556998556999	9.03849938305522	1.57391615233103e-18	3.43213879508767e-17	31.298523996456	stable
TXLNB	0.889287867934899	0.817604617604618	9.03581875193413	1.6088055315534e-18	3.50503345007915e-17	31.2769923363147	stable
SCD	-78.5474145857981	130.337518037518	-9.03531942842366	1.61538845770239e-18	3.5147189500065e-17	31.2729821705567	down
RP11.347E10.1	0.761138911562359	0.624083694083694	9.03525939728214	1.61618168251852e-18	3.5147189500065e-17	31.2725000603473	stable
ANO5	-0.895616847961894	1.60940836940837	-9.0322323944228	1.6566828914563e-18	3.59953374251469e-17	31.2481934642616	stable
ABCC1	2.92496976562108	5.05991341991342	9.03178324659342	1.66277744071872e-18	3.60684723733349e-17	31.2445873886719	up
GAREML	-8.81993653279148	16.908354978355	-9.03176273773463	1.66305625734391e-18	3.60684723733349e-17	31.2444227324581	down
PDPN	35.1133823357931	24.201645021645	9.02955022270206	1.69340858579157e-18	3.6693578814257e-17	31.2266611938692	up
SH3BGRL3	42.2220029651343	90.5935642135642	9.02635562932216	1.73820311418286e-18	3.76302148916103e-17	31.201021812648	up
GALNT4	0.686459662507702	0.997777777777778	9.02333069302552	1.7816987785109e-18	3.85370681696492e-17	31.1767506632748	stable
USP27X	-0.999224983758406	2.49926406926407	-9.02250104575929	1.79381537206397e-18	3.87641885853138e-17	31.1700949510838	stable
RP11.680F20.11	-0.461605337242429	0.684083694083694	-9.02193771406325	1.80208900180234e-18	3.89079287904885e-17	31.165575987669	stable
IFIH1	1.8265259615865	2.94992784992785	9.01759560286635	1.86714157401087e-18	4.02761914890277e-17	31.1307516753094	stable
VASN	8.62377271742931	8.57102453102453	9.01632074530872	1.88667874184801e-18	4.06610628757486e-17	31.1205296557607	up
ZNF599	2.29066982059267	6.19544011544012	9.00723849428488	2.03184175122552e-18	4.37502586056072e-17	31.0477396239309	up
UTS2	0.925317002881842	0.801673881673882	9.00492764859513	2.07050685880467e-18	4.4542823338249e-17	31.029228496281	stable
MYO1E	10.8564498342522	20.8820346320346	9.00088960755807	2.13982695636794e-18	4.59928577082418e-17	30.9968905876652	up
KCNMB1	1.08963152371274	1.6165367965368	8.99900471240985	2.17296591134848e-18	4.66633243648307e-17	30.9817996677341	stable
TMEM35	-4.08598723992608	6.45836940836941	-8.99530215494998	2.23954732116553e-18	4.80501087592107e-17	30.9521633684478	down
NTAN1	5.43724309106955	15.2408080808081	8.99378392224191	2.26742903839263e-18	4.86048439177159e-17	30.9400137932768	up
ABAT	-30.8727453315791	55.2460173160173	-8.98938799701154	2.35011015260837e-18	5.03322252059079e-17	30.904844764786	down
MTHFS	8.67655111525705	18.8987012987013	8.98640580188324	2.40789240351587e-18	5.15237422686308e-17	30.8809938251828	up
WASF3	-9.56651663307298	16.8788888888889	-8.98298233599987	2.47595940605979e-18	5.29330109386418e-17	30.8536214005869	down
CYBB	7.13896320234543	8.89559884559885	8.98025441790848	2.53155725574295e-18	5.40734317840659e-17	30.8318161437042	up
KCNC1	-4.41844247138984	5.87287157287157	-8.97701646029831	2.59915544643626e-18	5.5467919656287e-17	30.8059407396611	down
NAT1	0.665762439406306	0.956204906204906	8.97368226593151	2.67062917061893e-18	5.69425617027878e-17	30.7793039822832	stable
SPP1	839.276518548749	647.048138528139	8.97216153675994	2.70387088796364e-18	5.76001340937689e-17	30.7671575274825	up
HOXD11	3.01226907764322	1.87906204906205	8.97134256355649	2.72194214898242e-18	5.79336524646328e-17	30.7606168516231	up
EPHA10	-2.05787359864072	2.57828282828283	-8.97108892172615	2.72756314670635e-18	5.80018237589054e-17	30.7585912534053	down
RP11.169D4.1	-0.111058536422849	0.168297258297258	-8.96384327566	2.89307664382229e-18	6.14669880029809e-17	30.7007462158703	stable
RBMS1	5.71765554463525	6.97352092352092	8.96200301274659	2.93667285106423e-18	6.23380280340511e-17	30.6860605048806	up
RP11.373D23.3	0.476329146607586	0.557705627705628	8.95744916822319	3.04736866946094e-18	6.46306209322365e-17	30.6497300491245	stable
FAM115C	0.790515150505571	0.772929292929293	8.95649163529971	3.07116467936057e-18	6.50777625122103e-17	30.6420927330502	stable
CAPZB	37.8935975579279	116.494213564214	8.95494155748561	3.1100765406237e-18	6.58441359046256e-17	30.6297306263929	up
RNPEP	5.91080300178235	17.8589754689755	8.95278829196191	3.1649409838456e-18	6.69465955727553e-17	30.6125608130783	up
SIPA1L1	7.59647815295428	13.7741991341991	8.95261973680801	3.16927590417185e-18	6.69792256505464e-17	30.6112169175805	up
RALYL	-4.49079225733375	5.70372294372294	-8.95226344330185	3.1784584431612e-18	6.71141572853061e-17	30.6083762441873	down
MGAT4B	16.8187319884724	46.4784992784993	8.94792569689097	3.29238608888008e-18	6.94586324661094e-17	30.5737992283786	up
WLS	35.9904826672883	69.326277056277	8.94694081029387	3.31881100288317e-18	6.99545865783469e-17	30.5659503529987	up
CTB.25B13.12	3.63324548983022	6.54694083694084	8.94257753292217	3.43842619517342e-18	7.2412229274473e-17	30.5311862245829	up
DPYD	3.72899910046475	3.79549783549784	8.94246791423589	3.44148557663824e-18	7.24130829182644e-17	30.5303130175833	up
NEURL	-7.2965315420367	8.32708513708514	-8.9361498794296	3.62244427805535e-18	7.61538745816948e-17	30.4799987548166	down
C20orf26	0.85666022555013	1.14215007215007	8.9354705152778	3.64245424595067e-18	7.65074868630636e-17	30.4745902502917	stable
SRPR	6.43866160816908	18.6816017316017	8.93254560091641	3.72986092210016e-18	7.82748678376347e-17	30.4513083514565	up
IRF5	3.56226383035431	6.40184704184704	8.93161244684958	3.75818105529109e-18	7.88002525990099e-17	30.443881848373	up
CHRNA4	-3.59871932834705	4.00634920634921	-8.92569253408849	3.94286504026171e-18	8.26004399307927e-17	30.3967825540404	down
APOBEC3D	0.355602938481783	0.456161616161616	8.9234843967032	4.01402788697034e-18	8.40178768976941e-17	30.3792207699186	stable
NUP62	6.91969449117949	17.4091486291486	8.92276943157642	4.03734065701501e-18	8.44321624584299e-17	30.3735352383412	up
RDH10	11.1522306808149	8.59988455988456	8.92210367069767	4.05916945085737e-18	8.48147191791949e-17	30.3682413122033	up
HSPA6	8.79612291982474	6.21024531024531	8.9218758318403	4.06666655660676e-18	8.48974157470203e-17	30.3664296794	up
PPP1R1A	-14.6799641851711	17.8930014430014	-8.9214267069709	4.08148528592839e-18	8.51326848291863e-17	30.3628586252428	down
RNF19B	2.85908572237675	6.72113997113997	8.91980073941112	4.13558173602051e-18	8.6186098264052e-17	30.3499315223797	up
TMEM246	-2.87934800353154	5.68799422799423	-8.91719113577508	4.22389057791595e-18	8.79500549413801e-17	30.329188014522	down
SCN2B	-3.89349352834372	4.53730158730159	-8.91569003494227	4.27553027696153e-18	8.89480873837607e-17	30.3172580755421	down
RNF149	5.80024562309471	12.4409235209235	8.91437041719641	4.32144230698177e-18	8.98253350238922e-17	30.3067717804139	up
HOXA5	1.86579309023671	1.2659595959596	8.91400551233249	4.33422390541577e-18	9.00130119646822e-17	30.3038722940416	stable
CUX2	-2.41312172044445	2.37506493506493	-8.91178370080439	4.41285884255155e-18	9.15668209829446e-17	30.2862200995133	down
CAPN5	16.0763882827205	20.6169408369408	8.9108030592944	4.44801336108081e-18	9.22165051791232e-17	30.2784300551305	up
CAMK2N2	-20.9274907131317	32.1495670995671	-8.90874735542651	4.52260888965323e-18	9.3682054780753e-17	30.2621021084417	down
SLA	5.33049765954255	6.54359307359307	8.90781372677781	4.5568949648618e-18	9.43108192598275e-17	30.2546875132327	up
SYCE1	-2.89152179707153	2.62978354978355	-8.90676775062383	4.59561231682175e-18	9.50301315893131e-17	30.2463814197915	down
NRBP1	10.6469603205009	37.7240692640693	8.90288605974893	4.7421611664882e-18	9.79760722657644e-17	30.2155636831207	up
SLC2A9	0.854326098182601	1.26337662337662	8.9019904035125	4.77662670856447e-18	9.86032227696522e-17	30.2084543513227	stable
ZNFX1	2.11310031483731	6.41773448773449	8.9006931692702	4.82698509468161e-18	9.95570863853205e-17	30.1981584724781	up
MB21D1	0.569888890739782	0.776089466089466	8.89857973551216	4.91015537465109e-18	1.01185478498072e-16	30.1813871355854	stable
RP11.420L9.5	2.47636412853358	3.85838383838384	8.89034091790703	5.24813382448322e-18	1.08057498753544e-16	30.1160374422063	up
SLC8A3	-2.89189835251789	4.03930735930736	-8.88545493757329	5.45933628494146e-18	1.12309690794932e-16	30.0773048906626	down
RAB20	5.22634863653775	8.84603174603175	8.88532537904035	5.46504956110938e-18	1.12330885880318e-16	30.0762780733695	up
RAB27A	1.81041628491945	3.06793650793651	8.88486227461825	5.48551995322401e-18	1.12655108833891e-16	30.0726078323298	stable
MNDA	3.4400776265596	5.24441558441558	8.88406784292192	5.52081266551568e-18	1.13282919938173e-16	30.0663120771238	up
C1QTNF9B.AS1	0.712629641351963	1.23565656565657	8.8830601072293	5.56590477745018e-18	1.1411056230487e-16	30.0583265616699	stable
ALOX12B	-0.31148098482451	0.342063492063492	-8.87684212421011	5.8523051119648e-18	1.19879797370367e-16	30.0090698253929	stable
SYBU	-11.9201819893057	24.0555411255411	-8.87581729987793	5.9008879882427e-18	1.20771843151858e-16	30.0009541454839	down
BID	-13.6099804267797	33.0716017316017	-8.87513377946913	5.93351255837741e-18	1.21336032172037e-16	29.9955416968591	down
GPX7	5.54827105995233	9.48191919191919	8.87494435583355	5.94258532037348e-18	1.21418052878874e-16	29.9940418065072	up
DENND1C	1.5700417284403	2.54832611832612	8.87472307870021	5.9532011390851e-18	1.21531434658072e-16	29.9922897266287	stable
SIGLEC10	5.91651180223548	9.39707070707071	8.87317432173221	6.02803007440424e-18	1.2295438553974e-16	29.9800275871745	up
GYPC	20.9284009095299	30.9458152958153	8.87101594564699	6.13386718216278e-18	1.25006858197569e-16	29.9629416792979	up
CDKN2C	21.5532997118155	29.4827994227994	8.86985536927623	6.19153445475819e-18	1.26074988935726e-16	29.9537558123274	up
GDAP1L1	-66.6573053089242	71.5118037518038	-8.86809405398184	6.2800776043099e-18	1.27769483880052e-16	29.9398169694024	down
TNFRSF11A	0.597870267028701	0.791616161616162	8.86085271990225	6.65745795319385e-18	1.35332579595984e-16	29.8825330040327	stable
ZDHHC5	3.12799353667267	11.1875036075036	8.85609264086982	6.91765948446616e-18	1.40502877268323e-16	29.844897737291	up
PIM1	5.94223975945758	9.73178932178932	8.84798824279105	7.38401296081203e-18	1.49847985525379e-16	29.780857803252	up
TNFSF13	5.74692892005791	11.1167243867244	8.84625222994559	7.48788227823261e-18	1.51827415222287e-16	29.7671461099375	up
CCBL1	-5.39028451966491	13.720303030303	-8.84423209279475	7.61057184213489e-18	1.54184786129468e-16	29.7511929875298	down
PHTF1	3.16550224050904	7.14424242424242	8.84307900713245	7.6814917548841e-18	1.55490247024814e-16	29.7420883122725	up
GRWD1	5.34486681881023	11.5724963924964	8.83976694969164	7.88885382994243e-18	1.59553066457697e-16	29.7159418134985	up
HECTD3	4.58779597208103	15.2779942279942	8.83915005318809	7.92808381361303e-18	1.60211412331201e-16	29.7110726850513	up
GPR27	-4.71314504172849	7.88864357864358	-8.8376160695283	8.02647210324767e-18	1.62063119815321e-16	29.6989662124519	down
APOL1	6.06053938798285	6.26252525252525	8.83571851409455	8.14985193474233e-18	1.64415894330247e-16	29.6839926793434	up
IDI1	-13.4453938798289	29.6507215007215	-8.83433219970602	8.24117474965264e-18	1.66118536739427e-16	29.6730549457701	down
S100A16	60.2880722460059	113.273535353535	8.83090383600373	8.47138614224876e-18	1.70615566241915e-16	29.6460117302595	up
ADAM12	2.53299928370341	2.20242424242424	8.83045299382852	8.50212916036014e-18	1.71091084034865e-16	29.6424560714551	up
IMPA2	4.08270801752425	6.2953823953824	8.82449573635171	8.91886927985027e-18	1.79198594839332e-16	29.5954865128153	up
VAMP5	87.5264963102391	128.637821067821	8.82448048445769	8.91996173919883e-18	1.79198594839332e-16	29.5953662927591	up
TAX1BP3	15.8963825356897	40.7750793650794	8.82398678840156	8.95539566335062e-18	1.79759896047524e-16	29.5914749199865	up
SH3D21	2.29210374639768	3.18229437229437	8.82149059644106	9.13669689477076e-18	1.83245776266611e-16	29.5718022829306	up
CLDN7	1.6043366760507	2.16150072150072	8.82019661960959	9.232103784349e-18	1.85004572660969e-16	29.5616061186813	stable
NEK8	0.786579184088215	1.73911976911977	8.81957043662362	9.27862635111995e-18	1.8578164464467e-16	29.5566724049512	stable
STT3A	11.1088304376071	28.2517316017316	8.81732303184077	9.4475159377357e-18	1.89005475228079e-16	29.5389673351106	up
RAPGEF4	-13.5808837100832	16.2635930735931	-8.80884797683333	1.01122050624071e-17	2.02134552359965e-16	29.4722331259242	down
KCTD4	-2.29674909630027	2.88809523809524	-8.80769742740149	1.02059360560789e-17	2.03838291571327e-16	29.4631774202463	down
NDN	-12.3393210174745	32.2641702741703	-8.80636015184503	1.03159591309962e-17	2.05864319197342e-16	29.4526532211938	down
CD80	0.154793939797771	0.145988455988456	8.80222509168252	1.06636428939597e-17	2.12625770654539e-16	29.4201188477537	stable
FAS	2.67316469823923	3.40963924963925	8.80174431572892	1.07048120784452e-17	2.13269374855204e-16	29.4163369253297	up
FGL2	2.36056762339457	3.51497835497835	8.80087565023951	1.07795955049181e-17	2.1458104346595e-16	29.409504169328	up
MS4A4A	8.39765079708815	8.90994227994228	8.79974444667018	1.08777558529736e-17	2.16241478604738e-16	29.4006071449163	up
RP11.279F6.1	-1.54116214955608	2.13842712842713	-8.79963775191211	1.08870598025995e-17	2.16241478604738e-16	29.3997680274691	stable
RP11.219G17.4	0.341871116589762	0.218095238095238	8.79960344372674	1.08900532019228e-17	2.16241478604738e-16	29.3994982071556	stable
SLC25A18	-22.523071829555	43.9118614718615	-8.79740723648122	1.10833763857392e-17	2.19898221145349e-16	29.382227650456	down
TNIP1	11.256646066199	31.4897402597403	8.79438715106909	1.13547761089444e-17	2.25096706219215e-16	29.3584838847247	up
RAB6B	-15.0601819060154	30.4678354978355	-8.79336538279582	1.14480770762876e-17	2.26686302131685e-16	29.3504522634102	down
RRAGC	3.63564766537285	10.2192929292929	8.79330229698594	1.14538624331347e-17	2.26686302131685e-16	29.3499564010614	up
RP11.121A8.1	0.0863438057003877	0.118066378066378	8.79315465082748	1.14674137992984e-17	2.26767398848945e-16	29.3487958948938	stable
GRIA2	-25.4598349186256	36.68556998557	-8.79009431447044	1.17518976226427e-17	2.32201621313286e-16	29.3247449974244	down
CA10	-10.669070230381	12.6648629148629	-8.78981697282338	1.17780211778768e-17	2.32526250200601e-16	29.3225657252691	down
C21orf88	1.00267586746847	1.45646464646465	8.78901978872929	1.18534303065698e-17	2.33822559838561e-16	29.31630198366	stable
MYO5B	1.74013942796222	1.60705627705628	8.78691488962157	1.2054844498822e-17	2.37514203122028e-16	29.2997652661891	stable
GLB1L	2.69911737269074	5.91222222222222	8.78685754804782	1.20603785134711e-17	2.37514203122028e-16	29.2993148178242	up
HLA.A	265.713235245122	355.1943001443	8.78603284059496	1.21402492160373e-17	2.38869558055911e-16	29.2928365643122	up
S100PBP	3.05490913028266	8.35380952380952	8.78594161088509	1.21491166393551e-17	2.38869558055911e-16	29.2921199652136	up
CBLN2	-3.78535714880647	3.46647907647908	-8.78558054030156	1.21842751753985e-17	2.39364626234466e-16	29.2892838546677	down
RP5.997D16.2	0.353521847045691	0.725064935064935	8.78474292266444	1.22662244844573e-17	2.40777354098754e-16	29.2827049555449	stable
CTC.1337H24.1	1.35330845729706	1.44040404040404	8.78324780869469	1.24138578120953e-17	2.43306764820669e-16	29.2709631275354	stable
FAM149A	-3.97434900301516	9.62093795093795	-8.78323258562612	1.24153699979363e-17	2.43306764820669e-16	29.2708435818703	down
PKMP3	-1.32744257133815	2.57210678210678	-8.78180269168738	1.25582239289188e-17	2.45905401945285e-16	29.2596154643345	stable
MGAT5B	-6.9757013876165	10.3645021645022	-8.78016150265338	1.27241918462574e-17	2.48952030845169e-16	29.2467299681904	down
KIAA1549L	-1.82698780630009	3.14004329004329	-8.77875187169482	1.28684734871308e-17	2.51569742082972e-16	29.2356640420651	stable
PARD6A	-9.57702395429042	21.8081096681097	-8.77849309123023	1.28951359817335e-17	2.51885689571532e-16	29.2336327101274	down
SLC16A3	32.4520334493844	29.296176046176	8.77766495532602	1.29808276221964e-17	2.53353223900427e-16	29.2271324674925	up
AIM1	0.798466792157383	0.658167388167388	8.77133528010864	1.36546633886109e-17	2.6628813878261e-16	29.1774654548649	stable
B3GNT1	-27.3858374006768	74.0970995670996	-8.77053563061707	1.37422155880709e-17	2.67777843469582e-16	29.1711928861855	down
RP11.513M16.7	-2.72569788942383	4.25764790764791	-8.76886299812395	1.39271482208803e-17	2.71161123680403e-16	29.158073986138	down
CD300LF	1.51256634072395	1.90314574314574	8.76790769463074	1.40338722287785e-17	2.73017431591005e-16	29.1505821838627	stable
NET1	-7.01390448268402	12.5971572871573	-8.76684911013208	1.41530793562133e-17	2.75113382915307e-16	29.1422811793514	down
ZNF880	2.5374267461811	7.5665367965368	8.76638580892982	1.42055661874089e-17	2.75910053552532e-16	29.1386484047721	up
CMTM6	3.8030086955073	7.80976911976912	8.76624939424487	1.42210570917623e-17	2.75987456682932e-16	29.1375787976504	up
MPZL2	1.10667988206093	1.18378066378066	8.76350029139447	1.45368231012148e-17	2.81887450063734e-16	29.1160263265825	stable
PALD1	5.04814412553506	13.2482972582973	8.76233187788283	1.46731193191073e-17	2.84300576015692e-16	29.1068678099111	up
RP11.690D19.3	-0.879077476637083	1.9802886002886	-8.75770574166599	1.52252797025752e-17	2.94760923507402e-16	29.070615783804	stable
PVRL1	-4.67290233379426	11.7127128427128	-8.75670418570582	1.53475012783273e-17	2.96887510615515e-16	29.0627692537908	down
KLHDC7B	0.378809198580733	0.357113997113997	8.75654589218479	1.53669066936376e-17	2.97023360886612e-16	29.0615291941181	stable
SH3TC1	5.71342398094315	11.0172871572872	8.75473703765773	1.55903868360645e-17	3.01100329337101e-16	29.0473600338551	up
RP11.84C10.2	0.808694174676417	0.751948051948052	8.75442487305565	1.5629277978694e-17	3.0160860086479e-16	29.0449150156462	stable
RUSC2	-5.52829704652607	16.139062049062	-8.752093364668	1.59227999162225e-17	3.07025885522853e-16	29.0266557616847	down
LRR1	1.87839991004646	3.60421356421356	8.75113827216689	1.60446078623801e-17	3.09126111481857e-16	29.0191770579564	stable
IL18	9.52981326314734	12.7634199134199	8.74951772100053	1.62533968816367e-17	3.12897456661171e-16	29.0064890755168	up
PLAUR	17.8236556945578	14.2538383838384	8.74656054718627	1.66413419481693e-17	3.20108956945259e-16	28.9833409475815	up
CLEC5A	2.79265229631357	1.76200577200577	8.74577775448595	1.67455584429974e-17	3.21855537157195e-16	28.9772144596396	up
VWA5B2	-8.83096899935039	10.4156132756133	-8.74560286099637	1.67689308114208e-17	3.22046712068496e-16	28.9758457243856	down
SEMA4A	-3.36279172427584	6.2650937950938	-8.74200748075745	1.72566211183234e-17	3.31002957937528e-16	28.9477127404665	down
AP1S2	12.0262516866285	22.3175324675325	8.74196199533034	1.72628799091111e-17	3.31002957937528e-16	28.9473568871988	up
RFESD	0.640934767037027	1.38343434343434	8.74133625346159	1.73492101287504e-17	3.32392574567361e-16	28.9424615730639	stable
BSN	-2.3077414169346	3.16926406926407	-8.73993119909993	1.75446165004241e-17	3.35868089382021e-16	28.931470549371	down
SLC30A7	0.971953573986766	2.04121212121212	8.73644628918542	1.80387194950613e-17	3.45051646354094e-16	28.9042159738616	stable
LINC00263	-1.5955843647449	3.30116883116883	-8.73593978834885	1.81116690577164e-17	3.46171000547763e-16	28.9002554858045	stable
C10orf11	2.36412495210807	3.99759018759019	8.73322111446337	1.85082440485361e-17	3.5346914808299e-16	28.8790004648144	up
FAM159A	0.756228282054269	1.06255411255411	8.72526955881213	1.97180938827622e-17	3.76231705646982e-16	28.8168643251246	stable
FAM217B	-2.48736244606956	5.51070707070707	-8.72518418048587	1.97314998000543e-17	3.76231705646982e-16	28.816197395795	down
RIPK3	1.06692558844597	1.45894660894661	8.72371344254755	1.99638517244449e-17	3.80359738931103e-16	28.8047096058768	stable
KMO	0.464022421748761	0.483434343434343	8.72268162161599	2.01284749219556e-17	3.83191847581706e-16	28.7966510786795	stable
RP4.740C4.6	1.14558719661508	1.81513708513709	8.72201033036161	2.02362969235302e-17	3.84770624030379e-16	28.7914086998389	stable
MYO1G	3.79921632156719	3.10571428571429	8.72196569012605	2.02434872024988e-17	3.84770624030379e-16	28.791060098038	up
ATP1A3	-42.7311623161372	58.703088023088	-8.71841294677279	2.08239087754847e-17	3.95489390180168e-16	28.7633208109442	down
ADHFE1	-5.56293806533297	12.295974025974	-8.71753723108518	2.09694864470108e-17	3.97939138769342e-16	28.7564847439071	down
OAS2	3.36043469207575	4.21819624819625	8.71528460284357	2.13485998083645e-17	4.04813330911652e-16	28.7389026608847	up
AHR	2.63407389515416	3.09470418470418	8.7135136415335	2.1651401008074e-17	4.10230770916801e-16	28.7250826107341	up
CEACAM21	0.451918092318966	0.739292929292929	8.71021747949091	2.22263336230598e-17	4.20791684780059e-16	28.6993663399996	stable
RGS16	6.88618205593775	6.637113997114	8.70936544573919	2.23773885475165e-17	4.23317365212365e-16	28.6927201396234	up
PPFIA2	-4.32597591244527	6.58246753246753	-8.70843591153061	2.2543341243266e-17	4.26120666983626e-16	28.6854699988829	down
RP11.86H7.7	0.34871932834702	0.330995670995671	8.70470528653882	2.32217125871063e-17	4.38597810887338e-16	28.6563782666656	stable
GSAP	3.86494103046758	5.1692784992785	8.70425134474816	2.33056219498627e-17	4.3983631291216e-16	28.6528390711936	up
CROT	4.05403974613114	8.18184704184704	8.70245612932993	2.36404077162995e-17	4.45803820668928e-16	28.6388439712643	up
RAP1A	12.6208203261647	30.7151370851371	8.70235501689203	2.36594047626851e-17	4.45811580551868e-16	28.6380557899903	up
STXBP1	-26.9058742982795	38.5039682539683	-8.7022186297909	2.36850531403843e-17	4.45944560187126e-16	28.6369926509124	down
HLA.DPB1	54.6592512202027	55.7211111111111	8.69908478510994	2.42820228587177e-17	4.56825790048676e-16	28.6125679716564	up
PTAFR	2.26702262164547	3.75170274170274	8.69725328419425	2.4637770220286e-17	4.63155324666144e-16	28.5982968129108	up
HOXD10	2.78223684429712	1.77305916305916	8.69675251247622	2.47359330825774e-17	4.64636512804843e-16	28.5943951905466	up
PPCS	8.72731871866194	19.1796392496393	8.696259826148	2.48328883792922e-17	4.66092717960941e-16	28.5905567389181	up
ARSD	2.50150622178539	5.21010101010101	8.69466116556922	2.51500823002309e-17	4.71677110348428e-16	28.5781029936963	up
C11orf63	0.661752594492843	0.696796536796537	8.69361148427368	2.53605272192894e-17	4.75107956412219e-16	28.5699268566372	stable
STK17A	6.60442396428509	10.8081385281385	8.69355137542339	2.53726306817882e-17	4.75107956412219e-16	28.5694586830485	up
XBP1	11.4863529676333	23.8330158730159	8.69179823391522	2.57281651422151e-17	4.81389623452663e-16	28.5558050207002	up
RASGRF1	-3.4841514384235	4.3440404040404	-8.68939497602084	2.62235587940362e-17	4.89968680296928e-16	28.5370917659632	down
CACNA1E	-1.33831312155388	2.10546897546898	-8.68937588811085	2.62275309751639e-17	4.89968680296928e-16	28.5369431522762	stable
TRAF3IP3	1.93513609635021	3.10326118326118	8.68818128925025	2.64773134261596e-17	4.94250052259369e-16	28.5276428254247	stable
HSPG2	20.5197198114307	22.7681096681097	8.68800838284409	2.65136612876711e-17	4.94543696195465e-16	28.5262967797394	up
VNN1	0.255905448851426	0.271053391053391	8.6869915093351	2.67284257616204e-17	4.98162197936277e-16	28.5183810345015	stable
VWF	8.05017124485677	13.7885281385281	8.68583661839322	2.69744261672262e-17	5.0235680160967e-16	28.5093918079614	up
LHFP	10.7686890939681	21.3630014430014	8.68236267487228	2.77279762540063e-17	5.15989888599573e-16	28.4823577457294	up
PDLIM7	36.9337486465323	72.1272582972583	8.68218163561579	2.77678119116524e-17	5.16330623507602e-16	28.4809491446441	up
NUP37	2.52934925288598	6.9576911976912	8.68142916026109	2.7933992910666e-17	5.19018348526836e-16	28.4750946580256	up
APBB1IP	5.1880020322833	9.85896103896104	8.68090908476519	2.80494236558606e-17	5.20759694452886e-16	28.4710485506616	up
TWSG1	5.96982392430574	9.27968253968254	8.67806110366664	2.86899453944447e-17	5.32239536099416e-16	28.4488951430501	up
ACAA2	8.01615123852672	17.4806204906205	8.67682223041348	2.89730662081902e-17	5.3707645991952e-16	28.4392602190715	up
RP11.118K6.3	-2.09867626726194	3.55018759018759	-8.67288403179994	2.98915400460043e-17	5.53674417825101e-16	28.4086395209724	down
CEND1	-73.5335782345795	105.218196248196	-8.67265489190992	2.9945857850047e-17	5.54252540315646e-16	28.4068582316123	down
PAXBP1.AS1	-0.559164848161792	1.42978354978355	-8.67241937156517	3.00017898450579e-17	5.54859624528454e-16	28.405027381178	stable
DNASE1L1	3.38391897519611	7.82548340548341	8.67218232359148	3.00581889145629e-17	5.55474404848707e-16	28.4031846957877	up
RPF1	6.23859039496253	17.1870707070707	8.67204883945162	3.00899939260152e-17	5.55634091072614e-16	28.4021470785727	up
GLIS3	4.79569255884459	5.13401154401154	8.67060009540198	3.04373308333204e-17	5.61615580537581e-16	28.3908863270391	up
RP11.245J24.1	-2.148419483267	1.92419913419913	-8.66971338452655	3.06518725278106e-17	5.65139482186467e-16	28.3839948737898	down
DAPP1	0.468512435241789	0.609220779220779	8.66858307621243	3.09275219425699e-17	5.69783770227668e-16	28.3752110187227	stable
BMP1	7.00757558594721	15.4798845598846	8.66448569317669	3.19474555821288e-17	5.87915700351688e-16	28.3433771295826	up
TRIM17	-1.82425055388051	2.74849927849928	-8.66443321572818	3.1960731782157e-17	5.87915700351688e-16	28.3429694937224	stable
RUFY1	5.38709583381915	19.3448196248196	8.66116736128092	3.27977776422924e-17	6.02850798701662e-16	28.3176047935539	up
RAB3A	-35.3397707018043	36.7449494949495	-8.65999759867215	3.31028319626082e-17	6.07992059944168e-16	28.3085215413164	down
EVI2B	2.93144816844629	4.74467532467532	8.65928323933042	3.32905026086739e-17	6.10971144662785e-16	28.3029749976197	up
TREM2	50.9837640552378	73.8474603174603	8.65663128956538	3.39964473343925e-17	6.23450139304337e-16	28.2823875161649	up
RBFOX3	-15.1085782345789	14.1685425685426	-8.65599690405878	3.41675013714423e-17	6.26108369287079e-16	28.2774634373999	down
HPCAL4	-11.4788437640553	13.0289177489177	-8.65498899548485	3.44410226050209e-17	6.30638785669187e-16	28.2696406812202	down
ZNF600	0.447705935266775	0.71978354978355	8.65445322416625	3.45872975881986e-17	6.32834101638536e-16	28.265482657007	stable
CDCP1	0.882217104496009	0.697590187590188	8.65411418970707	3.46801770662978e-17	6.34049853116833e-16	28.2628515787367	stable
HK3	6.52866085855639	5.19627705627706	8.65335933652307	3.48878578768845e-17	6.37361041045566e-16	28.256993834925	up
TMEM257	-0.90748588229416	1.66679653679654	-8.65149393028799	3.54063705620272e-17	6.46341408425682e-16	28.2425198373264	stable
CHD3	-19.5268063167367	53.4856998556999	-8.64919713854913	3.60552669597956e-17	6.57686455182218e-16	28.2247020907134	down
RIT1	3.98810347986871	9.60497835497836	8.64865961048569	3.62088206477033e-17	6.59985547778465e-16	28.2205326754924	up
MFSD12	13.8005018240573	47.143924963925	8.6451159312399	3.72374359963588e-17	6.78218965257903e-16	28.1930508180609	up
METTL7B	29.1238658359847	21.9184992784993	8.64246648486539	3.80253073815996e-17	6.92043283886516e-16	28.1725098063193	up
FAM171A2	-10.9457413669606	25.0485137085137	-8.64229644719696	3.8076430862752e-17	6.92448329874779e-16	28.1711916864121	down
FZD7	5.44048758141625	6.18502164502164	8.64219210601372	3.8107835690261e-17	6.92494435380524e-16	28.1703828513014	up
ANKRD46	-6.68116706368384	16.4204329004329	-8.63986250081933	3.88157114682164e-17	7.04823975009922e-16	28.1523261915527	down
BRCA1	1.53600323166363	3.05401154401154	8.63790710383365	3.94199027837668e-17	7.15253561326939e-16	28.1371730221427	stable
MOAP1	-13.8620109610037	27.1032034632035	-8.63647158704534	3.98693670992271e-17	7.22862062440786e-16	28.1260503714241	down
PSMC2	16.8972261831385	49.2366810966811	8.63442770063123	4.05180678799654e-17	7.34068651236201e-16	28.1102165239154	up
RP11.82C23.2	-8.58283062084597	5.7153823953824	-8.6324550081135	4.11540642188314e-17	7.45028330880836e-16	28.0949370678414	down
SLC47A2	6.57170495244124	4.58102453102453	8.63023160503278	4.1882724909051e-17	7.576477544445e-16	28.0777191021857	up
RP11.1055B8.3	-6.46103513184861	10.4759884559885	-8.62941645744521	4.2153050423363e-17	7.61963240772576e-16	28.0714075175333	down
DOK2	2.73603030101114	2.75252525252525	8.62908817267331	4.22624052826746e-17	7.6336469541831e-16	28.0688657854813	up
CLVS1	-1.30255909446787	1.99421356421356	-8.62682550508784	4.30237874084529e-17	7.76532421795756e-16	28.0513492848336	stable
IKZF1	1.09297946061201	1.77659451659452	8.62414689247909	4.39426767413865e-17	7.92521042853863e-16	28.0306175104135	stable
RP3.510D11.2	0.647964968099814	0.649393939393939	8.62224916700252	4.46053998520525e-17	8.03869065553105e-16	28.0159327360765	stable
RP11.5C23.2	0.988094900967826	1.33417027417027	8.62181656525833	4.47578502953273e-17	8.06010927202714e-16	28.0125855878159	stable
SOAT1	2.37359247722009	4.61808080808081	8.61590994727463	4.68916201228894e-17	8.43802919645723e-16	27.9668981186644	up
RP11.524D16__A.3	1.3271824557312	1.01776334776335	8.61538298306156	4.70868019013966e-17	8.46679997907646e-16	27.9628232942331	stable
LILRB2	1.88660217221102	2.13629148629149	8.61024520055879	4.90323657911621e-17	8.81003264593712e-16	27.9231051838888	stable
C15orf59	-40.4217106994723	64.5864069264069	-8.60979908383961	4.92050027989485e-17	8.83443414774235e-16	27.9196573364601	down
ITGB4	44.0864671586346	52.899062049062	8.60919992928101	4.94378076538637e-17	8.86742065227284e-16	27.9150269505492	up
CYP2S1	0.468016025053721	0.687215007215007	8.60913612707125	4.94626624118942e-17	8.86742065227284e-16	27.9145338896298	stable
AMN1	-3.68252786060539	9.06675324675325	-8.60747641223431	5.01135777812752e-17	8.97740395996601e-16	27.9017087133851	down
CHCHD7	8.33030434275616	21.3844444444444	8.60680129255983	5.03807657248116e-17	9.01853304060489e-16	27.8964924055218	up
GFRA1	-2.87210349652682	3.63821067821068	-8.60574036634905	5.08034896931124e-17	9.08742212728327e-16	27.8882958314354	down
PLCB2	12.4364829005013	23.4823520923521	8.6046923477024	5.12245125104872e-17	9.15590448277985e-16	27.8801997781563	up
DNASE2	9.48947002382088	27.4645165945166	8.6045672790451	5.12749863998557e-17	9.15810200129068e-16	27.8792336627639	up
TRIM6	0.478013109893219	0.691197691197691	8.60094587069949	5.27579885841284e-17	9.41596631077e-16	27.8512643447431	stable
SLC8A2	-6.8524085888958	7.14536796536797	-8.60042606655001	5.29743041594704e-17	9.44754374626927e-16	27.8472505058225	down
TMEM150B	0.528593476703701	0.567258297258297	8.60003203417391	5.3138863983937e-17	9.46985089437367e-16	27.8442079852396	stable
FRRS1L	-2.8447901917343	3.61225108225108	-8.59897932166261	5.35809908980934e-17	9.54155329378297e-16	27.8360800172773	down
GCLM	1.67417301061118	3.07974025974026	8.59336199766831	5.6002389210307e-17	9.96535096429995e-16	27.7927223416741	stable
LINC00617	-1.61172302643635	1.6491341991342	-8.59325825505939	5.60481107373559e-17	9.96609364163793e-16	27.7919218123346	stable
SLC25A41	-1.06336800986158	1.7037518037518	-8.58999774697065	5.75040396379846e-17	1.02174029540469e-15	27.7667660852615	stable
TRADD	5.27412120404453	13.1091919191919	8.58713778615268	5.88118451757231e-17	1.04420409343454e-15	27.7447070245138	up
IL16	1.93991312821708	3.10849927849928	8.58093649369654	6.17494080314137e-17	1.09554959352775e-15	27.6968963941091	stable
SYTL3	1.19514142692941	1.90564213564214	8.58072944544612	6.18499492275512e-17	1.09652234450944e-15	27.6953005769269	stable
ZBTB18	-6.91019140110952	16.5036652236652	-8.57901732041192	6.26875701492456e-17	1.11055151046525e-15	27.6821056224506	down
SLC35A2	4.49247955223129	13.6609235209235	8.57771672482144	6.33313434493302e-17	1.12112836554914e-15	27.6720836496071	up
GGACT	1.45940039313021	2.28118326118326	8.57370656138936	6.53577257491753e-17	1.15614732119872e-15	27.6411903275976	stable
RP13.270P17.1	0.261237277406673	0.448528138528139	8.5731676771166	6.5634869460683e-17	1.16019426216168e-15	27.6370397823207	stable
ABLIM2	-6.53638470123774	9.84741702741703	-8.57242432917199	6.60190742690126e-17	1.16612631405803e-15	27.6313147808646	down
RP11.728F11.4	-0.969823924305788	1.49670995670996	-8.5717998208735	6.63435735135701e-17	1.17099580417219e-15	27.6265053495367	stable
CD48	2.95690626509635	3.10588744588745	8.56952393756788	6.75395362120617e-17	1.19122856994024e-15	27.6089808249625	up
SLFN12	0.814972430910694	1.14735930735931	8.56646527132018	6.91804695040364e-17	1.21927400587312e-15	27.5854347070335	stable
SOCS1	2.62569330845729	3.03083694083694	8.56445418395047	7.02807985722262e-17	1.23775735341556e-15	27.5699567192247	up
UBE2QL1	-4.70091427762326	5.92659451659452	-8.56347203441413	7.08244320974552e-17	1.24641647301662e-15	27.5623988398942	down
PIK3CD	1.75738476786992	3.57255411255411	8.56318889261866	7.09819253828476e-17	1.2482723197642e-15	27.5602201248397	stable
FAM214B	3.7326794489513	13.1707359307359	8.56145488865342	7.19540173113842e-17	1.26444030274591e-15	27.5468786062314	up
CHRM4	-0.860618097316392	1.02645021645022	-8.5613107755445	7.20353975984387e-17	1.26494369121065e-15	27.5457698904386	stable
SPATA1	2.8057762655961	3.46945165945166	8.56108211658623	7.21647074129529e-17	1.26628737140783e-15	27.5440107628572	up
IRF7	17.5572533357765	25.1056132756133	8.56018635728417	7.2673485171814e-17	1.27428281346221e-15	27.5371198393295	up
EIF4E1B	-1.02523404574304	0.997142857142857	-8.55840341235564	7.36967449225104e-17	1.29128109602356e-15	27.5234056797798	stable
CREB5	7.25585372557507	11.3980808080808	8.55606313399473	7.5061506448135e-17	1.31423383589154e-15	27.5054080896572	up
CXXC11	-24.8018947710351	22.3113564213564	-8.55546464826156	7.54145126032384e-17	1.31945143239524e-15	27.5008061549796	down
CAMKV	-16.1063495527312	17.6815007215007	-8.55379017157319	7.64109136703707e-17	1.33591004825888e-15	27.4879319865292	down
HSD11B1L	-20.7661554863324	52.2721067821068	-8.55266227079684	7.70893958084638e-17	1.34679048598516e-15	27.4792612986486	down
PIK3R5	2.45139286368708	3.04585858585859	8.55228456203713	7.73179324333164e-17	1.34980003295339e-15	27.4763578853789	up
SEPT5	-73.2337764654936	105.809292929293	-8.55116727001461	7.79978888144517e-17	1.36068026108528e-15	27.4677699680632	down
MS4A4E	1.54474521497226	1.32310245310245	8.54979753475719	7.88395439184777e-17	1.37436347381724e-15	27.4572429151738	stable
LINC00669	0.228836267928237	0.171601731601732	8.54854655419495	7.96160673185958e-17	1.38689223440171e-15	27.4476297369659	stable
JAKMIP1	-4.58868751145246	5.70308802308802	-8.54658249800087	8.08504953127618e-17	1.40737360745081e-15	27.4325392102237	down
SNX24	2.58739917709181	8.24194805194805	8.54088308851138	8.45407263193872e-17	1.47054271372236e-15	27.3887645185367	up
TXNDC5	8.33633131215534	16.902784992785	8.54076844457089	8.46166381590434e-17	1.47079659385578e-15	27.3878842301464	up
ZCCHC24	-17.5228829271546	44.3037085137085	-8.54063297302926	8.47064278969696e-17	1.47129115565866e-15	27.3868440302512	down
RP3.477O4.14	0.466520381136412	0.608975468975469	8.53985602625584	8.52232051850535e-17	1.47919610909832e-15	27.3808786070176	stable
SLC17A9	1.8315012243674	2.28385281385281	8.53950167910165	8.54599285411276e-17	1.48223232531889e-15	27.3781580633117	stable
IL1R1	2.45275490996318	2.37780663780664	8.53872884670689	8.59784795574976e-17	1.49014869157926e-15	27.3722248642069	up
MAGEE1	-3.0383411070947	4.40699855699856	-8.53670176917582	8.7353418187497e-17	1.51288551773537e-15	27.3566646188426	down
SH3GL3	-6.90718478785967	9.90545454545455	-8.53504400247139	8.84939920551559e-17	1.53153346856207e-15	27.3439414945405	down
ALG2	3.66814770701799	9.47053391053391	8.53291556058932	8.99800006453884e-17	1.55612853315136e-15	27.3276089322988	up
GPR160	0.791490063467205	1.37073593073593	8.53256429957114	9.02275991104154e-17	1.55928632554866e-15	27.3249138533319	stable
IGIP	-4.43130149422803	11.9472294372294	-8.53018486798568	9.19226437005818e-17	1.58743589232963e-15	27.3066598300609	down
TGFBR1	3.80830387633053	7.59454545454545	8.52912694505005	9.26863502386954e-17	1.59947300947884e-15	27.2985452005054	up
MMP24	-3.39242899501927	4.47580086580087	-8.52800125777285	9.35058616021213e-17	1.61245514180452e-15	27.2899116886026	down
AD000671.6	0.228738151954822	0.427604617604618	8.52622840646785	9.48110564402304e-17	1.63378793881595e-15	27.2763165890891	stable
BASP1	-47.3644107211278	79.6958585858586	-8.52464322171958	9.59933253537638e-17	1.65295349927314e-15	27.2641625442299	down
FRMPD1	-0.657710849394487	0.953665223665224	-8.52455295896428	9.60610821689563e-17	1.65295349927314e-15	27.2634705299794	stable
HOXA1	0.282579084139861	0.213448773448773	8.52116156952708	9.86414066641772e-17	1.69613721982338e-15	27.2374741780313	stable
FBXL16	-51.7239452116411	57.220303030303	-8.52106469311323	9.87161121674196e-17	1.69620586143259e-15	27.2367317045655	down
PTPN7	2.08189002348786	1.80339105339105	8.51840901150078	1.00785937296464e-16	1.73053133710113e-15	27.216380872584	up
PARK2	-0.644755293098574	1.56275613275613	-8.51729690436308	1.01665395250398e-16	1.74438328746159e-15	27.2078601754531	stable
CHST14	4.14966109176921	9.77457431457431	8.51658871540406	1.02229381206021e-16	1.75280640957028e-15	27.2024346710161	up
RP11.422J8.1	1.08913511352467	1.83453102453102	8.51420141080569	1.04153452035358e-16	1.78452060998009e-15	27.1841479865105	stable
CLVS2	-0.960113358098323	1.05141414141414	-8.51292738850086	1.05194862417107e-16	1.80107720542409e-15	27.1743907092295	stable
TTF2	1.29478127967216	2.28077922077922	8.51274973219998	1.05340897215069e-16	1.80229108523385e-15	27.1730301975312	stable
HPGDS	1.96654445203311	3.51623376623377	8.50976579588063	1.07823870190668e-16	1.84345771508451e-15	27.150182314145	stable
ATG4A	1.36407322883175	4.41038961038961	8.50912830006049	1.08361789942122e-16	1.85133493970205e-15	27.1453018737388	stable
TOX	-3.37198314204332	4.83027417027417	-8.50901502738451	1.08457646642132e-16	1.8516537864803e-15	27.1444347295195	down
GRN	71.9168401325976	130.653217893218	8.50663869584411	1.10488040310648e-16	1.88497626097547e-15	27.1262451860524	up
ACSS3	3.83095892122402	4.42450216450216	8.50462271266831	1.12239959438759e-16	1.91350384296909e-15	27.1108171391128	up
STAR	-0.758307790974667	1.01689754689755	-8.50435896169012	1.12471184098552e-16	1.91608401489486e-15	27.1087989073869	stable
TSPYL4	-8.67836651063626	18.9822655122655	-8.50257873992176	1.14044223225608e-16	1.94150374912183e-15	27.0951779127776	down
LPXN	2.21366110842729	5.77197691197691	8.49786645491661	1.18313800044625e-16	2.01276107919889e-15	27.0591339896586	up
REEP1	-2.93484433042931	6.428556998557	-8.49560334498518	1.20420064974273e-16	2.04714110456265e-15	27.0418293767555	down
OSCAR	5.38530176075692	5.7031746031746	8.49545789630858	1.20556693424754e-16	2.04801232661443e-15	27.0407173475892	up
PANK1	-1.20901425929938	2.60743145743146	-8.4951199419246	1.20874745484647e-16	2.05196215140851e-15	27.0381335738171	stable
DENND3	6.46147965217966	13.5680375180375	8.49442341392008	1.21532872281643e-16	2.06167539421482e-15	27.0328086478402	up
SYT13	-5.69176500474759	5.94753246753247	-8.4923075660014	1.23553860359243e-16	2.09447805543262e-15	27.0166352514613	down
ADAM11	-5.21051115257122	7.13164502164502	-8.48933447888539	1.26449882544744e-16	2.14205743827738e-15	26.9939146904403	down
MIR22HG	4.22997934400557	6.85479076479076	8.48833279746282	1.27440625995231e-16	2.15728614484089e-15	26.9862612147297	up
RP5.991G20.4	0.415994236311235	1.03170274170274	8.48824408917216	1.27528734455512e-16	2.15728614484089e-15	26.9855834628821	stable
DISP1	0.705540137595567	2.04914862914863	8.48752675388395	1.2824343412328e-16	2.16641630095357e-15	26.9801030661974	stable
ZNRF2	1.73354416884608	3.73180375180375	8.4875210835081	1.28249099401929e-16	2.16641630095357e-15	26.9800597463752	stable
PSME4	4.41006088520923	12.1329148629149	8.48726636751917	1.28503841640842e-16	2.16919187152631e-15	26.9781138234695	up
TTC4	3.47460087288231	11.6466955266955	8.48109809546648	1.34827716832554e-16	2.27326424421905e-15	26.9310052654382	up
TMEM220	1.29052964301776	2.24759018759019	8.48106860849826	1.34858674262046e-16	2.27326424421905e-15	26.9307801330958	stable
MICU1	-8.46222659959034	27.3045887445887	-8.4801831024238	1.35791618445901e-16	2.28738311212208e-15	26.9240196095081	down
TMEM132D	-0.987975795838822	0.997099567099567	-8.47758195148132	1.38569155909025e-16	2.3325321703788e-15	26.9041640558612	stable
HOXA7	2.90319351668304	2.18445887445887	8.47514689554729	1.41220175434234e-16	2.37548972520405e-15	26.8855808404553	up
CHRM1	-6.53947335543305	6.67720057720058	-8.47454027498828	1.41888356049473e-16	2.38505676002713e-15	26.8809520673474	down
PACSIN1	-23.2735033565992	21.3178787878788	-8.47439559998478	1.42048173498575e-16	2.38607110483916e-15	26.879848175137	down
TNFAIP8L2	4.87579908713828	7.8108658008658	8.46601486050461	1.51616091258634e-16	2.54500712457722e-15	26.8159279353714	up
MAP3K8	2.27886508637203	2.91510822510822	8.46519035430407	1.52591112602643e-16	2.55958253006964e-15	26.8096421634194	up
PDZD4	-98.776611334145	152.98544011544	-8.46226817238423	1.56096895031125e-16	2.61655920413109e-15	26.787368379078	down
B4GALT1	3.33229439789441	4.60760461760462	8.46116795615319	1.57437361262368e-16	2.63718574343605e-15	26.7789838029022	up
MFSD1	8.33318785294258	20.0035786435786	8.46086439539504	1.57809207119393e-16	2.64156974959727e-15	26.7766705693616	up
C1GALT1C1	2.54906348386663	7.04865800865801	8.45908189063131	1.60010254008188e-16	2.67654530187895e-15	26.7630886505766	up
PRKCG	-6.42283378587734	5.71272727272727	-8.45623305075005	1.63591154679117e-16	2.73453730124598e-15	26.7413865365427	down
KIAA1467	-2.25416093351772	5.52486291486291	-8.45574535636685	1.6421205891687e-16	2.74300463596028e-15	26.7376719347616	down
RP11.876N24.4	1.78922481717779	2.21510822510823	8.45547809785602	1.64553303981848e-16	2.74554579268448e-15	26.7356363915501	stable
STK32C	-14.745786177142	32.6257287157287	-8.45544696059125	1.64593106677796e-16	2.74554579268448e-15	26.7353992416067	down
CALN1	-2.52917042861191	2.70427128427128	-8.45078081720528	1.7066661963126e-16	2.84487853029536e-15	26.699868623144	down
SH2B3	2.5530501740767	4.88004329004329	8.44813497288584	1.74208312306374e-16	2.90189915784236e-15	26.6797287588125	up
PTGR1	7.01843555829481	14.7128571428571	8.44573272136451	1.77486775747222e-16	2.95445891037379e-15	26.6614475277748	up
ARHGAP44	-3.42435958088324	4.2118759018759	-8.44313227247466	1.81104456127191e-16	3.01258848066778e-15	26.6416627629891	down
OLFML2B	6.09818168946043	7.03555555555556	8.44169597830698	1.83133725124594e-16	3.04423330877592e-15	26.6307372534619	up
CARD8	4.54907039696151	11.5496103896104	8.43931232256052	1.86551164184778e-16	3.09889388871209e-15	26.6126087451918	up
NPHP1	2.14755093201843	4.89484848484848	8.43857551922013	1.87620208458475e-16	3.11449546041069e-15	26.6070059474835	up
COL4A1	36.5109610867717	33.5516738816739	8.43516622591028	1.92646153475117e-16	3.19571458050321e-15	26.5810861805897	up
CLIC2	1.04602605320584	1.96727272727273	8.43494448571142	1.92977609021576e-16	3.19900062722912e-15	26.5794006553247	stable
HOXA4	2.47548499941697	1.64376623376623	8.43301711398722	1.95882463488905e-16	3.24491205228478e-15	26.5647515403656	up
TCEAL5	-15.2104538488449	32.2587157287157	-8.43238904055317	1.96838369800294e-16	3.2584968781226e-15	26.5599784144279	down
HELZ2	3.4101555862804	5.52645021645022	8.43078100780685	1.99306795810417e-16	3.2970842145548e-15	26.5477592758498	up
RND2	-94.1543740733964	186.147316017316	-8.43041651144087	1.99870557156495e-16	3.30413167092547e-15	26.5449897996146	down
COL8A1	4.50902017291066	2.99223665223665	8.42451392598303	2.09222417103439e-16	3.45634856684586e-15	26.5001549644562	up
RBPMS	6.16114615781843	8.47269841269841	8.42345908278098	2.10938623158334e-16	3.48230196400479e-15	26.4921452775957	up
APOL3	2.63317069514083	6.26174603174603	8.4227089823984	2.12167473404608e-16	3.50017963174438e-15	26.4864500745534	up
PVR	2.38837375689223	6.78978354978355	8.42247052617223	2.12559603279511e-16	3.50423862808634e-15	26.484639661035	up
ALG6	2.15676242274823	4.86662337662338	8.4216423195576	2.13927119544851e-16	3.52436113772138e-15	26.4783520529121	up
FMO4	0.5943148539921	1.25966810966811	8.42134565671513	2.14419073899097e-16	3.53004140399289e-15	26.4760999597188	stable
CTC.378H22.1	0.198111892189035	0.245627705627706	8.4209624716939	2.15056161949125e-16	3.53810161637425e-15	26.4731911354573	stable
ASF1B	4.3158448968033	5.28714285714286	8.42057378918001	2.15704300656963e-16	3.54633246049251e-15	26.4702406886519	up
HTR2A	-1.18773133880829	1.21194805194805	-8.41705578102217	2.21659147162561e-16	3.64173833081394e-15	26.4435409045337	stable
TMEM109	11.8326709533407	32.851948051948	8.41309342865993	2.28560747434457e-16	3.7525575966532e-15	26.4134796464939	up
SLC1A2	-29.678372757409	44.7852525252525	-8.41232058780673	2.29931409681193e-16	3.77247929139725e-15	26.4076176602949	down
GLIPR1	4.3087405673735	5.05549783549784	8.41020010163725	2.33734015678621e-16	3.83224732336506e-15	26.3915360532625	up
TAGLN3	-73.9477639886067	97.1731313131313	-8.40708985885221	2.39424171893757e-16	3.92286039017456e-15	26.3679541700658	down
SLC9A1	3.46176542119901	9.08922077922078	8.40686673402035	2.39837597348814e-16	3.92695184136928e-15	26.3662627086411	up
KTI12	1.9558697173127	5.28744588744589	8.4058496404265	2.41731110468948e-16	3.95525521611095e-15	26.358552803048	stable
LMAN2L	3.56043910646164	11.3195815295815	8.40268489487205	2.47717855713692e-16	4.05044867416791e-15	26.3345678384892	up
CACNB4	-1.76242541353636	3.2708658008658	-8.40045005162509	2.52033508435097e-16	4.11820692563534e-15	26.3176348402718	stable
OST4	89.6618215588605	261.516479076479	8.3984917631223	2.55876112232179e-16	4.17814860729291e-15	26.3028002585968	up
PLEKHA8P1	1.21673701920674	1.95849927849928	8.39768986284214	2.57466271463862e-16	4.20125405007051e-15	26.2967264522379	stable
SUGT1P3	-0.220210641168732	0.447171717171717	-8.3971395888037	2.58563102526261e-16	4.21628357600097e-15	26.2925588030428	stable
ISG20	13.5929179090803	14.1962481962482	8.39582215680297	2.61207856848265e-16	4.25651689009466e-15	26.2825817783791	up
CITED1	28.114649930869	29.2759163059163	8.39343724872253	2.66063727253159e-16	4.33270239349731e-15	26.264523906378	up
MIR24.2	3.92836509470105	5.505670995671	8.39141467387853	2.70251657727801e-16	4.393145367456e-15	26.2492127939872	up
AC093673.5	5.92539546234444	9.66525252525252	8.39138350232776	2.70316708215497e-16	4.393145367456e-15	26.2489768454404	up
TRIOBP	4.96179573886818	13.8086435786436	8.39137959368854	2.70324866067664e-16	4.393145367456e-15	26.2489472596113	up
PTCHD2	-9.23536822641645	12.2915728715729	-8.39108671774244	2.70936829628835e-16	4.40010950054628e-15	26.2467304131548	down
ZMPSTE24	4.45922290150086	11.997518037518	8.38675607283076	2.80147054030092e-16	4.54660851489838e-15	26.2139581000307	up
MGAT3	-4.30208075827493	9.74212121212121	-8.38328855551837	2.87743996814523e-16	4.66674459201485e-15	26.1877274642326	down
CD109	0.980849311189216	1.02357864357864	8.38280828110649	2.88812143728604e-16	4.68090330514732e-15	26.184095041448	stable
AC007362.1	3.94250653828854	6.065670995671	8.37895841469503	2.97517112926611e-16	4.81873260484175e-15	26.154983763679	up
HOTAIRM1	13.0649785111026	9.63562770562771	8.37855498599763	2.98444176352493e-16	4.8304861391142e-15	26.1519338141397	up
RP11.148K1.12	1.21672419250053	2.12405483405483	8.37813382133984	2.99415040720698e-16	4.84052746152558e-15	26.1487499070673	stable
RAB36	1.73185395878795	2.72614718614719	8.37811081695165	2.99468159957642e-16	4.84052746152558e-15	26.1485760029851	stable
DNAJC22	0.878340607352864	1.20438672438672	8.37560874372641	3.0530158961375e-16	4.93149443102021e-15	26.1296636395848	stable
TEAD2	5.36681472905663	6.61743145743146	8.37463984663604	3.07590538103779e-16	4.96512398216376e-15	26.1223412950991	up
MGAT4C	-1.27183147040697	1.43131313131313	-8.37397582713344	3.09169016711832e-16	4.98724761524324e-15	26.1173234314488	stable
RASL10A	-79.8096331895194	84.2696825396825	-8.37194779367744	3.14039674310898e-16	5.0624124110857e-15	26.1019999913646	down
CD302	1.52401134413885	2.47883116883117	8.36863221664086	3.22166326632429e-16	5.18992859431302e-15	26.076954625741	stable
INPPL1	29.3336800153252	66.838961038961	8.36837021402216	3.22817294143403e-16	5.19692512390456e-15	26.0749758423015	up
RASL10B	-5.07980243540843	12.5421212121212	-8.36764081428171	3.246364001531e-16	5.22270511768773e-15	26.0694672925013	down
ZNF217	1.73254793356765	2.47660894660895	8.36494475531197	3.31448618309691e-16	5.32820247048241e-15	26.0491095962396	stable
TLX1NB	-0.536583348603227	0.454256854256854	-8.36487049734059	3.31638232727321e-16	5.32820247048241e-15	26.0485489566902	stable
CDCA2	0.847898585730704	0.946248196248196	8.36442183021162	3.32786165739517e-16	5.34306677215114e-15	26.0451616552926	stable
RP11.261P9.4	0.160555546301077	0.202380952380952	8.36390654736494	3.34109380467092e-16	5.36072355134726e-15	26.0412716079946	stable
TPTE2P1	-2.30319110126437	2.74594516594517	-8.36310597290568	3.36175522680009e-16	5.39026889206241e-15	26.0352281836791	down
OPHN1	-5.87624310772772	8.83600288600289	-8.36189670014409	3.39320395384343e-16	5.43705966872694e-15	26.0261004470729	down
C21orf62	6.55984374739716	6.21112554112554	8.36105909030008	3.41515726797518e-16	5.46858327015491e-15	26.0197786975795	up
ZBTB47	-10.4804820842567	33.9905194805195	-8.36064788351625	3.42598606516899e-16	5.48185610736052e-15	26.0166753576631	down
HSPA12A	-4.4697323049758	7.27098124098124	-8.36057090832624	3.42801690959302e-16	5.48185610736052e-15	26.0160944467805	down
GIMAP4	3.98857706851458	8.31907647907648	8.3601226609544	3.43986671133825e-16	5.49460003838343e-15	26.0127117320359	up
RP11.783K16.5	4.39217862437739	5.39672438672439	8.36009619979098	3.44056749808309e-16	5.49460003838343e-15	26.0125120465451	up
HAUS5	5.04909979843745	11.4694372294372	8.35791013916761	3.4989519300339e-16	5.58412241821179e-15	25.996017023292	up
RARRES3	48.3480974829669	76.6308946608947	8.35606893855101	3.54888436245228e-16	5.65817295564845e-15	25.9821268855003	up
NRM	6.94676533790868	13.2691774891775	8.35602557105168	3.55006891159833e-16	5.65817295564845e-15	25.9817997483229	up
ACBD7	-4.7640353317453	5.06519480519481	-8.35583321219403	3.55532775197805e-16	5.66279195130793e-15	25.980348730599	down
STAT6	6.22724025919936	12.1642568542569	8.35316330606977	3.62911899731304e-16	5.77648821423675e-15	25.9602116794242	up
FSD1	-24.8085591611004	54.2421500721501	-8.35260338011351	3.64478513613835e-16	5.7975769934052e-15	25.955989253561	down
RP11.415J8.3	1.19680273525344	2.24128427128427	8.35224909473093	3.65473215175827e-16	5.80954672791423e-15	25.9533176913706	stable
FILIP1L	3.22287393180189	3.96349206349206	8.35110032410156	3.68717014048607e-16	5.85422986042035e-15	25.9446557844184	up
RGR	-9.64345788009537	9.42880230880231	-8.35108082923369	3.68772306628388e-16	5.85422986042035e-15	25.9445087985041	down
RP11.5C23.1	1.76849819260048	2.80334776334776	8.35027886793835	3.71053991921758e-16	5.88655562448889e-15	25.9384624745416	stable
HDAC4	-4.01861221702126	8.31376623376623	-8.35009000902771	3.71593345571859e-16	5.89121584945948e-15	25.9370386565563	down
CTA.384D8.35	0.330941013809531	0.300822510822511	8.34957794466379	3.73059626234308e-16	5.91055565025254e-15	25.9331783065449	stable
RP11.63P12.6	0.232034615448684	0.29982683982684	8.34878592555237	3.75338811256669e-16	5.94274063736879e-15	25.9272078143612	stable
RASSF8	2.62171278172941	6.0615873015873	8.34776146202601	3.78307309417688e-16	5.98578986213857e-15	25.9194857672932	up
C7orf31	0.987167796638398	1.57292929292929	8.34258305778991	3.93670844454989e-16	6.22477425572961e-15	25.880464598277	stable
NMNAT3	2.60252594492844	4.04336219336219	8.3423115471535	3.94493160458658e-16	6.23366761523177e-15	25.8784192113129	up
FGR	2.52685762356115	3.77434343434343	8.34059653367267	3.99726712984802e-16	6.30901673861577e-15	25.8655006547992	up
COQ2	2.02850710466257	5.8162481962482	8.34057670821392	3.99787611735355e-16	6.30901673861577e-15	25.8653513296863	up
RASAL3	2.34951550032482	4.33542568542569	8.33767685306168	4.08794636207131e-16	6.4469144896124e-15	25.8435127752223	up
GPR141	0.256532874681414	0.228455988455988	8.33597809688977	4.14163803271058e-16	6.52729773263e-15	25.8307224698769	stable
IL15	0.881055038230247	1.08493506493506	8.33534152191616	4.16193680810914e-16	6.55498215470216e-15	25.8259301059918	stable
BEX4	-34.3159241058793	95.2370562770563	-8.33235934198606	4.25834703274596e-16	6.70059648750921e-15	25.8034831668484	down
RP11.10A14.4	0.289811347470473	0.299422799422799	8.33230946295016	4.25997817294849e-16	6.70059648750921e-15	25.8031077819005	stable
CPT2	1.79126051540035	5.75047619047619	8.33069440442883	4.31312846381811e-16	6.77975179958093e-15	25.7909539940385	stable
LSM10	18.8319740634004	53.8954256854257	8.32549093200247	4.48886445490768e-16	7.05136815192341e-15	25.7518094218352	up
CACNA2D4	2.96164698239242	2.83854256854257	8.3251786714292	4.49963243935955e-16	7.06365728553124e-15	25.7494609896742	up
STAC	1.43632531525378	1.02568542568543	8.32507141358856	4.50333699863646e-16	7.06484922081705e-15	25.7486543473936	stable
TNK2	-130.262191700956	207.14455988456	-8.32168558567159	4.62184057684992e-16	7.24601894881694e-15	25.7231952845127	down
RP1.239B22.5	-1.80744648598226	2.65109668109668	-8.32097413886594	4.64712994435906e-16	7.28090829362121e-15	25.7178467762435	stable
BTG3	8.57686178807608	18.7564213564214	8.32051597389442	4.66348834813123e-16	7.30176860356553e-15	25.7144025854983	up
MAP1A	-16.4612924988758	33.344025974026	-8.31808329887506	4.75130228442249e-16	7.43440886473857e-15	25.6961178875043	down
ZNF98	-0.794373906814818	0.96001443001443	-8.3167925500333	4.79855638742526e-16	7.50345319851172e-15	25.6864180143162	stable
SURF4	14.1337103329945	42.5604329004329	8.31603841792657	4.82637953156566e-16	7.54204337613457e-15	25.6807513415285	up
WARS2	0.910728706834793	2.66683982683983	8.3152638958367	4.85512078815002e-16	7.58201707977569e-15	25.6749318919549	stable
DYNC1I1	-5.94806824807188	8.23864357864358	-8.3104625607094	5.03710015448903e-16	7.861087924901e-15	25.6388664584316	down
ABCD1	4.0987765487831	8.60311688311688	8.30885865103932	5.09937956305729e-16	7.9531090753612e-15	25.6268224148138	up
PSD4	2.23047475471005	4.41789321789322	8.30812007612684	5.12831336505859e-16	7.99303786144643e-15	25.6212769628849	up
PBX3	3.69988039512916	6.47588744588745	8.30652076951522	5.19152327765189e-16	8.08630317279454e-15	25.6092702481299	up
OASL	1.8814315936766	1.88468975468975	8.30352106136629	5.31216362157954e-16	8.26884288065077e-15	25.5867551829795	stable
RP1.170B16.1	-0.889006096849971	1.38002886002886	-8.30260595626354	5.34951482817033e-16	8.32158315066937e-15	25.5798879542024	stable
CXXC4	-2.20380936516136	3.72164502164502	-8.30251863632716	5.35309243065427e-16	8.32175166131588e-15	25.5792327110045	down
RP11.686D22.8	0.331275424364078	0.456695526695527	8.30131912295236	5.40247775778983e-16	8.39308510207932e-15	25.570232209793	stable
MFSD4	-4.84060793589982	5.85284271284271	-8.29915690832506	5.4926376849912e-16	8.5276310776624e-15	25.5540108029193	down
ACTG2	5.10348786460328	4.29486291486291	8.29785854390188	5.5474891502876e-16	8.60722006778451e-15	25.5442718491151	up
SPHK1	10.6078284552981	13.6449062049062	8.29501800832324	5.66938540599205e-16	8.79066242621405e-15	25.5229695059508	up
RAP1GAP	-16.6392684612952	29.7754834054834	-8.29428555332971	5.70124392703598e-16	8.83435000502662e-15	25.5174774921939	down
SLC1A4	-10.4715421199048	21.5382106782107	-8.29361942982157	5.73037078933709e-16	8.87375107319748e-15	25.5124831822247	down
SERPINE1	22.9836106345055	15.0345021645022	8.29198657897896	5.80239173967735e-16	8.97948197804133e-15	25.5002421504739	up
C19orf35	0.291613166530624	0.543751803751804	8.29090745039372	5.85047922301537e-16	9.04806222582009e-15	25.4921533033189	stable
ADAM22	-5.02688594226322	8.79764790764791	-8.29072036739555	5.85885583876181e-16	9.05517880182858e-15	25.4907510688676	down
TLR1	1.78899002182205	2.1937518037518	8.2906195219486	5.86337609155627e-16	9.05632983310754e-15	25.489995217437	stable
PELI3	-5.16987456480827	10.8621933621934	-8.290512806879	5.86816319223011e-16	9.05789128005299e-15	25.4891953805111	down
FAM134A	-17.9999465276277	74.3215151515152	-8.28937081572373	5.91963371166359e-16	9.13146326956106e-15	25.4806366039511	down
C2orf80	-5.95964285119363	10.4680519480519	-8.28822115267042	5.97190028562202e-16	9.20616787604212e-15	25.4720213035765	down
SIGLEC16	0.312422998117638	0.584343434343434	8.28808899470752	5.9779376457942e-16	9.20955621770491e-15	25.4710310059969	stable
STAC3	3.0665636920924	5.51210678210678	8.28644423280388	6.05358132870279e-16	9.32010624721397e-15	25.4587074132419	up
PTGFRN	14.1670496077026	23.5624675324675	8.2861353244734	6.06789329180755e-16	9.33614858182089e-15	25.4563931005105	up
DGCR2	-19.6694389565394	56.2635930735931	-8.28082062465697	6.31942567913379e-16	9.71692716444758e-15	25.4165869132351	down
FAM78B	2.2236664390065	3.06881673881674	8.28038346949091	6.34056771229052e-16	9.74319011625322e-15	25.4133136263325	up
ITGAL	2.10975187819626	2.85750360750361	8.2789543004501	6.41017489207333e-16	9.84384539924219e-15	25.402613423548	up
LINC00599	-12.82619929703	16.0611976911977	-8.27404718697142	6.65496673661022e-16	1.02132237435105e-14	25.3658853211235	down
ATP2B2	-6.84855099865077	9.3820202020202	-8.26976113892566	6.87631366613021e-16	1.0546172372728e-14	25.3338202688087	down
CALD1	21.2691478569405	31.6343867243867	8.2636017340226	7.20719209883866e-16	1.10465761581369e-14	25.2877639619136	up
DENND2A	10.8670767603404	25.2042568542569	8.2595856781139	7.43134812257548e-16	1.13828702053779e-14	25.2577494584973	up
CHPF	39.6900509736634	69.654025974026	8.25921286986408	7.45250228629041e-16	1.14079880243298e-14	25.2549638348883	up
CAMK2G	-16.4868062334462	31.7135353535354	-8.25882734914022	7.47444032552104e-16	1.14342729648133e-14	25.252083331978	down
TMEM119	5.50902283820023	10.3824386724387	8.25752820505174	7.54883860597853e-16	1.15407260447168e-14	25.2423773020141	up
SEMA6B	-61.8808877080181	99.3870562770563	-8.25700966612395	7.57873760388131e-16	1.15790559811657e-14	25.2385035972487	down
BDKRB2	0.646910512901666	0.564025974025974	8.25645574603156	7.61080585722068e-16	1.16206492741663e-14	25.2343658003766	stable
ADORA3	15.3420606020222	25.5829292929293	8.25629792535029	7.61996711428338e-16	1.16272360795366e-14	25.2331869175861	up
TTLL12	-5.1501615831821	15.7627272727273	-8.25549840520968	7.66654564423227e-16	1.16908728778258e-14	25.2272149767676	down
AC078883.3	0.305031400443103	0.333160173160173	8.25518238270943	7.68503393989483e-16	1.17116206554166e-14	25.2248546069446	stable
TSPAN10	1.51752686112175	2.56196248196248	8.25434348304775	7.7343259808484e-16	1.17792557017531e-14	25.2185892303684	stable
AC109826.1	0.369627192617147	0.485555555555556	8.25419952320564	7.74281609425429e-16	1.17847036581775e-14	25.2175141093837	stable
CDH9	-1.37090020156253	1.22406926406926	-8.25394398026135	7.75790955581671e-16	1.17931104135151e-14	25.2156057012422	stable
FCHSD2	-8.46460295513997	16.9211832611833	-8.25393953379273	7.75817244029136e-16	1.17931104135151e-14	25.2155724952091	down
HLA.F	39.8579543902316	60.9324386724387	8.25354904734272	7.78129314806096e-16	1.18207649615287e-14	25.2126564166603	up
HCP5	1.76850010827738	2.62401154401154	8.25153983232375	7.90133873211613e-16	1.199553241565e-14	25.1976537681638	stable
LRIT2	-0.313865003081743	0.366002886002886	-8.25072823024047	7.95034680585246e-16	1.20623003688794e-14	25.1915944487162	stable
CREB3L2	1.53996610084789	3.55714285714286	8.24926814724033	8.03926980358165e-16	1.2189504726834e-14	25.1806948816642	stable
E2F7	0.551136162982458	0.578282828282828	8.24911608210302	8.04858725454517e-16	1.21959230874779e-14	25.1795598013621	stable
C17orf62	20.1740937182452	69.0289177489177	8.24650095073121	8.21050217665032e-16	1.24334163959161e-14	25.1600420069948	up
C8orf58	1.84721727107657	6.88945165945166	8.24549280292722	8.27377654520855e-16	1.25213298416352e-14	25.1525191423878	stable
MAPT	-33.2250745448188	57.2856421356421	-8.24491285682608	8.31039358882961e-16	1.25688153225256e-14	25.1481918883535	down
COL5A2	9.87739626193131	8.77067821067821	8.24318316237208	8.4205571752048e-16	1.27274042193848e-14	25.1352872960243	up
RP11.119F19.2	-1.58969574053408	4.47157287157287	-8.24282157210039	8.44376829249985e-16	1.27544502539165e-14	25.1325898890374	stable
GDNF.AS1	-2.26686087188289	3.23434343434343	-8.24115840954971	8.55134574369781e-16	1.29088187762164e-14	25.1201842051563	down
CLP1	1.58501216038379	4.84556998556999	8.23965722189733	8.64960757811e-16	1.30489394324607e-14	25.1089884693095	stable
MYO7A	3.17905898619046	4.31164502164502	8.23950092393296	8.65990208279468e-16	1.30562584072908e-14	25.107822907871	up
CASQ1	-4.78059527577423	6.96718614718615	-8.23571135143966	8.91323657576214e-16	1.34297616672617e-14	25.0795684620403	down
RP11.150O12.6	0.438691759257716	0.596378066378066	8.23188337170833	9.17656525524725e-16	1.38178449954561e-14	25.0510384797212	stable
C11orf49	-9.25704027918923	39.9522222222222	-8.23137139007961	9.21236209900537e-16	1.38630445212573e-14	25.0472234988113	down
FRY	-4.06337550598861	7.5633189033189	-8.23098020453946	9.23980597608711e-16	1.38956254513104e-14	25.0443087492697	down
ITPK1	-28.5976644566978	82.599898989899	-8.23035091438591	9.28412369962949e-16	1.39535260139732e-14	25.0396201047814	down
TBC1D2B	1.88256392530523	5.91704184704185	8.227582061158	9.48162630812397e-16	1.42414383376938e-14	25.0189937370557	stable
RP13.238F13.5	-0.573985774016765	0.564343434343434	-8.22649706429675	9.56014546238424e-16	1.43503885610895e-14	25.0109126856544	stable
GGN	1.55567165297928	2.70910533910534	8.22468419353672	9.69277432918664e-16	1.45403738482927e-14	24.9974123839057	stable
ECM2	3.6507985041062	4.49904761904762	8.22423745691799	9.72573538640696e-16	1.4580700919609e-14	24.9940859473845	up
PPP1R13B	-3.06180381802739	7.71718614718615	-8.22324419069885	9.799417478181e-16	1.46819879481029e-14	24.9866905390821	down
NCF1B	3.69276357215437	4.38991341991342	8.22122559791522	9.95086221196191e-16	1.48995837626923e-14	24.9716632740571	up
TXNDC17	29.554091386117	75.321341991342	8.21954061527848	1.0079045516194e-15	1.50821001120989e-14	24.95912186344	up
SSTR2	-2.95213839516253	3.71617604617605	-8.21745500296652	1.02399658587197e-15	1.53133454521889e-14	24.9436014677915	down
RP11.290F20.1	0.396516633072911	0.432727272727273	8.21585570638212	1.03650792368111e-15	1.54907885142297e-14	24.9317022531718	stable
LRGUK	0.365799420299512	0.429235209235209	8.21561603671465	1.03839582286827e-15	1.55093403506484e-14	24.9299192074952	stable
KHDRBS2	-0.798346354383573	1.00356421356421	-8.21494737986805	1.04368085823149e-15	1.55785766934653e-14	24.9249448959224	stable
PARVB	5.51061376622075	10.1236940836941	8.21240876187619	1.06398889397188e-15	1.58718293530494e-14	24.9060624849686	up
IL2RG	2.52905040728956	2.93414141414141	8.21015994310312	1.08230418348051e-15	1.61350096017072e-14	24.8893396220524	up
CTD.2380F24.1	-2.40094359580885	2.84477633477633	-8.20956087552279	1.0872355088413e-15	1.61984584786188e-14	24.884885417566	down
TMEM60	5.12992986956733	15.1969985569986	8.20884683518921	1.0931422345624e-15	1.62763518190244e-14	24.8795767129665	up
KCNAB1	-1.85679224067567	2.73282828282828	-8.20745925883937	1.10471136809724e-15	1.64384066914073e-14	24.869261527155	stable
OLIG2	-77.2819316686386	147.336435786436	-8.20594814308069	1.11744805366527e-15	1.66176233498257e-14	24.8580295832599	down
POM121L9P	1.88743274308273	1.91408369408369	8.20467993119399	1.12824919005395e-15	1.67678521200892e-14	24.8486044258233	stable
AP001007.1	3.15556312571836	4.41034632034632	8.20453152275766	1.12951987543108e-15	1.67763425708764e-14	24.8475015551368	up
CBX7	-9.10977536606101	20.1594083694084	-8.20269758272653	1.14533930819739e-15	1.7000775981269e-14	24.8338743108167	down
RP11.428J1.5	0.269720727624059	0.518037518037518	8.20014691800547	1.16770538649465e-15	1.73220464476482e-14	24.814925544086	stable
ZCCHC6	1.68507770984989	5.00821067821068	8.19956369035891	1.1728798085316e-15	1.7388051895703e-14	24.8105934536618	stable
GPNMB	33.3763485532475	30.0006926406926	8.1988277723721	1.17944121743767e-15	1.74723832909717e-14	24.8051275731855	up
IFITM2	90.4933346104505	136.845151515152	8.1987624862357	1.1800250523773e-15	1.74723832909717e-14	24.8046426932098	up
DDN	-21.9247756992222	17.891038961039	-8.19810607380735	1.18591103612172e-15	1.75487032840541e-14	24.7997676959748	down
LRRC16B	-3.09701995635592	6.59481962481962	-8.19710381490769	1.19495414691689e-15	1.76716184476544e-14	24.7923248093022	down
MS4A7	8.78277048524927	11.4636363636364	8.19623947329428	1.20280751178554e-15	1.77767983889092e-14	24.7859067121988	up
TOE1	1.43137287401507	4.61966810966811	8.19495866465766	1.21453865626198e-15	1.79391248446775e-14	24.7763971961848	stable
SCAPER	-3.05888924055909	9.36708513708514	-8.19307657006097	1.23198229458239e-15	1.81855749539371e-14	24.762425576649	down
TMEM37	1.39613474704735	1.76968253968254	8.19268743824629	1.23561958258468e-15	1.82280485408726e-14	24.7595372082724	stable
PPP2R2C	-13.7461866369044	16.7862481962482	-8.19216236699192	1.24054433000661e-15	1.82894510410993e-14	24.755639994995	down
RP5.1021I20.2	0.13242624643934	0.105598845598846	8.19205525688224	1.24155131390469e-15	1.82930536650072e-14	24.7548450215451	stable
SFRP4	10.9797540437441	8.91685425685426	8.19106712251973	1.25087929230913e-15	1.84191783822094e-14	24.7475114707475	up
CSDC2	-15.7310469590713	23.8435786435786	-8.19056000813908	1.25569327615181e-15	1.84787206227322e-14	24.7437481463693	down
NEDD9	2.81899102130564	4.72835497835498	8.18982391311932	1.26271350664202e-15	1.85706369612643e-14	24.7382858844702	up
OAT	-13.4355539637856	37.6802453102453	-8.1894611904264	1.2661870743791e-15	1.86103121036344e-14	24.7355944152136	down
ABRACL	4.76682347453812	9.73089466089466	8.18869460615249	1.27355923461973e-15	1.87072047524945e-14	24.7299065408941	up
LMAN2	36.2065615265443	86.8374458874459	8.18441875372424	1.31546367367281e-15	1.93109101226375e-14	24.6981887540954	up
ZNF816	0.873890073462039	1.71227994227994	8.18285472717793	1.33112910184275e-15	1.95289258507046e-14	24.6865903848304	stable
VAMP3	12.3525773350434	35.8091341991342	8.1825121838155	1.33458455217139e-15	1.95676525995936e-14	24.6840504254263	up
EOGT	0.903159950692137	2.09427128427128	8.18178770861381	1.34192198364332e-15	1.96632147963667e-14	24.6786787289799	stable
PRKCE	-3.20553563991941	5.32421356421356	-8.18084923675985	1.35148598793855e-15	1.97912664179988e-14	24.6717209135589	down
CTD.3092A11.2	1.15623719411637	1.92535353535354	8.18064276950989	1.3535991170375e-15	1.98101171570339e-14	24.6701902567129	stable
BRINP2	-6.97859297696196	13.9825685425685	-8.1785573178859	1.37512676674056e-15	2.01129059474425e-14	24.6547314217913	down
SLC24A3	-5.11499966683885	9.41630591630592	-8.17805775817028	1.38033358046192e-15	2.01767590460329e-14	24.6510288148078	down
SUSD4	-5.98360413786219	14.3254834054834	-8.17628140522133	1.39900628695315e-15	2.04372495768241e-14	24.6378644541789	down
IQCG	5.80118088987353	9.99499278499279	8.17344217268646	1.4293708415416e-15	2.08681183055742e-14	24.6168280911044	up
GPX1P1	2.96074319934697	5.8553823953824	8.17248341432776	1.43977062351594e-15	2.09965594148035e-14	24.6097258424505	up
RP1.28H20.3	0.309675834152352	0.542453102453102	8.17246977279027	1.43991913275323e-15	2.09965594148035e-14	24.6096247942044	stable
CTSS	12.2205928603554	14.1266089466089	8.16877901097414	1.48065929962716e-15	2.15775058445666e-14	24.5822909633751	up
RP11.285F16.1	-3.22376663723746	4.23718614718615	-8.16724244575415	1.49795410679387e-15	2.18162872857709e-14	24.5709141357712	down
SLC16A4	2.08779405640418	3.2291341991342	8.16646220627701	1.50681227244555e-15	2.19319817834657e-14	24.5651378666291	up
SYNGR3	-14.8795187486466	17.0074891774892	-8.16371448590726	1.5384211628775e-15	2.23784769156717e-14	24.5447995575613	down
EPHB4	4.19027694024752	7.09793650793651	8.1599575024146	1.58270191458474e-15	2.30086489849358e-14	24.5169999148431	up
SYT9	-0.948182605653755	1.85541125541126	-8.15858288693668	1.59921588431804e-15	2.32346404707067e-14	24.5068311365718	stable
AC005330.2	-0.848481617830796	1.7317316017316	-8.15825903473381	1.60313117698871e-15	2.32774258731405e-14	24.5044356309367	stable
SLC39A7	20.9929871233193	67.0448917748918	8.15785134705089	1.60807347487589e-15	2.33350625782505e-14	24.501420113076	up
CNIH4	14.0289780280188	26.5807647907648	8.15715515544748	1.61654802804986e-15	2.34438558336349e-14	24.4962709231701	up
PGM2	2.47990729789607	5.35608946608947	8.15590369282288	1.63189273464944e-15	2.36520912544025e-14	24.4870157332988	up
RPS6KA5	-1.0649043827356	1.88139971139971	-8.1549597088405	1.64356235858656e-15	2.38068419658308e-14	24.4800352746793	stable
GRIK4	-2.61591461078445	6.23747474747475	-8.15388293595987	1.65697411991177e-15	2.39866253556571e-14	24.4720736968688	down
RP11.382J12.1	0.263482700604687	0.286565656565657	8.15157081167606	1.68613891159666e-15	2.43940977517908e-14	24.4549809482788	stable
ANKRD53	1.12095700554713	1.27079365079365	8.15084175060784	1.69543982152432e-15	2.4513872814288e-14	24.4495920753999	stable
PALLD	8.25421473905144	16.6994516594517	8.1499511730305	1.70686999245562e-15	2.46642713909836e-14	24.4430098877573	up
KCNK4	-3.51968033182858	4.17330447330447	-8.14963515960644	1.71094414136465e-15	2.47082583497375e-14	24.4406744001735	down
RP11.706O15.1	-5.0531059785778	9.99242424242424	-8.14947552247605	1.71300588332733e-15	2.47231480886719e-14	24.4394946351743	down
TNFRSF10C	1.55954340257533	1.90066378066378	8.14918032728458	1.71682484379729e-15	2.47633659219276e-14	24.4373131066578	stable
KIAA1244	-1.90181489563727	3.32251082251082	-8.1453825562308	1.76671284037347e-15	2.54676327536289e-14	24.4092529190123	stable
RIMS3	-6.4247117322717	7.3220202020202	-8.14447786404117	1.77880643990859e-15	2.56265646090614e-14	24.4025701046654	down
FN1	166.687173460378	149.895339105339	8.14389990472003	1.78657512777896e-15	2.57230357683276e-14	24.3983011330312	up
AMER2.AS1	-0.368672352617818	0.525295815295815	-8.13962110755519	1.84514006508204e-15	2.65503147817174e-14	24.3667044850181	stable
RAD54B	1.73742166547283	3.15535353535354	8.13829047986416	1.86373599164619e-15	2.67891301989678e-14	24.3568812937039	stable
TRIM67	-5.64308423980946	4.1153823953824	-8.138273789648	1.86397041322705e-15	2.67891301989678e-14	24.3567580886876	down
PTTG1	27.0481014809014	35.0076479076479	8.13456959686403	1.91672396938347e-15	2.75308130859888e-14	24.3294193673485	up
FTL	1730.14486107177	2510.91606060606	8.13442633767135	1.91879353563154e-15	2.75440458044248e-14	24.3283622517095	up
FABP5	107.466011477403	97.8754401154401	8.13403818453124	1.92441200481043e-15	2.76081762914999e-14	24.3254981303751	up
TMEM43	6.1289529576385	15.9977777777778	8.13329725496905	1.93518198692206e-15	2.77460910462041e-14	24.3200312396635	up
KCNN1	-7.26452924322438	10.1058585858586	-8.13182065001733	1.9568233008588e-15	2.80396179914577e-14	24.3091374497003	down
RP11.626G11.3	4.29721918675348	6.64334776334776	8.12977121648836	1.98725640003162e-15	2.84586980701841e-14	24.2940202652307	up
ZNF780A	2.52314112708432	5.89658008658009	8.12812145312408	2.01209356224861e-15	2.87971887098194e-14	24.2818534393301	up
LUCAT1	0.54107044693575	0.350519480519481	8.12622588802445	2.04100967848913e-15	2.91936190566003e-14	24.2678763652072	stable
GLS2	-2.2491412770069	2.83417027417027	-8.12610109565254	2.04292766250981e-15	2.92036387608003e-14	24.2669562947166	down
TMEM106C	13.6803966284085	28.8575613275613	8.12521882598803	2.05653845762617e-15	2.93806956420959e-14	24.2604518200888	up
EPHA1	1.05508170778431	1.69505050505051	8.12247607376183	2.09942510143069e-15	2.99755416119155e-14	24.2402347797245	stable
RP11.57H14.4	-0.879847495460694	2.49347763347763	-8.12168813442477	2.11190798702282e-15	3.01358339587843e-14	24.2344278580788	stable
SYNGR1	-18.4808376505474	33.873088023088	-8.11893580737708	2.15608913725905e-15	3.07479846227306e-14	24.2141475211306	down
ZRANB1	-1.84234712065437	5.81805194805195	-8.11551732413374	2.21223543750967e-15	3.15299414376379e-14	24.1889665499782	stable
SPRY2	12.3114674085055	20.8745743145743	8.11439641402891	2.2309579112935e-15	3.1777902267338e-14	24.1807116914293	up
ADCY5	-3.09346570938353	7.39636363636364	-8.11356371807139	2.24496751889206e-15	3.19584782644889e-14	24.1745799732481	down
LARGE	-3.68339349669344	9.76681096681097	-8.11342694151378	2.24727698931586e-15	3.19723802744482e-14	24.1735728421707	down
RP11.360L9.7	1.00884018257234	1.44239538239538	8.11328567439715	2.24966474424427e-15	3.19873789094174e-14	24.1725326603226	stable
CCDC89	0.511890023487862	0.67952380952381	8.11167311471322	2.2770989439037e-15	3.23582774688496e-14	24.1606600759444	stable
MAFF	6.63999941696787	8.58500721500721	8.10316302837885	2.42744114801795e-15	3.44742633614604e-14	24.0980362185597	up
C5AR1	5.76346112841697	4.62512265512265	8.09989908617368	2.48766653900303e-15	3.5308672941459e-14	24.0740319772021	up
CYB5R1	9.5867250254034	28.9333044733045	8.09918144661065	2.5011046915921e-15	3.54784140965225e-14	24.0687552601847	up
SEMA3F	2.70382535689893	3.50353535353535	8.09809052994206	2.52166997920496e-15	3.57396146019775e-14	24.0607346209331	up
IGSF6	3.64214814012758	5.79170274170274	8.0980467728135	2.52249833331171e-15	3.57396146019775e-14	24.060412928307	up
C14orf132	-17.0539966850462	34.1824531024531	-8.09758578224029	2.53124155194881e-15	3.5842320606019e-14	24.0570239158679	down
TNFRSF10A	0.318034598790624	0.538759018759019	8.09689831251485	2.54433579252042e-15	3.60064794425884e-14	24.0519702180227	stable
CTDSP1	10.1153406573269	41.5482395382395	8.09428655721693	2.59469412296825e-15	3.669748108941e-14	24.0327740240622	up
RAP2A	-13.0620739284704	20.0808080808081	-8.09406525485189	2.5990060731998e-15	3.6736805349348e-14	24.0311477042327	down
SCP2	24.4152661957986	66.5721212121212	8.09349366731713	2.61017587664175e-15	3.68729615742083e-14	24.026947358022	up
OAS1	8.17672835701551	10.4204761904762	8.09327994385136	2.61436455780868e-15	3.69103959082736e-14	24.0253768608769	up
NDUFA6.AS1	-3.29915068881083	9.49666666666667	-8.09197795965784	2.64002529727549e-15	3.72507569445571e-14	24.0158102727747	down
FKBP15	2.73195723875994	8.45121212121212	8.08996973094567	2.68009350914228e-15	3.77938877153415e-14	24.001056904439	up
GPR3	1.15487456480818	1.79320346320346	8.08870207949511	2.70569405635425e-15	3.8132481392344e-14	23.9917457128806	stable
FERMT1	-6.70729139944367	8.71836940836941	-8.08718914103516	2.73656426569198e-15	3.85449013747231e-14	23.9806344091576	down
CYSTM1	11.725127184288	28.1481096681097	8.08604500991515	2.76013984226152e-15	3.8854151641037e-14	23.972232835648	up
EVC	1.3343277639886	1.5836075036075	8.08442091358899	2.79394996589533e-15	3.93070251213674e-14	23.9603084719214	stable
DUSP8	-4.89273250487253	9.89171717171717	-8.08407517578661	2.80120005818652e-15	3.93859236786167e-14	23.957770267499	down
SHOX2	2.31439264713232	1.6253823953824	8.08267671470695	2.83071556817469e-15	3.97776065224408e-14	23.9475045003088	up
PLCL2	-1.53292357282073	3.78308802308802	-8.0825219179648	2.83400146856947e-15	3.980046441837e-14	23.9463682647586	stable
PARP15	0.308537922073595	0.368167388167388	8.08226250351763	2.83951655058998e-15	3.98545836740795e-14	23.9444641569994	stable
TRAM2	1.60741716779663	2.63888888888889	8.08080743459764	2.87064780210016e-15	4.02679700754249e-14	23.933784854876	stable
CDC42	29.0180257700186	86.4049927849928	8.07977125677873	2.89302194563489e-15	4.05581048567762e-14	23.9261809216543	up
MAPK10	-9.65191167896598	24.4695670995671	-8.07868981035152	2.91655709972966e-15	4.08641677285136e-14	23.9182456464649	down
LINC00339	2.30925863303958	5.72645021645022	8.07772364853308	2.93774308812699e-15	4.11369780822545e-14	23.9111570316399	up
PLEKHG2	8.8996280255201	14.9546897546898	8.07608267724967	2.97407483864863e-15	4.16214312454287e-14	23.8991190250455	up
PEA15	-240.181498892243	599.743924963925	-8.07558483073483	2.9851847623678e-15	4.17525521253156e-14	23.8954672707535	down
GRAP	1.84540828905064	3.82264069264069	8.07448947711604	3.00977301161955e-15	4.20719261245444e-14	23.8874333966454	stable
TES	1.35602230514234	1.65075036075036	8.07433292496081	3.0133035427425e-15	4.2096745532769e-14	23.886285237991	stable
LEPROT	4.7997004880811	13.2927561327561	8.07071718237774	3.09599176724176e-15	4.3226748847979e-14	23.859772382609	up
C1orf95	-3.88393505022409	5.89930735930736	-8.06975485923992	3.11837377104916e-15	4.35139218418593e-14	23.8527176894557	down
PGK1	93.46169362496	173.199408369408	8.0695006278422	3.1243133762293e-15	4.3571456369542e-14	23.8508540610241	up
CCDC8	2.06398435808165	2.13909090909091	8.06912716662171	3.13305879612192e-15	4.36680309951055e-14	23.8481165133426	up
BTNL9	-2.53446436008065	3.95992784992785	-8.06823750103646	3.15398971405319e-15	4.3934234187569e-14	23.841595503251	down
PLIN2	15.0273158035015	15.4040836940837	8.06613667072962	3.2039645481234e-15	4.46044675657783e-14	23.8261993396443	up
HMGCL	7.5501237693857	21.8824386724387	8.06530663183706	3.22392425949974e-15	4.48563058077844e-14	23.8201172228	up
TMED5	6.02927154303605	12.8382395382395	8.063694614739	3.26303914963008e-15	4.53742145403923e-14	23.8083066326324	up
TMOD2	-7.1399345338243	14.8478354978355	-8.05903507469637	3.37875307294144e-15	4.69560544383814e-14	23.774179064495	down
EHD3	-5.91843580816585	11.6762626262626	-8.05860474580545	3.38964180709019e-15	4.70801030843499e-14	23.7710280572524	down
MBOAT1	0.828783795039227	1.24298701298701	8.0571845891883	3.42582270332217e-15	4.75550979077482e-14	23.7606301988606	stable
DMRTA2	4.20387441488564	2.98945165945166	8.05495535870907	3.48338608166193e-15	4.83261896708066e-14	23.7443116596699	up
RNF213	6.80518257233756	20.1308513708514	8.05303121009449	3.53383826545018e-15	4.89977910250598e-14	23.7302294014519	up
EMR2	1.11229189918542	1.05834054834055	8.05204884767383	3.55987365789643e-15	4.93302654141892e-14	23.7230408629942	stable
CYBRD1	6.1810632006796	12.0939393939394	8.05172032313299	3.56862265030216e-15	4.94229512198603e-14	23.7206370126215	up
PSTK	-1.99524445703056	5.95923520923521	-8.04634805210594	3.71473975378678e-15	5.14168854437873e-14	23.6813390256533	stable
ZNF416	0.556871949492756	1.78572871572872	8.04523492458009	3.74574527011299e-15	5.18161429032297e-14	23.6731992486052	stable
WDFY3.AS2	-1.74964651596677	3.20874458874459	-8.04383443135537	3.78511813544935e-15	5.23306217377658e-14	23.6629594255181	stable
FSTL5	-1.44321883693426	1.49571428571429	-8.04326290976494	3.80130271837606e-15	5.25241061668702e-14	23.6587811215994	stable
RP3.525N10.2	-17.5151597507957	38.5897835497835	-8.04162134575964	3.84816988126897e-15	5.31373445737536e-14	23.6467812733531	down
HOXD9	6.01368434642101	4.84728715728716	8.0415536485979	3.85011484842555e-15	5.31373445737536e-14	23.6462864499924	up
PIANP	-11.2419105129018	24.3961183261183	-8.04025288240776	3.88767532151735e-15	5.36248809299809e-14	23.6367793428991	down
ZBTB8OS	7.3427603238326	22.7811544011544	8.03849377012643	3.93904647978385e-15	5.4302245925618e-14	23.6239242772167	up
GALNT10	7.32952741083769	15.5359595959596	8.03744967759613	3.96985312348097e-15	5.46955007885916e-14	23.6162954629029	up
C8orf4	14.4925149506088	11.715974025974	8.03656469333488	3.99615122053995e-15	5.50262223462066e-14	23.60982983873	up
CSRNP3	-1.1041788409322	2.04282828282828	-8.03585355885875	4.01740770528656e-15	5.5287182229896e-14	23.6046347742868	stable
RP11.479G22.8	0.3828687678033	0.613751803751804	8.03214235756909	4.13016236863624e-15	5.68063100553197e-14	23.5775294402973	stable
SCN2A	-3.01108127467478	3.65251082251082	-8.0303920118358	4.18441983829187e-15	5.75195866252763e-14	23.564749117043	down
SAMD9	1.0486217954057	1.47669552669553	8.02794005439163	4.26161034871281e-15	5.85256572288575e-14	23.546849785201	stable
RLTPR	-10.6979444786861	11.8499567099567	-8.02791239760394	4.26248898064844e-15	5.85256572288575e-14	23.5466479159911	down
RNASET2	59.716172810714	107.910793650794	8.02769176522469	4.26950468122349e-15	5.85884489636773e-14	23.5450375224008	up
CAPG	139.46507504456	150.597878787879	8.02685695004384	4.29615351370378e-15	5.89204312940037e-14	23.5389445462778	up
ZFYVE20	-4.09710841065455	10.8648917748918	-8.02478581079183	4.3629787661066e-15	5.98027266643422e-14	23.5238304104777	down
PTPN2	3.50025736702701	10.1966522366522	8.02383714065547	4.39392902732811e-15	6.01925617238831e-14	23.516908570343	up
TOMM20	-18.4723276307245	57.7718037518038	-8.0198729058201	4.52562256446623e-15	6.19612491174952e-14	23.4879914160698	down
EFEMP2	43.6271926171476	53.7007647907648	8.01931457816367	4.54448059361475e-15	6.21839452361877e-14	23.4839196400782	up
RP11.253E3.3	0.532946311072611	0.475512265512265	8.01767846457995	4.60018942900209e-15	6.2910344260817e-14	23.4719891317148	stable
ADM	14.6445678066332	12.2421789321789	8.01607813167875	4.65533159415887e-15	6.36281703413611e-14	23.4603214869067	up
EIF3I	20.2797393013607	75.1450360750361	8.01558162462009	4.67257175116006e-15	6.38274365575606e-14	23.4567019648772	up
RP11.686D22.4	0.905420199563555	1.24744588744589	8.01527165779193	4.68336661385623e-15	6.393848319099e-14	23.4544424099093	stable
RIMS4	-4.56620237877103	9.78417027417027	-8.01425093009556	4.71908854611138e-15	6.43895204525448e-14	23.4470021567446	down
RNF135	5.77985332578166	6.70500721500721	8.01244608436483	4.78291093879871e-15	6.52232431432431e-14	23.4338482593995	up
VAV3	1.28566299078809	1.3212987012987	8.01162486888676	4.81223166432725e-15	6.55857959842146e-14	23.4278639711728	stable
RNF165	-2.26665689393815	4.97502164502164	-8.00897863404485	4.90792458150525e-15	6.68520084818662e-14	23.408584023367	down
IGSF21	-17.3684752877682	31.0458441558442	-8.00864668560606	4.92006021309111e-15	6.69792760110195e-14	23.4061658848716	down
RP3.439F8.1	0.208178107977545	0.163564213564214	8.00389842471673	5.09692590718426e-15	6.93476810752291e-14	23.3715854142546	stable
CTD.2231E14.8	5.1974802185537	13.9531457431457	8.00081288541571	5.2152047892717e-15	7.0916733152075e-14	23.3491232707871	up
GLT1D1	-2.26338466792159	2.6488455988456	-8.00048751728762	5.22783394315793e-15	7.10481885521412e-14	23.3467550708676	down
CADM2	-7.43247014042751	13.5844588744589	-7.99977913801415	5.2554341038503e-15	7.13740725182277e-14	23.3415993911518	down
CPVL	20.0168865252952	25.6467388167388	7.99969862549555	5.25858014843977e-15	7.13740725182277e-14	23.3410134341634	up
DOCK8	1.36200488081157	2.64370851370851	7.9996433896439	5.26073957611317e-15	7.13740725182277e-14	23.3406114394662	stable
PGBD5	-5.1052608652197	11.2807936507937	-7.99932761454756	5.27310150738775e-15	7.15013487041888e-14	23.3383133401491	down
MX2	2.82824257466975	3.10401154401154	7.99882842710546	5.29270212876648e-15	7.17265796399557e-14	23.3346805842131	up
RP11.344B5.2	2.52166139161432	4.01385281385281	7.9985657111097	5.30304653569642e-15	7.18261870422078e-14	23.3327687865278	up
AC005789.11	4.05281579517248	5.52774891774892	7.99823985148557	5.31590492991897e-15	7.19597130665724e-14	23.3303975618012	up
ZNF480	1.32972922323465	2.97021645021645	7.99739513351062	5.34938081650929e-15	7.23720234887808e-14	23.3242510667076	stable
LINC00237	-5.96465526144831	8.38125541125541	-7.99336713036782	5.51189126170027e-15	7.45285996022572e-14	23.2949491621498	down
GPR61	-1.13091844213824	1.61757575757576	-7.99229979464534	5.55576317616999e-15	7.50794880601631e-14	23.2871868289804	stable
PPP4R4	-1.41810980993155	1.64597402597403	-7.99207073772142	5.56522316469798e-15	7.51649820110419e-14	23.2855210957946	stable
PPP3CA	-11.8222262664292	22.1071284271284	-7.99119016833418	5.60173863282179e-15	7.56155906502512e-14	23.2791178439422	down
FAM187A	9.60831711948826	8.5549494949495	7.98952153968046	5.67158282338846e-15	7.6515330250067e-14	23.2669856533614	up
RHOQ	7.52125710049795	23.2701587301587	7.98932635212599	5.67980874919589e-15	7.65832335396075e-14	23.2655666297528	up
EYA3	0.938646366044199	3.2002886002886	7.9885685210958	5.71185825834269e-15	7.69721033948686e-14	23.2600574316539	stable
RP11.545E17.3	1.55810689477103	2.11291486291486	7.98434652618267	5.89370378640941e-15	7.93780307268965e-14	23.2293727677141	stable
PNMA5	-1.52358015025571	1.3705772005772	-7.98167214401703	6.01183430171191e-15	8.09236079658606e-14	23.2099428266605	stable
CEBPA	6.29329613033263	9.97256854256854	7.98023700675789	6.07618580301231e-15	8.17439533689603e-14	23.1995184844461	up
PPP1R9A	-1.78222251836554	3.83118326118326	-7.97753006634741	6.19941987022281e-15	8.33550921676203e-14	23.1798604382711	stable
MANF	23.1021768752809	53.5476190476191	7.97733880965317	6.20821953637456e-15	8.34266453888049e-14	23.1784717242678	up
LINC00086	-3.40432643134384	5.81334776334776	-7.97246469016404	6.4366816319856e-15	8.64483103619477e-14	23.1430900936615	down
NECAP1	-7.56957580250221	19.3374458874459	-7.97224246999629	6.44729300723706e-15	8.65423712168972e-14	23.1414774073424	down
APITD1	5.43642876180637	12.7486435786436	7.97066199851743	6.52326251385965e-15	8.75131420133956e-14	23.1300087568865	up
CYB561D2	3.66596125335238	13.8829292929293	7.96747808011606	6.67899704010786e-15	8.95523208502332e-14	23.1069104694977	up
C14orf119	4.20617639219732	12.8670851370851	7.96705082502843	6.70017245384921e-15	8.97410739595608e-14	23.1038114567802	up
WBP2	-63.1252876014069	218.953391053391	-7.9670430761134	6.70055711266825e-15	8.97410739595608e-14	23.1037552527877	down
SATB1	-7.13192050773776	13.3346897546898	-7.96668973100342	6.71812044856297e-15	8.99260910712499e-14	23.1011924382537	down
LAMB1	18.6647739501257	21.1607070707071	7.9665173857406	6.72670349302945e-15	8.99907622349679e-14	23.0999424511227	up
GPR4	0.934087721343964	1.7607215007215	7.96456967234137	6.82445750401689e-15	9.12476377641322e-14	23.0858176208223	stable
ALPK3	1.16737910412953	1.44601731601732	7.96381373815947	6.86277347529244e-15	9.17088286082673e-14	23.0803363540412	stable
RP4.607I7.1	0.434103296630074	0.486479076479076	7.96202991526121	6.95403314584125e-15	9.28766108403641e-14	23.0674035958119	stable
KIF2C	3.94469357498624	4.91347763347763	7.9609460044883	7.01006915970614e-15	9.35729153777803e-14	23.0595463926883	up
FAM26E	0.127143559161099	0.195151515151515	7.96027932114239	7.04475632875226e-15	9.39836318452616e-14	23.0547140871986	stable
HAS2	1.6072014459196	1.91414141414141	7.95855672457656	7.13516788492045e-15	9.51368938608043e-14	23.0422297872122	stable
LINC00844	-81.2032936316243	137.897344877345	-7.9580043480731	7.16440133356989e-15	9.54736082157449e-14	23.0382269839971	down
ZNF625.ZNF20	0.513616964568301	1.14790764790765	7.95709019658055	7.21304076807561e-15	9.60684113846916e-14	23.0316030810136	stable
DTX2	4.08274583132045	8.80848484848485	7.95688896833785	7.22379121921744e-15	9.61582019841114e-14	23.0301450746103	up
LAMB4	0.177923656111009	0.24041847041847	7.95583596014162	7.28030556306091e-15	9.68567329679101e-14	23.0225159659098	stable
FBLIM1	10.982292065766	11.3662770562771	7.95488065225804	7.33195354384015e-15	9.74897836231119e-14	23.0155954278871	up
CPNE5	-11.7701578351187	21.0088023088023	-7.9537563715609	7.3931999942208e-15	9.8249688787465e-14	23.0074516846441	down
FASN	-30.2880303509858	77.9493362193362	-7.95257005681142	7.45837300401433e-15	9.90609043451228e-14	22.9988596341855	down
NRP1	7.86347595409036	10.3687445887446	7.94975101622565	7.61552558623163e-15	1.01092203783585e-13	22.9784466120558	up
PLEKHM1	3.80586097183114	17.1080808080808	7.94947287151697	7.63120716677128e-15	1.01244339772867e-13	22.9764328578397	up
RPA3	11.0855170661824	24.0136652236652	7.94934472338334	7.63844277118468e-15	1.01284315507135e-13	22.9755050912694	up
CANT1	7.16561634822001	17.2208946608947	7.94860027066829	7.68061070175177e-15	1.01787187239182e-13	22.9701156500862	up
DNAJC1	2.74610559544232	8.4036075036075	7.94264482897361	8.02631298338221e-15	1.06309867218326e-13	22.9270165308489	up
SNCB	-106.316857956723	107.855425685426	-7.94157460085471	8.0900444589411e-15	1.07094865583124e-13	22.9192742113587	down
LINC00641	-3.72657951724948	9.142886002886	-7.93976745339781	8.19879389772551e-15	1.08454504959165e-13	22.9062027876557	down
CCL2	76.03677125152	60.0263780663781	7.93971790782561	8.20179563913473e-15	1.08454504959165e-13	22.9058444504344	up
HS3ST4	-1.79713572987291	2.04376623376623	-7.93782594735898	8.31723551802929e-15	1.09920401306319e-13	22.8921622809705	stable
MAPK9	-4.81811180889882	14.0877344877345	-7.93646218199808	8.40143948890407e-15	1.10972097478162e-13	22.8823015641642	down
TMEM155	-3.04372574170014	2.84122655122655	-7.93591962144883	8.43517250342795e-15	1.11356347187521e-13	22.8783789674589	down
SVIL	1.67969907214605	2.08451659451659	7.93369149809392	8.5751095926101e-15	1.13141448733739e-13	22.8622724514099	stable
SBF2.AS1	0.571426846129496	1.1789898989899	7.93190267599321	8.68911129763315e-15	1.1458257982206e-13	22.8493442512236	stable
CELSR3	-4.51856174309944	8.34161616161616	-7.92934747634653	8.85455115946751e-15	1.16700065198982e-13	22.8308814833661	down
NAMPT	43.9187302393762	35.4483405483405	7.92866948066175	8.89896795652743e-15	1.17221056767284e-13	22.8259834105981	up
SLC37A2	1.46057961719777	2.00978354978355	7.92671589297586	9.02818372112977e-15	1.18857872073952e-13	22.8118719737556	stable
KCNH3	-11.8387101664141	13.725468975469	-7.9260811048077	9.07056738104018e-15	1.19350356428421e-13	22.80728730306	down
ARHGEF9	-5.56852867685038	15.3988311688312	-7.92451785420819	9.17578129179444e-15	1.20668566801685e-13	22.7959982422907	down
RP11.362F19.1	0.315289933534341	0.257734487734488	7.92263787596726	9.30390752546256e-15	1.22286482089463e-13	22.7824243779948	stable
CRHR1	-1.95834827006049	2.80373737373737	-7.92107347517006	9.41186997263729e-15	1.23637746458735e-13	22.7711310970334	stable
AFAP1L1	1.86458896236944	3.02873015873016	7.91969615750223	9.507943564094e-15	1.24831440761863e-13	22.7611898905265	stable
RERGL	-2.30441538538424	3.9017316017316	-7.91763822085717	9.65329802276094e-15	1.26670492161907e-13	22.7463387924567	down
HLA.B	335.474399976678	371.367546897547	7.91719872388365	9.68462303524712e-15	1.27012057269805e-13	22.7431675792969	up
SEPHS2	5.45786402025614	19.5159451659452	7.91627934925398	9.75047573602024e-15	1.2780582594531e-13	22.7365342580352	up
SLC15A4	2.80440089287198	8.792886002886	7.91583404962063	9.7825300810096e-15	1.28155952514024e-13	22.7333216356016	up
MMP19	5.13850760440438	3.91917748917749	7.91550833619738	9.80604194685333e-15	1.28393847259373e-13	22.7309718653717	up
FCGR2B	7.03683680098615	4.93887445887446	7.91464148044132	9.86888845023339e-15	1.29146223271003e-13	22.7247185643243	up
MCAM	17.1220425280271	28.2653823953824	7.91455090631487	9.87547789414811e-15	1.29161989229515e-13	22.7240652159987	up
PNKP	12.9339964351751	32.5004329004329	7.91272937148597	1.00089230146208e-14	1.30835987112648e-13	22.7109270597659	up
ZDHHC11B	-2.88933401076114	5.45784992784993	-7.91256029589994	1.00213992647036e-14	1.30927725578674e-13	22.7097076986059	down
SULT4A1	-21.0654524329098	21.2859307359307	-7.91205777075683	1.00585716853761e-14	1.31341839421402e-13	22.7060836509195	down
ARMCX6	10.6808977028534	29.5233477633478	7.90830778713638	1.03402894578188e-14	1.34946965845865e-13	22.679046042608	up
PRKCB	-8.37914335926443	10.3828715728716	-7.9068184965487	1.04543188145819e-14	1.36360927354746e-13	22.6683111293767	down
DCBLD2	3.92731938498441	5.21333333333333	7.90487376397898	1.060508833995e-14	1.38252311962164e-13	22.6542958930905	up
CBX6	-8.10045493161879	24.6382106782107	-7.90445390509782	1.06379191575355e-14	1.38604979267683e-13	22.6512704445204	down
LAMP1	26.1182256667386	89.9063492063492	7.90401571772102	1.06722900595435e-14	1.3897731903272e-13	22.6481130659537	up
ACCS	4.34669179257381	8.69556998556999	7.90296492518867	1.07551598258007e-14	1.39980476799502e-13	22.6405421278969	up
STK38	2.22457430327661	6.54339105339105	7.90288277114307	1.07616655088448e-14	1.39989192278015e-13	22.6399502450733	up
SCPEP1	12.455574453199	33.1475613275613	7.90242849145999	1.07977095087754e-14	1.40381928448235e-13	22.6366774575074	up
PLAC8	1.82657102163882	1.91554112554113	7.9014976867997	1.087193479978e-14	1.41270368386957e-13	22.6299721092036	stable
SUSD2	3.19989230564208	3.09037518037518	7.90057329670825	1.09461465047612e-14	1.42157669848244e-13	22.6233136215845	up
NEAT1	68.5881006479983	80.2573881673882	7.89940881509097	1.10403445620115e-14	1.43303433446412e-13	22.6149266510848	up
PAXIP1.AS2	0.871376622078587	1.55137085137085	7.89876657784833	1.10926384221579e-14	1.43904336307356e-13	22.6103014929841	stable
ELL	1.37518790291681	4.83161616161616	7.89600330681839	1.13204368354699e-14	1.46780172093197e-13	22.5904049987491	stable
SAMD4A	4.70989805267274	9.46627705627706	7.89519910586855	1.13875958912563e-14	1.47571184572428e-13	22.5846155674481	up
EMB	1.09976728690176	1.74857142857143	7.89436924724388	1.14573095227969e-14	1.48394429548235e-13	22.5786419421222	stable
PCSK2	-6.07021530542558	7.25477633477634	-7.89306508148588	1.15677194123782e-14	1.49743597163905e-13	22.5692551383931	down
AJUBA	1.64187219936366	2.32753246753247	7.89249398213444	1.1616398047681e-14	1.50263973347643e-13	22.5651450268118	stable
TFPI	4.24313404740882	5.342886002886	7.89244658197204	1.16204473489756e-14	1.50263973347643e-13	22.5648039064907	up
KLHDC8A	30.1782821375621	34.872987012987	7.89227580150844	1.16350483286982e-14	1.50371715657588e-13	22.5635748808413	up
SNAP25	-138.31636571105	134.089076479076	-7.89155908703954	1.16965218005095e-14	1.51084797215305e-13	22.5584172699211	down
MCM5	7.4490636504472	18.9351803751804	7.8902473277846	1.18098636503418e-14	1.52466738095128e-13	22.5489786170334	up
ZNF526	0.75613008279055	2.23852813852814	7.88893497789678	1.192434018336e-14	1.53861833231983e-13	22.539537023155	stable
SLC35F5	2.96152179707149	7.76516594516595	7.88471650445558	1.22997810235732e-14	1.58620885705619e-13	22.5091964301466	up
ITPRIPL1	1.0736286252103	1.42154401154401	7.88450640842545	1.23187810930509e-14	1.58780549209571e-13	22.5076857068831	stable
SLC38A6	2.28333919141773	6.8753823953824	7.8834659279953	1.24133045403444e-14	1.59912962410978e-13	22.5002044896217	up
IFI44	25.0790440772267	34.4006782106782	7.88303523624625	1.24526401176897e-14	1.60333590178756e-13	22.4971079894136	up
FZD5	0.92844821842048	1.11663780663781	7.88077460680673	1.26611304843327e-14	1.62930545562065e-13	22.4808572878304	stable
IFFO1	10.6984237310721	29.3061038961039	7.88060930553119	1.26765100177387e-14	1.6304098970268e-13	22.4796691599114	up
TMEM154	0.28771934500508	0.304545454545455	7.88050279383403	1.26864295610028e-14	1.63081128552934e-13	22.4789036019892	stable
TTYH3	25.458663273975	47.138455988456	7.87908011964218	1.28196608610035e-14	1.64705519589122e-13	22.4686788905486	up
AC062021.1	-12.8315372057771	10.2316161616162	-7.87510672221736	1.31991148669522e-14	1.6948991879742e-13	22.440130372795	down
ZCCHC9	3.29585972247668	9.93301587301587	7.87212556762669	1.34910626878828e-14	1.7314613199264e-13	22.4187189218838	up
PSMA5	15.495201062784	48.3059884559885	7.87137021662229	1.35660404659929e-14	1.74015300886509e-13	22.413294862566	up
TMEM230	17.817998117639	53.4334920634921	7.87038035700254	1.36649184067318e-14	1.75189950733445e-13	22.4061874903835	up
DLGAP1.AS4	-1.568537755493	1.32279942279942	-7.86941644844936	1.37618868883105e-14	1.76266060602725e-13	22.3992671683044	stable
ULBP3	0.362920074628108	0.361544011544012	7.869399951074	1.37635524037564e-14	1.76266060602725e-13	22.39914873257	stable
RTCA	3.10915352068094	9.95945165945166	7.86924601580576	1.37791027352648e-14	1.76371044456136e-13	22.3980436312186	up
AIF1	75.4648629041658	112.790548340548	7.86899723172134	1.38042711966467e-14	1.76598961703448e-13	22.3962576483117	up
GBP1P1	0.470817577584913	0.457950937950938	7.86794462394792	1.39112617710427e-14	1.77872833743072e-13	22.388701659427	stable
CTD.3049M7.1	4.01656535789841	4.11699855699856	7.86728005984134	1.39792309289377e-14	1.78646676767409e-13	22.3839316188605	up
CDCA4	1.87974429877895	3.60004329004329	7.86714332957039	1.39932557579081e-14	1.78730684699117e-13	22.3829502519507	stable
MAP2K4	-4.00043460878552	9.88229437229437	-7.86628406096836	1.40817115899264e-14	1.79764776959853e-13	22.3767832691608	down
RP1.153P14.3	-0.850735120187915	0.790894660894661	-7.86517724340525	1.41964637875738e-14	1.81133285570497e-13	22.3688404524177	stable
CDC20	11.2980748280055	13.0447763347763	7.86468687835731	1.4247597942936e-14	1.81689065314836e-13	22.3653217607892	up
IKBKB	5.74284727890578	20.0824386724387	7.8637507337329	1.43457217785616e-14	1.82843160628245e-13	22.358604816035	up
TSEN34	9.57802227182614	30.3578066378066	7.86358390198763	1.43632783963475e-14	1.82969707325113e-13	22.3574078492415	up
C1RL.AS1	0.888977528277056	0.82007215007215	7.86290406172722	1.4435041040159e-14	1.83786268275103e-13	22.3525304222759	stable
WEE1	5.24619213406405	7.07178932178932	7.86169740338915	1.45632852403359e-14	1.85320701888561e-13	22.3438742731941	up
PIK3AP1	1.79826806150155	2.72858585858586	7.86041613073647	1.47006893123333e-14	1.86970007706755e-13	22.3346840807416	stable
C15orf52	4.10717537605566	10.2333044733045	7.8603093689384	1.47121960048832e-14	1.8697213121924e-13	22.3339183661517	up
DAB2	4.79927745664736	8.61617604617605	7.86026995980116	1.47164457306843e-14	1.8697213121924e-13	22.3336357190092	up
RP11.143K11.5	-0.486942662957476	0.454718614718615	-7.85865594097947	1.4891538949551e-14	1.89096529795066e-13	22.3220607953786	stable
RP11.728G15.1	-0.949417301061126	0.927590187590188	-7.85726024519978	1.50446028300085e-14	1.90939094224029e-13	22.3120531736992	stable
TAF13	10.9009463443885	37.5400432900433	7.85642119264328	1.51373659804111e-14	1.92014805802285e-13	22.3060375907715	up
RP1.16A9.1	0.102614232646466	0.0857575757575758	7.8556575452592	1.52222826381286e-14	1.92989901501474e-13	22.300563091059	stable
LPP.AS2	0.535042977794799	1.30200577200577	7.85478024488242	1.53204172239112e-14	1.9413145692021e-13	22.2942743746216	stable
PCNA	21.3425009578382	46.2911832611833	7.85450115579989	1.535176664108e-14	1.94425990717838e-13	22.2922739147104	up
TUBG2	-12.4688351851545	41.4076046176046	-7.85383697549373	1.54266270402894e-14	1.95270977739009e-13	22.2875134294608	down
LACTB2	2.45334835335076	5.05343434343434	7.85301294848966	1.55200043559264e-14	1.96349337808865e-13	22.2816077167573	up
PTGER4	1.36811089270543	1.35943722943723	7.85259262072334	1.5567849582454e-14	1.96850821262164e-13	22.2785954722567	stable
SLC22A18	6.84820184571302	9.93699855699856	7.85225781886577	1.56060635615457e-14	1.97230056191147e-13	22.2761962385065	up
RFC2	7.90879237394005	19.7408513708514	7.85194648515352	1.56416818906612e-14	1.97576105061238e-13	22.2739652571963	up
RP11.274E7.2	0.679326681214704	1.13620490620491	7.85086697333129	1.57658060216886e-14	1.99039152127497e-13	22.2662301726839	stable
PHF13	1.84433609301859	5.65112554112554	7.84914565855479	1.59657374918341e-14	2.01457204217057e-13	22.2538981799525	stable
RNF122	2.20933900817909	4.45437229437229	7.84877647999738	1.60089422109233e-14	2.0189616025942e-13	22.2512535730143	up
RP11.361F15.2	-2.49095533974116	3.80577200577201	-7.84621487553021	1.63119163966502e-14	2.05609006099027e-13	22.2329064062799	down
C1orf115	-7.16270385300935	8.24828282828283	-7.84320293939807	1.66753909696265e-14	2.1008014873342e-13	22.2113401954461	down
CENPL	0.96511652312971	2.05217893217893	7.84287873592644	1.67149880626898e-14	2.10468461238709e-13	22.2090192304176	stable
ABCC8	-55.7043803201683	53.8924098124098	-7.84185946124877	1.68400836206519e-14	2.11932364012894e-13	22.2017227890975	down
ALG3	5.4218582065932	18.7299567099567	7.84161606237794	1.68700922220993e-14	2.121986901581e-13	22.1999805441739	up
TBKBP1	-8.03148389998512	25.9366233766234	-7.840965386027	1.69505730938298e-14	2.1309926457112e-13	22.1953232358982	down
NTNG2	-9.36727674035094	17.485367965368	-7.84035197466956	1.70267913234168e-14	2.13945334455107e-13	22.1909329527853	down
NDC1	1.21219411637319	3.30438672438672	7.83949733293866	1.71335467911402e-14	2.15174024544021e-13	22.184816623802	stable
RP11.698N11.4	-0.793456380869894	2.18793650793651	-7.83830282168527	1.72838627745504e-14	2.1694820323032e-13	22.1762689181024	stable
ACPP	0.344085305925271	0.325310245310245	7.83798532238004	1.73240347796298e-14	2.17338714570597e-13	22.1739971337989	stable
TVP23C	1.28635388382668	2.51069264069264	7.83613109328197	1.75604888006922e-14	2.20189986859489e-13	22.1607312121663	stable
BATF3	8.26332961303323	11.2277489177489	7.83483579850329	1.7727551566552e-14	2.22168641288862e-13	22.1514656939053	up
TMEM130	-23.4575512651798	24.5154112554113	-7.8336333323221	1.78840436618782e-14	2.24012822620091e-13	22.1428653440759	down
KIAA1107	-1.80011760590363	2.47054834054834	-7.83288733472295	1.79818134990257e-14	2.25119916702051e-13	22.137530330421	stable
PVRL2	27.9122395928768	54.2208802308802	7.82908858142431	1.84879076292147e-14	2.31335127961384e-13	22.1103700734594	up
HOXA10	2.67421673801869	2.01417027417027	7.82548945675411	1.89803500341793e-14	2.37325602440731e-13	22.0846472789447	up
SNHG18	3.53462277823124	3.69424242424242	7.82544549710597	1.89864439522976e-14	2.37325602440731e-13	22.0843331622936	up
NEUROD6	-1.65668154786694	1.21103896103896	-7.82483758797819	1.90709135578361e-14	2.38257293495737e-13	22.0799894576114	stable
PCK2	2.88540612350284	6.61113997113997	7.82414640410351	1.91674044324165e-14	2.39338120833095e-13	22.0750510710653	up
CHAF1B	0.889270460262192	1.57157287157287	7.82382604597175	1.9212290255877e-14	2.39743774377234e-13	22.0727622925812	stable
APLNR	40.1285794839331	51.3138383838384	7.82377194463396	1.92198806906833e-14	2.39743774377234e-13	22.0723757767169	up
IGFLR1	12.2282998783961	17.6570851370851	7.82306745721131	1.93189908155857e-14	2.40854798697222e-13	22.0673429154598	up
CKLF	22.6914599123783	65.5744877344877	7.82242550917399	1.94097412966839e-14	2.4186050103042e-13	22.0627571658434	up
PPM1L	-2.2605113191518	4.80445887445887	-7.82105249398731	1.96052538676397e-14	2.44169898506269e-13	22.0529501014031	down
PTPLAD2	0.59438623377921	1.36440115440115	7.81962922551654	1.98099717076319e-14	2.46559005998919e-13	22.0427856114487	stable
KIF12	-0.433923306291754	0.405887445887446	-7.81957618561164	1.98176413709891e-14	2.46559005998919e-13	22.0424068487387	stable
KIF5C	-17.1237191617666	37.7836652236652	-7.81724456840733	2.01577058023548e-14	2.50659869922802e-13	22.0257586849078	down
CACNA1B	-1.73026344721895	2.03496392496392	-7.81544891498484	2.04235156410149e-14	2.53833611233692e-13	22.0129402288966	stable
IFI35	16.7188330196064	32.3535786435786	7.8142298097857	2.06059455895605e-14	2.55968315306467e-13	22.0042389253641	up
LMO3	-11.015381969316	20.5980952380952	-7.81139560860043	2.10362941330087e-14	2.61178875449523e-13	21.984014342192	down
ZNF473	1.93344788525927	3.48829725829726	7.81099199458627	2.10982957565141e-14	2.61813150704348e-13	21.9811346912561	stable
TREML1	1.96820850893704	3.14282828282828	7.81011825259157	2.12331343988388e-14	2.63350152443096e-13	21.9749012609469	stable
ZFP36	34.5284496343555	40.752886002886	7.80998723928966	2.12534258945464e-14	2.63465595313946e-13	21.9739666391217	up
RP11.686D22.7	0.430348070163746	0.575295815295815	7.80953350147503	2.13238492058067e-14	2.64202051084548e-13	21.9707298686929	stable
AC009014.3	-1.39447552098084	1.5352380952381	-7.80028276758874	2.28108384268574e-14	2.82447318567055e-13	21.9047734239636	stable
KLHL6	0.813355433026267	1.09707070707071	7.8002277449668	2.28199817977635e-14	2.82447318567055e-13	21.9043813160739	stable
KCNJ10	-13.0001558361515	33.1153823953824	-7.79945221309707	2.29492406022670e-14	2.83900688151922e-13	21.8988548870845	down
C10orf32	-4.30144450367319	15.502582972583	-7.79840116781942	2.31255721025943e-14	2.8580197864971e-13	21.8913658876262	down
ORAI2	9.34539996002057	23.5443434343434	7.79839410204571	2.31267620193891e-14	2.8580197864971e-13	21.8913155448183	up
SHISA5	30.8841311155899	84.9491486291486	7.79663388726629	2.34250804223174e-14	2.8933954896505e-13	21.878775410905	up
KIAA1045	-4.69068181439593	5.25213564213564	-7.79650019436906	2.34478928570347e-14	2.89472262460983e-13	21.877823051909	down
FEM1C	2.35107694357913	4.98646464646465	7.79549622963548	2.36199036202787e-14	2.9144579636812e-13	21.8706717636831	up
NDST3	-0.428771301494232	0.511053391053391	-7.79524962533898	2.36623446317647e-14	2.91819362818581e-13	21.8689153075866	stable
COPZ2	21.9565503656443	32.64886002886	7.79294196337704	2.40631578864268e-14	2.96476673971175e-13	21.8524810809345	up
ZNF684	0.747391347803627	2.36056277056277	7.79293312828199	2.40647052245749e-14	2.96476673971175e-13	21.8524181688227	stable
GUSB	16.8847383851675	36.4496681096681	7.79246420902785	2.41469704969067e-14	2.97268945937776e-13	21.8490792185157	up
COL8A2	2.37345454848328	2.2302886002886	7.79242535700543	2.41537989591331e-14	2.97268945937776e-13	21.8488025793461	up
ORAI3	2.47854833336106	8.05520923520923	7.79096118219359	2.4412528172296e-14	3.00299135009674e-13	21.8383780153839	up
RP11.230B22.1	0.348756725691724	0.473953823953824	7.78945781399239	2.46810255441846e-14	3.03446314571172e-13	21.8276761110847	stable
ELF4	1.02365336242941	1.14515151515152	7.78833423889802	2.48835916571669e-14	3.05780078422368e-13	21.8196789383244	stable
TMEM159	2.07134871982808	4.17083694083694	7.78804145301906	2.49366457864464e-14	3.06275126717609e-13	21.8175951604193	up
CELSR1	2.21941480235212	1.65562770562771	7.78366206922306	2.57436457664854e-14	3.16024990276707e-13	21.7864346056459	up
CACNG3	-3.64506504972433	3.39759018759019	-7.78175210310474	2.61036111723602e-14	3.20279959688698e-13	21.7728492543831	down
KIAA0513	-7.06710807749337	13.1021500721501	-7.78121290877772	2.62061263919032e-14	3.21373391494162e-13	21.769014537808	down
SLC25A48	-24.6479587213275	29.6400865800866	-7.78089521560684	2.6266714023193e-14	3.21951798300628e-13	21.7667552279263	down
NANP	0.469702403758054	1.13154401154401	7.77575792233661	2.72658405655297e-14	3.34027434956772e-13	21.7302315330664	stable
LRP11	-2.92058802951811	7.62835497835498	-7.77464630311582	2.74869143154225e-14	3.36563866097009e-13	21.7223311129881	down
GPN2	2.34598982192529	9.18378066378066	7.77323096979005	2.7770947723186e-14	3.39868226038808e-13	21.7122735277858	up
SPIRE2	-4.58283536839305	13.5908513708514	-7.77286322643551	2.78452198382402e-14	3.40603410637363e-13	21.7096605358074	down
MYO9B	30.3846222784891	78.469696969697	7.77142550764571	2.81374756610021e-14	3.44002868848347e-13	21.6994458522724	up
RP11.497H16.6	0.374688327697356	0.449235209235209	7.77033658625317	2.83608390686628e-14	3.46557028395321e-13	21.6917103534504	stable
ITGAX	6.42491804234475	9.86946608946609	7.76946282976331	2.85413301241869e-14	3.48584972346676e-13	21.6855040038617	up
MYH15	-0.315427445819663	0.594617604617605	-7.76692354624755	2.90723185055676e-14	3.54889416790357e-13	21.6674706275226	stable
TNFRSF10D	0.665172827372521	0.991904761904762	7.7655155130478	2.93709358177288e-14	3.58352307965341e-13	21.6574732467395	stable
RCOR2	-11.2695755526313	18.900202020202	-7.76446960843453	2.95947074347013e-14	3.60898956398668e-13	21.650048051324	down
C2orf66	0.481955239792773	0.457142857142857	7.76407776416422	2.96789746324918e-14	3.6174266489308e-13	21.6472664454291	stable
TOM1L2	-9.68605928603573	31.1774458874459	-7.76393328236623	2.97101054839305e-14	3.61938192099055e-13	21.6462408344575	down
ERP44	1.82325765021403	5.69746031746032	7.76092512583677	3.03656197915825e-14	3.69736102507964e-13	21.6248909263707	stable
ACP6	4.07140285852305	9.61815295815296	7.75650266988955	3.13552896370802e-14	3.81592761301189e-13	21.5935158538979	up
BGN	54.7379832919656	66.3517171717172	7.75630768894005	3.13996471458947e-14	3.81938811403944e-13	21.5921329085966	up
MAL2	-3.64301460911864	3.34806637806638	-7.75619363276918	3.14256232053499e-14	3.82061035897986e-13	21.5913239536173	down
SCD5	-92.9457657710192	187.509220779221	-7.75600659723736	3.14682660161121e-14	3.82385662071165e-13	21.5899974067026	down
C9orf89	20.0755658742982	42.0590909090909	7.75570509698145	3.15371260895402e-14	3.83028376460659e-13	21.5878590768075	up
RP11.128A17.1	-1.99590561543206	3.4201443001443	-7.75473817533653	3.17589661177982e-14	3.85527490013981e-13	21.5810018499779	stable
MICU3	-2.14815686895106	3.96519480519481	-7.75366716202675	3.20064833490276e-14	3.88205022697344e-13	21.5734072617195	down
ARSJ	1.69679440622345	1.43803751803752	7.75364379932977	3.20119037351627e-14	3.88205022697344e-13	21.5732416059245	stable
SYN1	-28.9861748096819	36.261341991342	-7.7516139808431	3.24863128876249e-14	3.93759063787498e-13	21.5588505513308	down
SLCO2B1	12.5222190201728	30.1698556998557	7.75082974457965	3.26714545363804e-14	3.95803121194019e-13	21.553291301288	up
COTL1	39.791624494011	99.9591774891775	7.74958831981778	3.29666568769611e-14	3.99177788242133e-13	21.54449212379	up
CRHR1.IT1	-4.83190918025698	15.4269552669553	-7.74877724919824	3.31609421431378e-14	4.01327708974493e-13	21.5387439208522	down
BTRC	-1.88659784111546	5.53520923520924	-7.74690501057542	3.3613740871668e-14	4.06602522586334e-13	21.5254769575641	stable
SMAD9	-3.09447760323836	5.37574314574315	-7.74565762319449	3.39187968184495e-14	4.10085775848865e-13	21.516639276989	down
PSMD9	9.34022380103603	36.9608080808081	7.7438375337325	3.4368811583384e-14	4.1531722088193e-13	21.5037461718802	up
STXBP5L	-0.960462177874772	1.19054834054834	-7.73973670886745	3.54044116972706e-14	4.27616124563157e-13	21.4747061688687	stable
MAP1LC3C	0.482617564258465	0.386637806637807	7.73935107054574	3.55033662648701e-14	4.28595494008776e-13	21.4719759341669	stable
RP11.834C11.4	3.72265762689274	6.27818181818182	7.73922843735871	3.55348909533866e-14	4.28760276307286e-13	21.4711077420409	up
FZD2	2.6436865952591	3.48549783549784	7.73906201841439	3.55777155478811e-14	4.29061167846669e-13	21.4699295833732	up
VSTM2B	-9.46573895154179	17.0882828282828	-7.73589437883514	3.64026106898899e-14	4.38788654582105e-13	21.4475084148529	down
PLCE1	1.55668987689692	3.27191919191919	7.73578519318959	3.643137760698e-14	4.3891484412789e-13	21.4467357150189	stable
CPE	-175.051061368295	333.823535353535	-7.7329624876013	3.71828959249343e-14	4.47744038429417e-13	21.426762786258	down
CELF4	-12.4045925438524	14.0476334776335	-7.73287491018568	3.72064552987665e-14	4.47802931887362e-13	21.4261432029828	down
HTR2C	-0.297377854775035	0.268787878787879	-7.73260419149607	3.72793749320098e-14	4.4845554989675e-13	21.4242279887874	stable
NGRN	-62.7922869017686	204.877893217893	-7.73035866337657	3.78896751009648e-14	4.55568740173856e-13	21.4083440474855	down
LETMD1	-8.31175925771699	30.0714141414141	-7.73022531250411	3.79262259507245e-14	4.55779750440897e-13	21.4074009001797	down
DSN1	3.33985207642715	6.56633477633478	7.72970143955697	3.80701537720051e-14	4.57280309729137e-13	21.4036958496491	up
PKIA	-8.84457455314764	19.4712987012987	-7.72947340232298	3.81329722974086e-14	4.57805608857828e-13	21.4020831399806	down
UACA	6.62328538588391	13.0636075036075	7.7291489512538	3.82225265141006e-14	4.58651197345538e-13	21.3997886477037	up
[truncated: 21,988 more rows]
