# Supplementary material for: FCGBP Is a Prognostic Biomarker and Associated With Immune Infiltration in Glioma
Source: Front Oncol. 2022 Jan 3;11:769033. doi: 10.3389/fonc.2021.769033 (PMC8761730; doi:10.3389/fonc.2021.769033)
Supplement: Supplementary file 3 [file DataSheet_3.csv]

	logFC	AveExpr	t	P.Value	adj.P.Val	B	change
STK40	10.960930225377	16.006836935167	21.2610997715242	2.78781321261617e-83	6.48752012707909e-79	178.915074905229	up
TNFRSF1A	43.1939575107014	43.7787328094303	21.0607694366672	5.32334761814549e-82	6.19398112109319e-78	175.986096953208	up
SLC39A1	25.5773511349907	41.9776817288802	20.8437303352158	1.28414145353188e-80	9.96108525504679e-77	172.82504271346	up
C1RL	10.4076748225431	8.71867387033399	20.349607935195	1.71558003770356e-77	9.98081576434986e-74	165.677755707638	up
HSD3B7	4.92475646236447	5.69808447937132	19.3599725731361	2.50185698834102e-71	1.16441427951368e-67	151.58467744358	up
CRY2	-11.7166172605056	18.2309724950884	-19.3072404120706	5.28269578938258e-71	2.04889356191203e-67	150.842566201915	down
SP100	12.4020500082987	13.3139980353635	19.0071883084346	3.64778041389831e-69	1.21267854302611e-65	146.637793165547	up
VIM	1101.53277199443	934.39362475442	18.8681724292303	2.56770924540929e-68	7.46914523123995e-65	144.700231627857	up
DOK3	7.33988609563952	7.77358546168959	18.8311684063481	4.31166342561787e-68	1.11485243975059e-64	144.18562535647	up
FCGBP	25.1797708403293	14.4788703339882	18.7319835901594	1.72564895080979e-67	4.01575767342946e-64	142.808684040612	up
RP5.1119A7.17	-6.74531845744702	5.35397838899804	-18.6851298103419	3.3185144710435e-67	7.02046820505938e-64	142.159456051029	down
TAGLN2	140.770223022499	125.101817288802	18.4757439703625	6.10733284980736e-66	1.18436452289889e-62	139.267828803863	up
CASP1	11.4186672302057	12.4154715127701	18.3931594215648	1.91789478373388e-65	3.43317919325162e-62	138.131756751859	up
FHL3	8.59074854193927	13.1858742632613	18.3115666838862	5.92579246065894e-65	9.84993688228529e-62	137.011820248117	up
RUNX1	6.21993642816614	5.0221905697446	18.3062397110059	6.37814596595836e-65	9.89505565158781e-62	136.938789232077	up
PYGL	15.951860450754	14.6504027504912	18.1671128971561	4.33956469770071e-64	6.31162563001208e-61	135.035199679005	up
SQRDL	6.87395558077328	7.19484282907662	18.0825924560503	1.38607023500944e-63	1.89736708464146e-60	133.882353417835	up
TXLNA	7.94908224195897	14.4400982318271	18.0693601318594	1.66201727518781e-63	2.14871133393864e-60	133.702114705587	up
CLIC1	95.0710597621557	83.4730746561886	18.0371693737476	2.58425305691464e-63	3.16516594144529e-60	133.263923317753	up
NMI	5.5104317249312	6.87161100196464	17.9241759655448	1.21294544166414e-62	1.39829871904223e-59	131.728999899951	up
ANXA2	198.030601635807	144.59	17.9212832047984	1.2618397619306e-62	1.39829871904223e-59	131.689769442034	up
CD58	6.7598801128622	7.10646365422397	17.897360990431	1.74937013586321e-62	1.85043601962149e-59	131.365471643061	up
LINC01057	1.97006874404135	2.11237721021611	17.8248665778764	4.7014691241968e-62	4.7568646951819e-59	130.384086303361	stable
GALM	2.71181336050672	3.70042239685658	17.8141053853416	5.44365397437843e-62	5.27830298490669e-59	130.238584591434	up
GNG5	54.8378775035994	75.0996758349705	17.7798413546349	8.67848085415058e-62	8.07827711827752e-59	129.775607481992	up
MVP	28.6227480633172	36.9234577603143	17.7318216857712	1.66714264157742e-61	1.45982790089258e-58	129.127548995099	up
MSN	60.2678808616744	55.7719351669941	17.7306560227272	1.69375417146232e-61	1.45982790089258e-58	129.111828999881	up
ITPKC	7.4680182725599	8.99315324165029	17.708512247663	2.28800915671916e-61	1.90158075307184e-58	128.813303802128	up
DUSP26	-19.140491591303	23.3750491159136	-17.6780779127429	3.45799983902644e-61	2.77486600875808e-58	128.403332115087	down
PTRF	27.1340591793173	27.2382220039293	17.6291420199677	6.71264431024847e-61	5.20699819145974e-58	127.744912026153	up
ARPP21	-14.5762353277211	15.6826915520629	-17.6209033801819	7.50499529175716e-61	5.55139834106502e-58	127.634158147011	down
CASP4	11.9145291168263	10.7154223968566	17.6196472791805	7.63373928555201e-61	5.55139834106502e-58	127.617274508716	up
JPH3	-19.6802464518271	18.4248035363458	-17.6075760995119	8.98900440462216e-61	6.33888246969582e-58	127.455054600845	down
CNRIP1	-19.6493342905777	34.835815324165	-17.5911866008155	1.12210905518002e-60	7.68017641855715e-58	127.234896850958	down
SP140L	3.20986633317507	3.37418467583497	17.5853410495233	1.21444762676397e-60	8.07468877783551e-58	127.156400739875	up
WDR1	41.714421118046	77.5981335952849	17.5583554254068	1.74922785864916e-60	1.1279889098484e-57	126.794208094022	up
CHRNB2	-3.40738340338973	3.71965618860511	-17.5557426243989	1.81210227529067e-60	1.1279889098484e-57	126.759155603418	down
ALDOC	-363.758237087816	406.631483300589	-17.5545345388556	1.8419310976855e-60	1.1279889098484e-57	126.742949258494	down
NSG2	-64.8272485014108	58.0649901768173	-17.5378728756268	2.30696054627117e-60	1.37654561210965e-57	126.51949533286	down
RIPK1	3.92495582394424	7.27791748526523	17.5132492322283	3.21688871129869e-60	1.87150543001579e-57	126.189468405679	up
ZDHHC22	-23.8404212647205	24.718231827112	-17.5011567732424	3.78711275298422e-60	2.1495097774316e-57	126.027485685304	down
GALNT2	18.1315370719902	29.6999705304519	17.4563236027177	6.9317390878004e-60	3.84067857886198e-57	125.427452266114	up
C1R	189.206452869224	136.386905697446	17.4514775714768	7.39942775777955e-60	4.00446705468111e-57	125.362643869756	up
PARP9	11.0323061097666	13.6317779960707	17.4353739194033	9.19171290542477e-60	4.86137161413954e-57	125.147351070597	up
MYOF	5.48199072090537	5.18004911591356	17.4158794009667	1.19499911623555e-59	6.17973876309279e-57	124.886868053158	up
SYDE1	7.51735044021663	9.9980746561886	17.4079031083869	1.33039282909015e-59	6.7303416360341e-57	124.780335145605	up
ARID5A	17.2627645835022	21.9478781925344	17.3920712698122	1.64613362671551e-59	8.1504628994248e-57	124.568959903501	up
LGALS3BP	94.3574713309173	128.802848722986	17.3695448725861	2.22833461832063e-59	1.08032447714457e-56	124.268382529214	up
GPR65	2.86530749545502	2.24224950884086	17.3566073345691	2.65138037348959e-59	1.25918923819339e-56	124.095847652092	up
SEPT3	-39.7521420658723	58.4505206286837	-17.276618917866	7.75424945045045e-59	3.60898277922865e-56	123.030669489876	down
EDEM2	6.15669742972166	11.762652259332	17.2217144303782	1.61725627660439e-58	7.37944525742367e-56	122.301074106018	up
FUCA2	9.49483157516877	13.4186640471513	17.2171167606412	1.7198350168292e-58	7.69659243781391e-56	122.240035692485	up
TMED9	44.3630108423364	83.6059724950884	17.1832791572245	2.70352885583162e-58	1.18705320762373e-55	121.79108362147	up
CCDC109B	12.6046244552778	10.4961984282908	17.1569295269794	3.84377878217677e-58	1.65645511185251e-55	121.441815802336	up
AK2	27.9092108137736	54.0147445972495	17.1498623440627	4.2240224208757e-58	1.78722228647633e-55	121.34818935873	up
IFNGR2	17.5553987424588	28.15	17.0900743437573	9.37439955927982e-58	3.89556521685716e-55	120.556963374419	up
RFTN1	11.704215850886	14.3009724950884	17.0792380735353	1.08298599756688e-57	4.42143283322435e-55	120.413720648616	up
SASH3	6.1365787777379	7.22259332023576	17.0681165456001	1.25582633427756e-57	5.03867838361607e-55	120.266759290644	up
SCAMP5	-36.3278432666737	58.660815324165	-17.0100144947628	2.71964830831741e-57	1.07269382682804e-54	119.499852039049	down
CFI	21.5684856625636	16.2174263261297	17.0081236612202	2.78883725697013e-57	1.08165053011586e-54	119.474918673831	up
ARHGDIB	62.058074742258	76.2555893909627	16.9622943296698	5.12461996431394e-57	1.95500051130409e-54	118.871063837564	up
KDELR1	31.3928083928717	54.3481925343811	16.9410417863391	6.79303819445649e-57	2.54969019069673e-54	118.591344525773	up
EMP1	53.6611618167571	46.552416502947	16.9230161766559	8.62610353372913e-57	3.17517943396359e-54	118.354250348013	up
ECE1	16.1587852646125	22.0861787819253	16.9220816814105	8.73356799362514e-57	3.17517943396359e-54	118.341962599318	up
HCLS1	22.2119664424091	24.8465913555992	16.9209215903603	8.86883516856315e-57	3.17517943396359e-54	118.326709001305	up
YBX3	34.7935980808794	39.5994990176817	16.9173601165242	9.29729994575578e-57	3.27814343996489e-54	118.279884177814	up
SIGLEC9	3.49106273424503	3.1958742632613	16.9095027586696	1.03170182526127e-56	3.55567744512221e-54	118.176598271861	up
PLK3	9.12924898775269	10.9389980353635	16.9089703662764	1.0390016168979e-56	3.55567744512221e-54	118.169600880042	up
SLC7A7	6.21258814946908	7.32463654223969	16.9008069236276	1.15760690138619e-56	3.90415510176202e-54	118.062321740923	up
CMTM3	22.6370079551638	36.9922888015717	16.8887491709788	1.35793099809263e-56	4.51434460808766e-54	117.903918878469	up
GABRB3	-8.6989116363089	8.45808447937132	-16.8817496075574	1.48971643986416e-56	4.88270299606745e-54	117.81199453792	down
VASP	16.5494701189222	21.2050589390963	16.8298549605062	2.95834358373318e-56	9.56161299125762e-54	117.131135474928	up
B2M	2211.52956024657	3061.37168958743	16.7294440126875	1.11195616508776e-55	3.54035763394987e-53	115.817093762608	up
LOXL3	6.10886535663142	9.90861493123772	16.7285036621438	1.12580664738211e-55	3.54035763394987e-53	115.804808732782	up
BACE2	7.10105308460419	7.07755402750491	16.7089370324322	1.45643464267996e-55	4.51902540930738e-53	115.549272992617	up
NAGA	5.95759303218732	10.2245088408644	16.6965124206032	1.71499141076582e-55	5.25125856841202e-53	115.387098395065	up
TEF	-9.0968074742258	13.6616208251473	-16.6931140850321	1.79336421116622e-55	5.41991929325313e-53	115.342752896855	down
SERTAD3	6.93391864194815	10.2175245579568	16.665750743222	2.56950011068969e-55	7.66600475331536e-53	114.985870537723	up
FCER1G	87.2108270514172	83.7864047151277	16.6508330437325	3.12559484023579e-55	9.20705285153508e-53	114.791448862873	up
SCRT1	-10.1235264419458	8.21614931237721	-16.6444246641034	3.39993078648561e-55	9.88997366653832e-53	114.707959184675	down
ARHGAP30	4.19429609729927	5.10843811394892	16.6434078446203	3.44561496771356e-55	9.89912418687189e-53	114.694713535263	up
LAP3	40.1284084268383	61.4386345776031	16.6409353111721	3.55927293843044e-55	1.01009561646603e-52	114.662506878838	up
MYD88	6.87847327242481	8.90721021611002	16.6374829031775	3.72425650288991e-55	1.04418280817772e-52	114.617541160825	up
CASP6	3.99553704111133	5.74173870333988	16.6073560667203	5.52918094425647e-55	1.53178059230705e-52	114.225381476198	up
REXO2	16.8999705106976	29.2030451866405	16.6002297079433	6.07059467093188e-55	1.66198598337948e-52	114.132677319942	up
PHACTR3	-14.8223116679597	22.3099607072692	-16.5729268092731	8.68111639668294e-55	2.34904953101405e-52	113.777714589043	down
RPS6KA1	6.64156123469082	9.28561886051081	16.5650156352957	9.62853917363805e-55	2.57546821965208e-52	113.674924551887	up
SNAP91	-15.1159036888647	16.185952848723	-16.5598725361971	1.02990875245845e-54	2.72352347482507e-52	113.608115243406	down
APOBEC3G	4.17493501931857	4.592278978389	16.5540239814506	1.11183750887557e-54	2.90714277180262e-52	113.532156450013	up
ACTN1	49.8900166745794	45.1491060903733	16.5418872487303	1.30317861192468e-54	3.36958549756658e-52	113.374578292689	up
NECAP2	17.4633250346423	38.5288015717092	16.5325591466528	1.4722717582934e-54	3.76497099859842e-52	113.25351126379	up
UNC79	-3.40363532849307	3.30659135559921	-16.5293166322492	1.53603681729419e-54	3.8853383451362e-52	113.211436688039	down
FCGR3A	71.5303010687942	54.8127799607073	16.5087248997928	2.0104361493762e-54	5.03063006797136e-52	112.94435088948	up
S100A11	206.095330307206	173.408379174853	16.5032736891122	2.15883822806969e-54	5.29243046473971e-52	112.873677810789	up
C1S	59.1050860168984	48.7485756385069	16.5027773508049	2.17288129739861e-54	5.29243046473971e-52	112.867243621571	up
CHGB	-34.123771118239	30.5146660117878	-16.5024115394515	2.1832896077307e-54	5.29243046473971e-52	112.862501565473	down
CD4	14.4401559767945	16.933978388998	16.4898922661637	2.57111036128135e-54	6.16827930076065e-52	112.700249200603	up
CD276	29.7302486133466	38.6507269155206	16.488620104707	2.61417527348935e-54	6.2075992642215e-52	112.683765693448	up
PLB1	2.68442837457589	3.06073673870334	16.4673936800861	3.44870028535375e-54	8.10226063592558e-52	112.408841178062	up
TOR4A	1.83305824137225	2.46055992141454	16.4666637995147	3.48169852431162e-54	8.10226063592558e-52	112.399391400548	stable
CYTH4	7.40415324401626	9.08645383104126	16.4340536426513	5.32675260638125e-54	1.22731544458513e-51	111.977433853	up
MAP2K3	7.56473426819053	11.0525736738703	16.4151421027672	6.8149475455318e-54	1.55481023854971e-51	111.732950417511	up
APOBEC3C	5.65325455366552	5.61303536345776	16.4036995255475	7.90987080603429e-54	1.78709323812839e-51	111.5851029002	up
INA	-22.1147266642736	18.8644793713163	-16.3750018607883	1.14904856954068e-53	2.57110665978664e-51	111.214568362507	down
IL15RA	2.02364169725603	2.48943025540275	16.3692065862085	1.23898874434124e-53	2.74595305424428e-51	111.139787428796	up
CECR6	-2.32621081763337	3.88424361493124	-16.3441764308053	1.71533608684687e-53	3.76581000726543e-51	110.816980566495	down
FAM114A1	6.7896010452491	7.27089390962672	16.3398397540665	1.81474156080246e-53	3.94680849172281e-51	110.761080866084	up
DTX3L	4.53364100248188	5.86441060903733	16.3311263921239	2.03217122218172e-53	4.37876449179544e-51	110.648791857745	up
GYS1	7.72426417628734	14.2549410609037	16.3248735542806	2.20403518493569e-53	4.70551401730629e-51	110.568233092787	up
HLA.E	106.753194918885	175.614322200393	16.3235437158936	2.24241583875783e-53	4.74393263488486e-51	110.551102367288	up
IQGAP1	19.709684418146	23.2461198428291	16.3196319365157	2.35922151840502e-53	4.94607603196426e-51	110.500716281943	up
KIAA0040	4.82282417968405	4.29990176817289	16.2938430241152	3.29667924729603e-53	6.84973417534161e-51	110.168715738772	up
SERPINB8	4.60137847049332	4.86887033398821	16.2864000278435	3.6306939622652e-53	7.47698045981182e-51	110.07295329574	up
GABBR1	-73.2753916017247	100.442878192534	-16.2671167852679	4.66150040107578e-53	9.5155943713539e-51	109.824971816036	down
IKBKE	2.06307591951427	2.94235756385069	16.2488270747504	5.90746045808824e-53	1.19541315061019e-50	109.589925913662	up
ANXA1	125.247770932966	91.6802848722986	16.2451280609126	6.19724547371708e-53	1.24324223636957e-50	109.54240773043	up
KCNIP3	-26.3507228738946	30.2547838899804	-16.2435616315893	6.32419411401346e-53	1.25786599339493e-50	109.522287013423	down
ST14	4.52546698471883	3.57928290766208	16.2218863312646	8.37169640257234e-53	1.65099785579882e-50	109.24398547348	up
ALDH3B1	3.22851986089077	4.3828094302554	16.1971391189138	1.15284063086379e-52	2.25443313620431e-50	108.926508564839	up
LHFPL2	8.40039069465833	10.7082121807466	16.1665571722534	1.71126168633353e-52	3.31856422522229e-50	108.534572758121	up
TGIF1	13.8367830413352	16.5734577603143	16.1496335429898	2.12895734881119e-52	4.09446003836241e-50	108.317868357649	up
DDOST	32.9997011313238	64.6496365422397	16.1094531340896	3.57380020818673e-52	6.81687742989453e-50	107.803901129424	up
TMBIM1	27.5161739174068	36.6965717092338	16.0761729178872	5.48544620404541e-52	1.03781966353123e-49	107.378770971738	up
NDRG2	-460.140228078911	602.262485265226	-16.0207198995181	1.11883855621736e-51	2.09971710013985e-49	106.671558247898	down
MYL12A	65.2347991523754	75.6850294695481	16.0120439918339	1.25066783922976e-51	2.32834330293725e-49	106.561042611398	up
TRIP6	34.1608605549702	44.5898919449902	15.9971094574511	1.51487495398234e-51	2.79782976620024e-49	106.370886682998	up
LRRC25	4.23403474642672	3.92760314341847	15.9929050487429	1.59882523739162e-51	2.92962693695593e-49	106.317372562536	up
OLFML3	21.5902060391312	25.3338015717092	15.988152097249	1.6993269628361e-51	3.08945607438742e-49	106.256886632347	up
RHOC	146.216017631824	243.560982318271	15.9684509066213	2.18761730113292e-51	3.94635986160188e-49	106.00628417023	up
ATL3	3.76729972170435	7.35898821218075	15.9640644371905	2.31410958739742e-51	4.14243416987118e-49	105.950512641097	up
IFI16	31.3499673070168	42.6017485265226	15.9592767048071	2.46051017485855e-51	4.37088032665141e-49	105.889649719653	up
PLSCR1	18.7722739185648	20.5074754420432	15.9585344297615	2.48402016494018e-51	4.37921464078204e-49	105.880214699091	up
PPP1R18	21.1105559351081	34.831768172888	15.9290394075034	3.62385415294732e-51	6.34065488670956e-49	105.505517316335	up
OSMR	7.38450908417187	5.81927308447937	15.9226853224262	3.93079953472237e-51	6.82639074421823e-49	105.424850908186	up
CD300A	8.55208227669767	9.40066797642436	15.8986055848683	5.34832943565966e-51	9.21933142942489e-49	105.119328733863	up
SPATS2L	20.9762784423165	32.222721021611	15.8891540469194	6.03501715159003e-51	1.03265355981362e-48	104.999484002345	up
SEPN1	27.3436660143509	38.2377799607073	15.8742424486046	7.30141418080365e-51	1.23276913707283e-48	104.810493146766	up
ARPC1B	66.2697806443644	78.5093909626719	15.8741453024605	7.31047831704916e-51	1.23276913707283e-48	104.809262257753	up
ETV6	2.22378115386545	3.61928290766208	15.8677113298779	7.93645595424953e-51	1.32869975907439e-48	104.727750764853	up
ENG	20.9717079092317	28.0711296660118	15.83862656061	1.15030818977941e-50	1.90827764983646e-48	104.359526113063	up
RP11.395B7.7	5.0946814267573	7.71320235756385	15.8382236990572	1.15623371847768e-50	1.90827764983646e-48	104.354428581918	up
TLR2	4.59517965701315	4.38758349705305	15.8279276799849	1.31844791996624e-50	2.16067616517847e-48	104.224176392152	up
SNX20	1.6658212037348	1.54247544204322	15.8229899052003	1.40410493177947e-50	2.28495985086994e-48	104.161728029944	stable
CARD16	17.3110407330639	15.8409233791749	15.8129085836013	1.59659998289745e-50	2.57541073092089e-48	104.034265372914	up
LY96	18.0848061773141	17.0985559921415	15.8125104059484	1.60472070810678e-50	2.57541073092089e-48	104.029232040599	up
ANXA5	122.740844266377	172.258791748527	15.7933767003036	2.04756513653033e-50	3.26362248576694e-48	103.787454540275	up
LPAR6	10.0990647568098	13.6961493123772	15.7769935085886	2.52232231157265e-50	3.99299064711612e-48	103.580573648814	up
CASP8	2.64639122731852	3.20308447937132	15.7402310670665	4.02541503813759e-50	6.32942117246621e-48	103.116824053936	up
GNAL	-4.18718458218985	5.26398821218075	-15.7253905046106	4.86052199716505e-50	7.59122197288777e-48	102.929799593295	down
SUMF1	5.10817791621795	10.0781041257367	15.7217509215733	5.09043199787759e-50	7.89729620150729e-48	102.883949004743	up
ACOT9	7.51090988393411	13.8885265225933	15.7085644825957	6.01800279049099e-50	9.27449953228582e-48	102.717883391618	up
RTN1	-113.743009144	131.890550098232	-15.7060639823097	6.21203190139056e-50	9.51053910376709e-48	102.686402470786	down
SERPINB1	8.01224616619769	9.36758349705305	15.7003257814799	6.68119717226918e-50	1.01619698951553e-47	102.614170901301	up
RNASE2	6.40562925307921	4.31623772102161	15.6878278106085	7.82890175601806e-50	1.18302839457335e-47	102.456903944581	up
IL4R	6.26074939110767	7.55055992141454	15.6581764718868	1.1400045268415e-49	1.71155131252442e-47	102.084094283725	up
STAT3	19.3353670530382	35.7499705304519	15.6567441468673	1.16087539927794e-49	1.73171355234595e-47	102.06609637661	up
RAC2	6.39003022267511	5.89379174852652	15.634535908667	1.53778111647266e-49	2.27934422684301e-47	101.787166830475	up
TPST1	17.3819631229326	26.2556581532417	15.6178144027525	1.90005542869769e-49	2.79849303045721e-47	101.577308687997	up
UNC13A	-7.68275628481108	9.35185658153242	-15.6139208263237	1.99595123927791e-49	2.92124410624127e-47	101.528463242355	down
TUBB6	33.9094042311745	39.115068762279	15.5850428782151	2.87506612308851e-49	4.18160398439954e-47	101.166418002189	up
REEP4	6.49238994584622	11.3613654223969	15.5821592381836	2.98170765721133e-49	4.30977135968726e-47	101.130288096651	up
BAI3	-7.85154239859194	10.8941552062868	-15.5786925965433	3.11514158833645e-49	4.47484320383812e-47	101.086859027287	down
RIPPLY2	-10.5363238342269	13.0709921414538	-15.573099002184	3.34310750450789e-49	4.77284998388977e-47	101.016796602483	down
LRRC20	-5.51663215955103	11.4218958742633	-15.5655096772905	3.67922056046503e-49	5.22067936966961e-47	100.92176136355	down
MAN1C1	24.4516544502213	24.5549901768173	15.5597846820073	3.95487449903659e-49	5.57781117982306e-47	100.850090477726	up
CFLAR	7.62312405192278	15.9050589390963	15.5154514478798	6.91626329987916e-49	9.69568453322216e-47	100.295633494564	up
ADPGK	8.03059094400504	18.27942043222	15.503813115454	8.008022630972e-49	1.11589637512185e-46	100.150239017647	up
DGCR5	-6.3533683422303	7.9538605108055	-15.4902848852832	9.49464939257377e-49	1.31517848818205e-46	99.9813190050183	down
KCNQ1	2.23184311999907	3.35265225933202	15.4756535374725	1.14134925838245e-48	1.57161766815491e-46	99.7987272361916	up
SSR3	22.5394874110786	44.5804911591356	15.4512489110684	1.55114598715968e-48	2.12333636865841e-46	99.4944068469542	up
CD300C	1.16070863102475	1.28539292730845	15.443884932633	1.70149304892042e-48	2.31552308429398e-46	99.4026378964502	stable
LRRN4CL	3.22961007731292	2.8040373280943	15.4397842175537	1.79142405244814e-48	2.42373425142562e-46	99.3515470341395	up
FYCO1	1.63628021785028	3.24594302554028	15.4290880301738	2.04892432602294e-48	2.7560993058312e-46	99.2183225806938	stable
TGFB1	17.1854661355504	27.2193025540275	15.4248534179562	2.16078172802645e-48	2.88985928694848e-46	99.1655949057654	up
ALPK1	2.3193160720558	2.61091355599214	15.4201517948189	2.29211942065935e-48	3.04799491646649e-46	99.1070626936941	up
LAT2	9.48236597613836	14.2949410609037	15.4152167295823	2.4385452419723e-48	3.22428331397371e-46	99.0456361590693	up
TNFRSF12A	59.9127874338516	43.5919941060904	15.4138713051431	2.48005764812728e-48	3.26064528415649e-46	99.028891833701	up
CTD.2127H9.1	0.438187179873165	0.343457760314342	15.409166846516	2.63082755074741e-48	3.43943752435072e-46	98.9703501501226	stable
PLP2	32.351145566762	25.1247151277014	15.3919970818067	3.2628352895212e-48	4.24186815767865e-46	98.7567857545834	up
REPS2	-3.6599647209131	4.98667976424361	-15.3564394638371	5.09366678502064e-48	6.58526220856752e-46	98.3149757806433	down
THRA	-65.6059708117663	123.914106090373	-15.3451621625096	5.86573177597761e-48	7.54151625186602e-46	98.1749858535514	down
RAB13	62.8946610853142	108.449557956778	15.3408740212308	6.18900450051641e-48	7.9134243808526e-46	98.121772121946	up
RAB42	2.92936775553214	2.43879174852652	15.3171823549561	8.32283977159396e-48	1.05836505095499e-45	97.8279370557827	up
ZDHHC12	8.15985058496124	10.8574557956778	15.3155139537362	8.49819483979149e-48	1.07479071802602e-45	97.807255430028	up
FOSL2	14.5342028817688	13.9987622789784	15.3131925617352	8.74832465339573e-48	1.10044466491444e-45	97.7784816178277	up
PDIA5	5.04175816456113	5.40882121807466	15.3123079276307	8.84556332201999e-48	1.10669410788563e-45	97.7675172331607	up
FCGR2A	24.2325457296479	20.2963359528487	15.3090694044627	9.21082190149714e-48	1.14623014154941e-45	97.7273815053892	up
LAIR1	17.6538368129938	17.2660510805501	15.2937770497019	1.11492803625679e-47	1.38007927296446e-45	97.5379315349034	up
CD151	88.2806075027887	119.551365422397	15.2839695270627	1.26013663426465e-47	1.55156823364935e-45	97.416492827969	up
COLGALT1	17.8484799113777	29.6215029469548	15.273449522036	1.43690375526703e-47	1.75198032866e-45	97.2862861060508	up
ITGA5	14.8405417308368	13.067278978389	15.273390484692	1.4379624544457e-47	1.75198032866e-45	97.2855555554198	up
RAB32	9.75475928005962	10.8964538310413	15.2728146713653	1.4483292043985e-47	1.75542025601861e-45	97.2784303140602	up
TUB	-12.2365942557618	15.0649214145383	-15.2709517791938	1.48238117092209e-47	1.78738301702217e-45	97.2553796247784	down
GAL3ST4	9.65141104768083	15.398094302554	15.2692919527812	1.51339292728712e-47	1.81536942324219e-45	97.2348430711803	up
NEK6	19.7864861411858	24.9989882121807	15.2671071591441	1.55520091692034e-47	1.85595284808478e-45	97.207813376635	up
ARL11	0.570169331897467	0.652927308447937	15.2481403016217	1.97008055993406e-47	2.32925320953472e-45	96.9732620476886	stable
TICAM2	0.902812793107839	1.14865422396857	15.2480693735567	1.97182279351269e-47	2.32925320953472e-45	96.9723852668276	stable
TMCO4	3.4845469879611	4.7467583497053	15.2440158583264	2.07398509676557e-47	2.4375609690319e-45	96.9222817755959	up
SERP2	-27.4736159520143	35.4763457760314	-15.2263610220288	2.58411590039272e-47	3.0179570480613e-45	96.7041564120797	down
MAPKAPK2	13.8308952936772	30.9692534381139	15.2260621841301	2.59374934301173e-47	3.0179570480613e-45	96.7004656353405	up
RP11.342M1.3	0.982230881166602	1.31444990176817	15.2186446810075	2.84467779684972e-47	3.29345756271093e-45	96.6088708303513	stable
ARPC5	30.8746885288929	61.8834577603143	15.2176603239351	2.8797475002627e-47	3.31755465735709e-45	96.5967176312506	up
TSPAN7	-113.369377019187	186.007003929273	-15.2069894680325	3.28871456560186e-47	3.77003333281384e-45	96.4650033513097	down
ZMYM6NB	6.92456790838244	11.2676620825147	15.2014914058519	3.52152873567821e-47	4.01713211803763e-45	96.3971613905314	up
FAM57B	-16.9628143756489	20.0001964636542	-15.19999326444	3.58776734145994e-47	4.0727284782007e-45	96.3786781198113	down
JPH4	-29.0024116768374	33.7875933202358	-15.1990697429737	3.62921698800291e-47	4.09978196736969e-45	96.3672847737172	down
MS4A6A	59.1253022460505	50.7510510805501	15.1954709697362	3.79534213175493e-47	4.26673462551058e-45	96.3228913942883	up
TNFAIP8	2.37406581827024	2.24771119842829	15.1866955484851	4.23289486489089e-47	4.7357546346575e-45	96.2146681316463	up
LIMK2	7.91115722352815	14.0592141453831	15.1841904958394	4.36678125169391e-47	4.86217064632388e-45	96.1837816684627	up
CTBS	3.62422013532656	4.95489194499018	15.1740413955611	4.9538048351477e-47	5.48952344374868e-45	96.0586794241826	up
HRH1	4.36787086464642	4.7329862475442	15.1725014622998	5.04949958273971e-47	5.56904762037611e-45	96.039702129656	up
ALDH5A1	-9.46884698371527	15.8803241650295	-15.1676709710944	5.36179451289255e-47	5.88558113724163e-45	95.9801816606159	down
CIITA	5.64480880201639	4.9933300589391	15.1629527065147	5.68540635726605e-47	6.21150663567785e-45	95.9220555403984	up
SCN3B	-12.7003916596224	12.4376129666012	-15.1540125307011	6.3529178453281e-47	6.90835285881449e-45	95.8119492859391	down
CD74	1118.92071866665	1030.73067779961	15.1524164195921	6.48005559360428e-47	7.01383133575652e-45	95.7922960525764	up
TMEM106A	1.51654901824554	1.90038310412574	15.1518911850447	6.52244506488964e-47	7.02702866227068e-45	95.7858290202595	stable
IL13RA1	8.83878920166589	12.3060609037328	15.1488638559721	6.7722110444259e-47	7.26249415736567e-45	95.7485573107481	up
MMD2	-9.64243985378863	9.27097249508841	-15.1444373051752	7.15467573240594e-47	7.63745224627608e-45	95.6940671825084	down
ABHD15	1.91299092547776	3.16183693516699	15.1389188836588	7.66176120636283e-47	8.14140844900773e-45	95.626150353398	stable
CHPF2	10.43135330423	17.5892141453831	15.1314809577976	8.40234951923178e-47	8.86061351674262e-45	95.5346343098367	up
YIPF1	5.19584382249293	11.9384184675835	15.1313620950695	8.41474619569472e-47	8.86061351674262e-45	95.533172056158	up
ELFN2	-8.46116868730146	9.70290766208251	-15.129925028062	8.56607406316857e-47	8.97932925783765e-45	95.5154937778464	down
ITGAM	4.4049086564998	5.82597249508841	15.122362500969	9.40827579233342e-47	9.81793659028659e-45	95.4224797574057	up
SPOCD1	54.5234481254607	33.1841552062868	15.1112969986374	1.07914728687905e-46	1.12110877290011e-44	95.2864343713721	up
MTMR11	5.63068639825225	7.58878192534381	15.0994099808118	1.25038470552082e-46	1.29323122143e-44	95.1403588829635	up
IKBIP	4.64682839464715	5.94978388998035	15.0971889385228	1.2852611652166e-46	1.32342091043166e-44	95.1130733077641	up
SIGLEC7	2.73198597328207	2.54234774066798	15.0966078307154	1.2945450787384e-46	1.32710830516833e-44	95.1059347984897	up
NPC2	126.371899744092	157.593467583497	15.0945224634904	1.32841508525884e-46	1.35585734425695e-44	95.0803189278456	up
PROS1	10.5595294835126	11.4843811394892	15.0932396371713	1.34968769905837e-46	1.37155381854966e-44	95.064562280498	up
CALHM2	4.20133257680149	7.0313163064833	15.0910251298921	1.38721196427248e-46	1.40355694002543e-44	95.0373640118111	up
PROCR	3.53712093315887	5.14168958742633	15.0862481717637	1.47173427227251e-46	1.48262892857374e-44	94.9787026721118	up
S100A10	209.090919456378	197.033713163065	15.0719089985943	1.7575318164924e-46	1.76291046989633e-44	94.8026873045881	up
LINGO1	-41.2879316573838	54.2243123772102	-15.0640038727438	1.93809040099911e-46	1.93567818547855e-44	94.705696074194	down
NRXN1	-16.4824046133003	20.011394891945	-15.0468661596941	2.39551906284202e-46	2.38231299621353e-44	94.4955371381085	down
PRICKLE3	1.38027609552372	1.58492141453831	15.0438996564982	2.48497719177532e-46	2.4607618821193e-44	94.4591744491897	stable
TRIM21	4.04018948034753	6.33867387033399	15.0399393896328	2.60961333757661e-46	2.57323355842141e-44	94.4106375280106	up
SVOP	-14.5384828062699	10.6591257367387	-15.0393773291076	2.62780004903636e-46	2.57768875562944e-44	94.4037495864743	down
STEAP3	12.4520468432165	9.17349705304519	15.0391164211064	2.63628517828975e-46	2.57768875562944e-44	94.4005522655582	up
KCNIP2	-32.6322148241642	27.2247740667976	-15.0358710856046	2.74413878732191e-46	2.67191856568068e-44	94.3607849460845	down
PQLC3	3.38532440162578	5.47837917485265	15.0334647956228	2.82693692952306e-46	2.74106872028879e-44	94.3313025413682	up
TMEM151B	-10.5834314122828	9.97414538310413	-15.0215830888184	3.27373820645161e-46	3.16112704574006e-44	94.1857691064866	down
GBP2	35.0462499179781	27.3889489194499	15.0063344510833	3.95170041450804e-46	3.80000084074448e-44	93.9991027967424	up
SERPINA3	415.38514642365	297.868801571709	14.9988031230083	4.33646970804805e-46	4.15283895374429e-44	93.9069524394735	up
IL10RB	5.29435086866067	10.4007465618861	14.9970877871999	4.42919886072808e-46	4.22425765114767e-44	93.8859683800235	up
IRF1	11.0908207212528	11.3351473477407	14.9957299282595	4.50400236203558e-46	4.27806689660939e-44	93.8693584916637	up
TMEM173	7.8223003971792	11.9923575638507	14.9931094174812	4.65194227995393e-46	4.40062393482959e-44	93.8373060316194	up
C2	13.9756294846706	12.201394891945	14.9924631515576	4.68916530211971e-46	4.41787715569343e-44	93.8294018559958	up
NFAM1	1.67366489499261	2.05056974459725	14.9884011272244	4.93001789174477e-46	4.62606638543518e-44	93.7797261028372	stable
CTSC	39.938105157926	35.6829174852652	14.9853628782984	5.1181911435647e-46	4.7833504458592e-44	93.7425760150549	up
ATP6V1G2	-50.2030925940937	61.5800982318271	-14.9832435975747	5.25366954816193e-46	4.89032576221106e-44	93.7166654180551	down
RELB	5.78608178263605	7.25503929273084	14.9809343631669	5.40536259612669e-46	5.01148179181132e-44	93.6884350785285	up
DRP2	-1.8378006152611	3.07598231827112	-14.9756676992476	5.76785721669740e-46	5.32634147975258e-44	93.6240605922737	stable
TMSB4X	2248.8278401016	3421.39702357564	14.9752784906627	5.79558768684744e-46	5.330795298839e-44	93.6193038637146	up
BRSK2	-18.5660379346681	28.1856483300589	-14.9683261475706	6.31392661094483e-46	5.78470024264949e-44	93.5343487850215	down
CSF1	13.2644104648425	21.5076719056974	14.9481971929284	8.08999647431808e-46	7.38283560603357e-44	93.2885221398779	up
CD53	23.6107429065491	28.2706483300589	14.9475274379009	8.15696471296827e-46	7.41487210294861e-44	93.2803463232952	up
GRAMD1B	-4.79574663131039	7.51816306483301	-14.94284489861	8.6408566235917e-46	7.82417799562656e-44	93.2231922772328	down
SH3PXD2B	6.09956962601853	9.78825147347741	14.9403345054338	8.91195194083449e-46	8.03837339593641e-44	93.1925556745098	up
PARVG	12.3815581082072	14.9714440078585	14.9300643837802	1.01121516518534e-45	9.08570969460542e-44	93.067254291508	up
LYN	7.21976377679223	8.70575638506876	14.9278244018945	1.03946071895722e-45	9.30357322725132e-44	93.0399325343193	up
HLA.DPA1	152.80690597776	143.793575638507	14.9167409124076	1.191220317192e-45	1.06210298855843e-43	92.9047822981471	up
RGS19	9.17100414162584	15.9322593320236	14.9138106545439	1.23490782695834e-45	1.09685267332624e-43	92.8690619407794	up
TAPSAR1	7.53907170455114	10.6120628683694	14.912014771336	1.26246822984788e-45	1.11706837174106e-43	92.8471720266137	up
IGFBP7	297.205712432984	369.61300589391	14.8954815542608	1.54680572766205e-45	1.36347409425847e-43	92.6457288313072	up
MYO1C	6.28680998313244	10.9917190569745	14.8853428196149	1.75186963383848e-45	1.53840597166247e-43	92.5222677097103	up
CAPZA1	12.7654427834197	22.1825147347741	14.8809850702512	1.8481313770801e-45	1.61683704045229e-43	92.4692191840226	up
PDK3	1.77785766393775	2.49639489194499	14.8794505021772	1.8832698758628e-45	1.64140723899638e-43	92.4505406770011	stable
HLA.DMB	29.5296720666056	31.0752554027505	14.8672860455179	2.18642173466051e-45	1.89851567863003e-43	92.3025206110615	up
BTN3A2	12.9682437267685	17.933536345776	14.8646459735245	2.25838399472412e-45	1.95371204242472e-43	92.2704058217167	up
IL17RA	1.86634761094192	4.09406679764244	14.8629571039313	2.30565161161823e-45	1.98721550570251e-43	92.2498637198848	stable
H6PD	3.5566162569429	6.54993123772102	14.8618695524065	2.33661021830916e-45	2.00646702547131e-43	92.2366363776034	up
FAM26F	6.32557749240573	6.13730844793713	14.8542833367081	2.56439534188286e-45	2.1939722059175e-43	92.1443863207836	up
SGSM1	-1.97164869903543	2.45407662082515	-14.8482469288	2.76134823648051e-45	2.35382178795377e-43	92.0710038597528	stable
STAT5A	4.90865113460478	6.95871316306483	14.8475118528875	2.78633902848461e-45	2.36645604130896e-43	92.0620691111515	up
MSR1	16.2829713560061	12.5586149312377	14.8468539233279	2.80889810964789e-45	2.37694065125877e-43	92.0540723068582	up
JAK3	2.42831968874118	2.39390962671906	14.8439765232102	2.90971635012181e-45	2.45333366607553e-43	92.0191016224251	up
ADAP2	6.62798978682012	9.28617878192534	14.8364513414703	3.190757186711e-45	2.68058160620765e-43	91.927664373324	up
DDX25	-6.61994302852046	9.70025540275049	-14.8218638730179	3.81487272623375e-45	3.19337781338797e-43	91.7504992821296	down
MGAT1	20.9549179587536	54.852141453831	14.8210577192774	3.85271004188776e-45	3.21349159085198e-43	91.740711795364	up
CTSA	37.1720835118517	75.0545972495088	14.8201096113559	3.89768886756451e-45	3.23939705846763e-43	91.7292012854021	up
AC011899.9	0.871998479216603	0.867593320235756	14.8172640051492	4.03585251617716e-45	3.34228910690244e-43	91.6946570291216	stable
SLC10A3	4.02958923408871	6.76981335952849	14.8167355462924	4.06204316261273e-45	3.35204987365819e-43	91.6882422688112	up
TRIM38	2.00102733936243	2.31679764243615	14.8154113748703	4.12841595016535e-45	3.39478330658296e-43	91.6721693036978	up
ENHO	-112.247936790993	131.460569744597	-14.8135574021836	4.22316412001095e-45	3.46046662805545e-43	91.6496670942051	down
HAVCR2	7.63261578604045	9.47536345776031	14.8117822968049	4.31591148213839e-45	3.513077754925e-43	91.6281238177611	up
LDHA	137.458748557379	144.335697445972	14.8117510214126	4.31756365394074e-45	3.513077754925e-43	91.6277442639597	up
PLEK2	1.65423538175909	1.37320235756385	14.8040725690435	4.74286631754511e-45	3.84568787719833e-43	91.5345752407	stable
APOL2	19.7691788155645	29.4941650294695	14.7982102587881	5.09545827268075e-45	4.11723643970673e-43	91.4634639063976	up
AAED1	2.08843486685426	3.99923379174853	14.7825944651534	6.16738043473121e-45	4.96612837704602e-43	91.2741288216397	up
HLA.DMA	41.9259485403954	40.4470825147348	14.7716349466364	7.05116372569455e-45	5.65819417450475e-43	91.1413260977839	up
PDIA4	28.7860355801558	37.9214734774067	14.7568460457485	8.44693295038444e-45	6.75493390681774e-43	90.9622212765495	up
SAT1	208.129774545791	263.644911591356	14.7510400249318	9.06733492022374e-45	7.21926811255066e-43	90.891937607585	up
C1QC	218.585988489909	221.962593320236	14.7508389070154	9.08962037289907e-45	7.21926811255066e-43	90.8895033333035	up
P2RY6	1.75560852565068	1.96523575638507	14.7433547242783	9.95890003859665e-45	7.88277424483614e-43	90.7989321462707	stable
PDIA3	64.7771352532258	125.650697445972	14.7403648417478	1.03288968534637e-44	8.14792402294758e-43	90.7627578439732	up
CABP4	1.23310529302099	1.22522593320236	14.7306036799599	1.16348654684721e-44	9.14072623563761e-43	90.6446914908999	stable
ARHGAP25	3.3220243788526	5.20857563850688	14.7303845119058	1.16660035751982e-44	9.14072623563761e-43	90.6420411190535	up
PPP1R3B	1.87082577766455	2.1214047151277	14.7159063723018	1.39179584143562e-44	1.08686177939759e-42	90.4670152810474	stable
CTSB	328.751755848647	350.427554027505	14.7130301108355	1.4414445658213e-44	1.12186811007449e-42	90.4322574924136	up
UCP2	27.8627266411145	33.1847249508841	14.712259715797	1.45503983500957e-44	1.12867440001692e-42	90.4229485054446	up
CD40	2.79449055686147	3.92093320235756	14.7118093818687	1.46304603521481e-44	1.13111442808917e-42	90.4175070891617	up
RER1	19.047179448581	47.6936640471513	14.70916297115	1.51098971387887e-44	1.16431263681043e-42	90.3855325021626	up
LCTL	1.38593395013838	1.27987229862475	14.7080449673185	1.53171143661129e-44	1.17638471423701e-42	90.3720256229737	stable
PRSS23	24.6612353084219	21.358742632613	14.7052687370917	1.58440047979927e-44	1.21284814359898e-42	90.3384881776206	up
ATCAY	-28.9408071345584	33.3466502946955	-14.6992447954628	1.70501935608586e-44	1.30090181755652e-42	90.2657317945472	down
HFE	1.74305627284553	1.8379862475442	14.6979640361859	1.7318208457496e-44	1.31703277455683e-42	90.2502654396664	stable
TRIP10	9.26030658838876	15.0983202357564	14.6921297912686	1.85932023289281e-44	1.40938896220354e-42	90.1798225747186	up
ST8SIA4	1.88934502097832	2.115442043222	14.6908838271474	1.88773827850998e-44	1.42628433374044e-42	90.1647811113467	stable
ABI3	7.6295852584367	10.0047347740668	14.6880235755889	1.95462288499322e-44	1.47203977853325e-42	90.1302548584176	up
SEC61A1	38.0684306596109	86.625510805501	14.6872423650244	1.97329788843625e-44	1.48131016650968e-42	90.1208255805951	up
APOL6	2.43433596961521	3.2494695481336	14.6834721190845	2.06595626171507e-44	1.54254861040579e-42	90.0753229630972	up
PDCD1LG2	1.17099595873042	1.01693516699411	14.6833855987631	2.06813272505095e-44	1.54254861040579e-42	90.0742788492689	stable
HLA.DRA	198.960238654917	175.746984282908	14.6799475581142	2.15649276785517e-44	1.60331447925744e-42	90.0327923364874	up
APOBR	2.74385175063784	3.21974459724951	14.6794588103018	2.16935563076012e-44	1.60605327684218e-42	90.0268951741159	up
LINC00672	-4.70639057114295	7.17354616895874	-14.6792838211976	2.17397955483343e-44	1.60605327684218e-42	90.0247838111487	down
SERPING1	88.8439258212809	75.9875147347741	14.6715427269296	2.38866343556077e-44	1.75906920281439e-42	89.9313985621144	up
MYH9	26.5717204151661	39.3817190569745	14.6664076141047	2.54260162492177e-44	1.86652625910267e-42	89.8694683917703	up
NCKAP1L	5.24014632715369	6.32582514734774	14.6653922875329	2.57418937261323e-44	1.88377235503404e-42	89.8572250790355	up
HDAC1	14.4154435553909	29.3643713163065	14.6449990772104	3.29830831951789e-44	2.40611074932604e-42	89.6114301732681	up
TLN1	24.654968484273	48.5938015717092	14.644736830463	3.30883384934121e-44	2.40624601587561e-42	89.6082708176915	up
AC003102.3	-0.570105567070795	0.715186640471513	-14.6436859185508	3.35135007457286e-44	2.42957219892165e-42	89.5956105742445	stable
HLA.DOA	7.28181899589698	6.64216110019646	14.623581294399	4.27805959158932e-44	3.09176163838121e-42	89.3535257004571	up
PLOD1	32.9106317426865	42.048231827112	14.6106810912349	5.00299531102302e-44	3.60447999637203e-42	89.198305080294	up
VSIG4	39.7461147844078	38.9000196463654	14.6085912499994	5.13144636400914e-44	3.68561383755731e-42	89.1731676353954	up
ELK3	4.92587497153356	6.30541257367387	14.5845877629374	6.86470958020721e-44	4.9153432812616e-42	88.8846121515378	up
C1orf162	11.8341278847602	13.9570235756385	14.5826466836626	7.02807554819834e-44	5.01688178166023e-42	88.8612911863164	up
PPM1M	5.62809844177599	11.3794695481336	14.5805817543701	7.20611899062567e-44	5.12824449635627e-42	88.8364844563616	up
DOCK2	3.45577581182428	4.76818271119843	14.5777962120028	7.45343560810796e-44	5.2880762206183e-42	88.8030243767108	up
CASP7	3.43026081049263	4.8939489194499	14.5668204318756	8.51302336022041e-44	6.02147618892672e-42	88.6712233494278	up
PLIN3	16.0471322039394	27.8335461689587	14.5595568051212	9.29547472167555e-44	6.55499976509429e-42	88.5840348102852	up
PDE2A	-20.8829324486543	23.385373280943	-14.5455500988231	1.10122386937895e-43	7.74216938499022e-42	88.4159863218714	down
WWTR1	20.0478951045442	19.9152652259332	14.5336775189255	1.27124469200399e-43	8.91058289988698e-42	88.2736252955493	up
CTC.241F20.3	0.662305106203946	1.10202357563851	14.5286938724161	1.35018390520766e-43	9.43547437179802e-42	88.213890345716	stable
OMG	-18.7716700054424	28.9943713163065	-14.5278407456851	1.36417848819945e-43	9.50472982002677e-42	88.2036659479398	down
CD68	67.6746578044366	67.6872495088409	14.5213499896909	1.47549310767802e-43	1.02496119727687e-41	88.1258895888201	up
NOD1	1.87044812932063	2.83334970530452	14.5130232351272	1.63164161352634e-43	1.13005749965391e-41	88.0261464576749	stable
PTPRT	-2.72139178699769	2.6732416502947	-14.5123947975351	1.64407379957902e-43	1.1352890620179e-41	88.0186201556971	down
NLRC4	0.739920293966659	0.93590373280943	14.5043051487873	1.81279274471309e-43	1.24809171485853e-41	87.9217558736105	stable
MYCBP	3.09119157624953	4.81805500982318	14.4998808362912	1.91225300563451e-43	1.31268553669972e-41	87.8687947715092	up
SLC2A10	3.02050718512257	3.36860510805501	14.4956500042244	2.01244407127883e-43	1.37739958772734e-41	87.8181596299971	up
CSMD3	-2.90659799982245	2.77861493123772	-14.495324296003	2.02037061079987e-43	1.37859717849062e-41	87.8142619138685	down
CD14	96.7181970225069	79.5930550098232	14.4950920339885	2.02604200525887e-43	1.37859717849062e-41	87.8114824937797	up
BCL3	10.8146464178603	9.85000982318271	14.4917910432895	2.10838171435869e-43	1.43044171646767e-41	87.7719835404328	up
GLB1	6.37968017230401	13.391768172888	14.4910413570194	2.12754159555855e-43	1.43924478111171e-41	87.7630137760431	up
MGST2	11.1791332306612	19.7877406679764	14.4818501414362	2.37703178111867e-43	1.60335961096848e-41	87.6530684722678	up
SZRD1	17.282547929766	38.2777701375246	14.4814662111178	2.38806498842687e-43	1.60614625276537e-41	87.6484768945383	up
AC010441.1	14.0841026798983	12.8318958742633	14.4812020284805	2.39568656182862e-43	1.60662887551337e-41	87.6453174740907	up
SLC25A43	2.26016091741066	3.15853634577603	14.4805989056049	2.41317737719318e-43	1.61370835473168e-41	87.6381047317567	up
DPY19L1	10.9721813592098	14.336021611002	14.4735521913875	2.62720928447021e-43	1.75178899485281e-41	87.5538477378532	up
CLEC7A	4.68312949432022	5.40402750491159	14.473315364159	2.63472196381111e-43	1.75178899485281e-41	87.5510164814789	up
GSTK1	33.1302337914983	73.3421611001965	14.4694656651161	2.75988827424643e-43	1.82978233703671e-41	87.5049978099736	up
ANO6	7.04623965076021	9.36765225933202	14.4622488757605	3.01070802650446e-43	1.99040302513595e-41	87.41875116096	up
PTPN22	0.531845088525805	0.493742632612967	14.4553773893197	3.2705958016485e-43	2.15609164023122e-41	87.336657447927	stable
RPN1	23.7198097862798	66.8091944990177	14.4551043739187	3.28137092103139e-43	2.15708425715597e-41	87.3333962600579	up
CD93	7.86000818289544	7.03559921414538	14.440090105951	3.9317403215939e-43	2.57733884574117e-41	87.1541121579767	up
MCF2	-1.49962763965925	1.69782907662083	-14.4347581119663	4.19237497547534e-43	2.73489878936697e-41	87.0904727648161	stable
LTBR	8.74087811731649	10.5895677799607	14.4346941574831	4.19560340253538e-43	2.73489878936697e-41	87.0897095374094	up
LAPTM5	113.320579982013	123.556168958743	14.4262007931848	4.64711251710312e-43	3.02075294372923e-41	86.9883702237715	up
ALOX5AP	45.9404844119703	36.1463850687623	14.4120120804865	5.51187723108993e-43	3.57289401238701e-41	86.8191640046132	up
ICMT	5.27606730817479	12.971699410609	14.4051503489626	5.98584583511085e-43	3.86935051191291e-41	86.7373744074218	up
BAK1	2.67711576095138	7.487721021611	14.3964306803483	6.64715810547951e-43	4.28493119868736e-41	86.6334758660947	up
CC2D1B	4.33750946629768	11.474557956778	14.3953827948233	6.7313786114712e-43	4.32723512893774e-41	86.6209926597322	up
EHD2	15.0073294811967	18.3381925343811	14.3937844213016	6.86189470982389e-43	4.39898489785983e-41	86.601952777847	up
TAPBP	13.8904825206406	31.0816110019646	14.393225826694	6.90809904650401e-43	4.41643881624162e-41	86.5952991080655	up
SERPINH1	53.6841488051815	48.9874656188605	14.3907754174529	7.11447509525787e-43	4.53591643676016e-41	86.5661132026543	up
RBMS1	7.61573925898478	8.62785854616896	14.3874422403527	7.40509237706115e-43	4.70830340728388e-41	86.5264182447543	up
CNN3	134.435202738954	184.380432220039	14.3804867324949	8.05018074970963e-43	5.10451651843305e-41	86.4436043343254	up
SHANK2	-3.73107354184277	3.85322200392927	-14.3786681063171	8.22788947219265e-43	5.20302217139661e-41	86.4219557043794	down
SBNO2	12.3067345229411	16.04278978389	14.3749535910447	8.60309110568744e-43	5.42554290299329e-41	86.3777443377448	up
PLA2G15	5.4599194061997	12.6490176817289	14.3731352529563	8.79292676782607e-43	5.5302756436238e-41	86.3561046382872	up
TBC1D1	15.764959027625	28.1625638506876	14.3708443112311	9.03805422024799e-43	5.65837865787972e-41	86.3288431464393	up
NAP1L3	-16.1360651466553	24.1099115913556	-14.3707781283641	9.04523596206117e-43	5.65837865787972e-41	86.3280556336361	down
MAP7D3	1.57571687181803	2.50687622789784	14.3520783205111	1.13199751778864e-42	7.06238987572637e-41	86.1056418460265	stable
SHISA7	-3.8858885196293	5.29332023575638	-14.3367610128808	1.36014910473735e-42	8.46310957656225e-41	85.9236019343072	down
CAST	15.207693658642	22.4716404715128	14.3364688021032	1.36492004445117e-42	8.47014782784619e-41	85.9201303798474	up
AGTRAP	24.243110774017	37.0307170923379	14.3349814500263	1.38946372684041e-42	8.59952403917639e-41	85.9024609030051	up
IL12RB1	0.851726861126229	1.31056974459725	14.3312246433627	1.45343242869408e-42	8.97157189605837e-41	85.8578361165305	stable
RP11.848P1.2	0.655498635540784	0.775913555992141	14.3302423848194	1.47063614935527e-42	9.05374969091176e-41	85.8461697512148	stable
IFITM3	286.296877878005	317.822740667976	14.3132917306115	1.80159923651935e-42	1.10620094546285e-40	85.6449289031018	up
CRYZ	7.64153406130226	11.8301964636542	14.3047183138905	1.99626761711687e-42	1.2225037820507e-40	85.5432040716144	up
DPP9	5.99444435438113	15.6562671905697	14.2939153395014	2.27165619766055e-42	1.38749898624038e-40	85.4150827890935	up
ALDH2	-66.512158007079	117.718565815324	-14.2922791946975	2.31654272264016e-42	1.41121114394134e-40	85.3956840147442	down
ACSL6	-12.6641049958121	14.2350196463654	-14.2896417643381	2.39076614594568e-42	1.45262451650919e-40	85.3644167094459	down
CRTAC1	-21.4732605750414	21.107278978389	-14.2850877363925	2.52454612609511e-42	1.52991439844686e-40	85.3104367457112	down
RAP2B	2.72443987694777	4.82712180746562	14.2828903121436	2.59173974127931e-42	1.56655520829379e-40	85.2843942462113	up
YPEL4	-6.96768667230205	10.5855599214145	-14.2803120040714	2.67285489490919e-42	1.61139912589202e-40	85.253841142256	down
CXCL16	20.0017765374772	31.511768172888	14.2780718252915	2.74538249408201e-42	1.65084744237164e-40	85.2272978652403	up
MADD	-12.0736404235034	28.7579764243615	-14.2731471706057	2.91178762970831e-42	1.74639716316861e-40	85.1689566802046	down
CCR5	1.48562226673923	1.27251473477407	14.2667051857553	3.14472073369804e-42	1.88125440087113e-40	85.0926602463326	stable
TEAD3	2.46690759889917	2.72414538310413	14.2599365446032	3.40948321391262e-42	2.03215195021443e-40	85.0125196889048	up
GLRX	21.1992711047295	31.5355992141454	14.259815187917	3.41442745276886e-42	2.03215195021443e-40	85.0110830592739	up
AMER3	-1.8119899489341	1.63783889980354	-14.2584392712964	3.47098621307663e-42	2.06054388174761e-40	84.9947954229604	stable
CTSZ	101.448097476812	107.138595284872	14.2568325765051	3.53821358834913e-42	2.09510861105528e-40	84.9757772356353	up
DCTD	13.7161238936687	24.3073182711198	14.2530188530287	3.70302622594119e-42	2.18713510923547e-40	84.9306405137169	up
VCL	7.77602014073036	10.8457858546169	14.250232076275	3.82827381630618e-42	2.25538632858889e-40	84.8976631379901	up
SPPL2A	6.12636629264661	10.7580746561886	14.2394315539429	4.35485424358101e-42	2.55913669450439e-40	84.7698955030451	up
SQSTM1	87.1617380933084	167.724931237721	14.2365538809287	4.5069385337791e-42	2.6418379501152e-40	84.7358641908472	up
HCK	7.41452340423888	8.96353634577603	14.2351977959232	4.58043002618871e-42	2.67817053114165e-40	84.7198287404815	up
ANG	4.05784766690983	3.92314341846758	14.215065372458	5.82293359593107e-42	3.39612751155168e-40	84.4818863444973	up
TMEM176B	65.1204789695727	63.235510805501	14.2124184355208	6.00951082691548e-42	3.49618316132875e-40	84.4506192521535	up
CLIC4	50.9026564303276	67.953025540275	14.2118036384715	6.05369189408911e-42	3.51252604322567e-40	84.4433574829215	up
ZC3HAV1	3.42738236122851	6.50267190569745	14.211608394609	6.0677902512858e-42	3.51252604322567e-40	84.441051374055	up
PAK3	-3.00683553538138	3.73358546168959	-14.2109976419096	6.11210358833911e-42	3.52939857578758e-40	84.4338376488233	down
CD86	4.31964138074781	5.30837917485265	14.1921860957284	7.64682658719033e-42	4.40468568095312e-40	84.2117519393787	up
RPN2	33.9030265133531	67.1635166994106	14.1885295114578	7.98698169569828e-42	4.58926051952085e-40	84.168605763792	up
FAM129A	4.57614049105092	3.56238703339882	14.1854819556431	8.28196745802408e-42	4.74703607674085e-40	84.1326515441545	up
SLC30A7	1.49366346684577	2.5082416502947	14.1841763208018	8.41164261362327e-42	4.80951683689502e-40	84.117249604355	stable
AC004067.5	0.767308367782548	0.90598231827112	14.1705606992405	9.89052935134402e-42	5.64123795429232e-40	83.9566891848208	stable
CD99P1	0.800729126861899	1.10620825147348	14.1585581259375	1.14074402013424e-41	6.49052667299361e-40	83.8152359263949	stable
ARHGAP18	3.04749028281167	3.51715127701375	14.1533859550203	1.21305684603853e-41	6.88513313760064e-40	83.7543053506693	up
SH3GLB1	13.4897008225354	22.4229273084479	14.1508515652593	1.25013950847552e-41	7.07834464762381e-40	83.7244545007481	up
EHD4	4.3897920309406	6.3199115913556	14.1499634689929	1.26339934532305e-41	7.13605974878949e-40	83.7139950665849	up
CAP1	38.8031543131966	75.447652259332	14.1483282137407	1.28818225621012e-41	7.25842355551228e-40	83.6947372175171	up
DYRK3	2.56337432500762	3.03684675834971	14.146777052939	1.31213801859656e-41	7.37554681902427e-40	83.6764710973708	up
TMEM63C	-3.00519972826612	4.26173870333988	-14.1415240263492	1.39660884127888e-41	7.83144201093998e-40	83.6146225994588	down
KYNU	1.78581402440201	1.50632612966601	14.140302085782	1.41702214913878e-41	7.92680827706937e-40	83.600237824626	stable
PAK7	-1.37550874836439	1.6092141453831	-14.1255426902885	1.68836386744987e-41	9.42204210058176e-40	83.4265549077003	stable
C1QB	259.647849056459	261.226178781925	14.118923826738	1.82629665689811e-41	1.0167404187243e-39	83.3487061399046	up
BCL2L12	6.54104814398809	8.47802554027505	14.1043921346362	2.16976244407836e-41	1.20507259752142e-39	83.1778752884212	up
GRIK2	-7.55537616229923	10.1957269155206	-14.0995143975505	2.29891001325786e-41	1.27376035520295e-39	83.1205603232221	down
RHBDF2	9.24487241244883	13.3743516699411	14.0984040405586	2.32936261758836e-41	1.28756763595959e-39	83.1075151342409	up
NFATC2	1.17611621255457	1.45347740667976	14.0937811170268	2.46052957139256e-41	1.35684795393072e-39	83.0532094662822	stable
PHC2	33.3263027208127	80.099047151277	14.0856207627068	2.71026984988527e-41	1.4910328528766e-39	82.9573786509124	up
PIGT	19.7369380917642	41.2840962671906	14.0850704143976	2.72799407326792e-41	1.49724410563721e-39	82.9509169982605	up
PINK1.AS	0.727517494798843	1.37767190569745	14.0844526816941	2.74802599307316e-41	1.5046897149366e-39	82.9436643858839	stable
KCNJ11	-6.68257826823684	6.3825442043222	-14.0834758417164	2.78000252989916e-41	1.51862532566393e-39	82.9321960400944	down
RND1	-8.18568325246934	12.5928880157171	-14.0814960380497	2.84595191572173e-41	1.55101046910446e-39	82.9089542890461	down
SYK	3.58367037598862	4.70751473477407	14.0812145227868	2.85545517908535e-41	1.55255367926391e-39	82.9056496408389	up
PCED1B	1.71128679890535	2.21038310412574	14.0801316305452	2.89230651601815e-41	1.56892459054216e-39	82.8929382114371	stable
KCNJ9	-10.2379684032161	13.1536345776031	-14.0797962979983	2.90381381016009e-41	1.57150351572641e-39	82.8890020748933	down
SCIMP	1.97615203202137	2.33646365422397	14.0766247593227	3.0149289472102e-41	1.62785177565031e-39	82.8517776406458	stable
SCG3	-94.776863557938	101.110314341847	-14.0723957005689	3.16970947281528e-41	1.70746085976584e-39	82.8021498355107	down
LEPREL1	4.62603808906232	4.3217583497053	14.0638510696694	3.5069998791012e-41	1.88478970407769e-39	82.7019095941187	up
SREBF2	-15.6449961594429	36.8274754420432	-14.0562605626449	3.8364834506058e-41	2.05711535435594e-39	82.6128968893545	down
TCEAL2	-48.4305565526851	90.3918271119843	-14.0221399040956	5.74197499724606e-41	3.07175862438881e-39	82.2131689552351	down
TMEM214	7.87435716022653	20.953978388998	14.0014466479039	7.33049972575798e-41	3.9125701632595e-39	81.9710639226741	up
TBXAS1	8.83706307391238	13.5464145383104	14.0011368993289	7.35733514517818e-41	3.91790723486136e-39	81.9674417883037	up
SLC2A5	18.7260361205356	23.8063064833006	13.9988286402474	7.5604192211515e-41	4.01686108893645e-39	81.9404511983427	up
DAP	15.5956551527152	34.023978388998	13.9948797952657	7.92087230796528e-41	4.19878404279408e-39	81.8942841226042	up
FAIM2	-55.1015693017907	81.9860609037328	-13.9890542778194	8.48410548928205e-41	4.4871277009337e-39	81.8261923955209	down
CD97	8.5939436538172	10.6374459724951	13.9824854893408	9.16717516500474e-41	4.83739984727495e-39	81.74943590125	up
C1orf54	15.6774065625278	25.194184675835	13.9741002100707	1.01192740676324e-40	5.32772911375281e-39	81.6514890656547	up
RAB3C	-4.60526028941203	4.69467583497053	-13.9686577682741	1.07892997222176e-40	5.66767028974551e-39	81.5879382118433	down
GBGT1	2.78016388950003	4.48039292730845	13.9576403029468	1.22839254084976e-40	6.4382709049808e-39	81.459339631949	up
CDK5R1	-12.7344203460747	16.3950294695481	-13.9568836493584	1.23938332195008e-40	6.48127849103378e-39	81.4505103041048	down
NFKB2	6.18249269522188	9.77504911591356	13.9424207578257	1.4693385042781e-40	7.66658662176138e-39	81.281806330875	up
RFT1	3.10351961000011	7.39427308447937	13.9249001274078	1.80549679752768e-40	9.39948903249811e-39	81.0775937861164	up
MLKL	1.68580788723044	2.3082416502947	13.9234107903146	1.83738022911967e-40	9.54412395353658e-39	81.0602427747242	stable
CDH20	-8.00225434909313	12.8963555992141	-13.9202066267599	1.90788782029374e-40	9.88829787662709e-39	81.0229180322688	down
FAM19A2	-3.79620564542587	3.76778978388998	-13.9195980856103	1.92158011745618e-40	9.93713131407174e-39	81.0158299009443	down
PFN1	187.460273702413	367.804037328094	13.9186406339437	1.94332134793769e-40	1.00272796203676e-38	81.00467817488	up
PLEKHO2	5.92029605098099	13.7010412573674	13.9175444627991	1.96851347422276e-40	1.0112929647542e-38	80.9919113804745	up
CD164	19.8754103220279	37.3869155206287	13.9175402004896	1.96861206236798e-40	1.0112929647542e-38	80.9918617398961	up
SLC11A1	25.9663790301725	19.4657170923379	13.910132832926	2.14759435905229e-40	1.10080767245607e-38	80.9056081312508	up
VMP1	39.0377108736013	48.7270137524558	13.8924245510771	2.64389730846052e-40	1.35222273110296e-38	80.6995339423746	up
PSRC1	34.9290341095505	47.7034675834971	13.8907390060141	2.69671435427034e-40	1.37621139776809e-38	80.6799282707919	up
MUL1	5.22337019496134	14.0835952848723	13.8825864665785	2.96738852663586e-40	1.51103059963552e-38	80.5851235982553	up
RNF19B	3.96505428887937	8.00786836935167	13.8730765996046	3.31748644926824e-40	1.68561631355723e-38	80.4745825782437	up
FES	4.91329546814267	7.06969548133595	13.8615981966778	3.79524808874752e-40	1.92416597545193e-38	80.3412282737401	up
IL18BP	5.71755833207889	9.55306483300589	13.8612697024072	3.80988527189383e-40	1.92738782961394e-38	80.3374129838016	up
P4HB	133.777018492572	224.197779960707	13.8582530472512	3.94695883779629e-40	1.99240084846763e-38	80.302378982177	up
FADD	4.67336826503319	10.8144302554028	13.8533923393868	4.17822967501761e-40	2.10457971357867e-38	80.2459399482234	up
RP11.423G4.7	-1.19795184443235	0.980481335952849	-13.850592070694	4.317541536398e-40	2.17005419208462e-38	80.2134313682995	stable
BST1	2.16653855803487	2.63527504911591	13.8478996232301	4.45584890774292e-40	2.23474267095012e-38	80.1821787154616	up
MOB3C	3.22203287053656	6.95985265225933	13.8431191020723	4.71237703140089e-40	2.35831668597269e-38	80.1266988915997	up
LILRB4	17.0062917202222	21.58721021611	13.8394513781404	4.91911593513078e-40	2.45649671515941e-38	80.0841423638993	up
TRAPPC3	14.4476947394018	40.6232711198428	13.8345521645568	5.2094263238891e-40	2.59590064203904e-38	80.0273088750586	up
CRB2	8.65599879572483	8.65884086444008	13.8333656326459	5.28226497745577e-40	2.62657239936695e-38	80.0135465356102	up
CLECL1	1.05271760905059	1.14624754420432	13.8245427577274	5.85665378021507e-40	2.90597420297196e-38	79.9112370672675	stable
DLGAP1	-10.9084864731335	14.6390275049116	-13.8220971674984	6.02659880198052e-40	2.98393576001891e-38	79.8828860458104	down
RP1.63G5.5	-0.614384951192118	0.688222003929273	-13.8208066133926	6.11825030891357e-40	3.02288328956959e-38	79.8679264037608	stable
NLRC5	9.76605889368796	12.2418074656189	13.8181296882833	6.31280708471181e-40	3.11240113704086e-38	79.8368994826534	up
FNDC3B	5.97952052864593	7.33223968565815	13.8127740742941	6.72073396318668e-40	3.30651585744857e-38	79.7748375069371	up
ZNF436	8.18575732311244	9.9540373280943	13.8013151611742	7.68382976870355e-40	3.77237136176161e-38	79.6421043844963	up
GAREML	-10.4835612964485	16.7349214145383	-13.7973578295381	8.047408857504e-40	3.94255266364159e-38	79.5962825223818	down
NRSN1	-14.5749787514909	15.0000884086444	-13.7959097357954	8.18469115755819e-40	4.00138546066253e-38	79.5795173177171	down
RNASE6	8.15201306947356	10.6101473477407	13.7949081354642	8.28100687523376e-40	4.03998555542065e-38	79.5679220627561	up
NCF4	6.92021329566114	8.04854616895874	13.7934006840156	8.4280978995534e-40	4.10314364478049e-38	79.5504717910187	up
MMP14	50.2158485315177	45.5455697445973	13.7916517232872	8.60201762882802e-40	4.17907207182582e-38	79.5302274384257	up
PPP1R15A	15.2753567472219	22.0391355599214	13.7851022569903	9.2856558465792e-40	4.50180202511968e-38	79.4544324566213	up
ERI1	2.59892614936872	4.29574656188605	13.7659596509676	1.16097649997919e-39	5.61685740769558e-38	79.2330420335187	up
LATS2	1.46367620437167	1.77992141453831	13.7654403536561	1.16802961458877e-39	5.63925667242638e-38	79.227039124441	stable
NUDT19	1.27043705153294	3.06561886051081	13.7637197983192	1.19170455256434e-39	5.74164733803825e-38	79.2071511681645	stable
MR1	3.64191329218727	4.67881139489195	13.7574020949727	1.28280881491421e-39	6.16781899418774e-38	79.1341392203406	up
UNC80	-3.22677331449724	3.99193516699411	-13.7571715025453	1.28626213670542e-39	6.17167137799419e-38	79.1314747615826	down
UNC5A	-7.08113533814272	7.79444007858546	-13.7568504044535	1.2910862848545e-39	6.18207179729403e-38	79.1277645752247	down
GNAI2	58.9463023348272	181.573664047151	13.7513915748509	1.37591136510018e-39	6.5747091123709e-38	79.0646986077062	up
SOCS3	33.7469379759685	22.9340569744597	13.7499044472057	1.39996674632334e-39	6.67594798231359e-38	79.0475207631991	up
TNFRSF11A	0.802477294395102	0.946159135559921	13.7486668449863	1.42030482223775e-39	6.75908251907867e-38	79.0332261625148	stable
GMPPB	3.16437746307082	6.37581532416503	13.747165387623	1.44537431925981e-39	6.86434811908061e-38	79.0158851552336	up
ERMAP	2.1493211284676	4.50439096267191	13.7447864358346	1.48600029842316e-39	7.04291506000107e-38	78.9884122259265	up
GBP3	9.00021707832036	9.35994106090373	13.7418498902357	1.53771974403761e-39	7.26018803222906e-38	78.9545045094814	up
XKR8	2.22247876114051	2.98855599214145	13.7418296208848	1.53808289282323e-39	7.26018803222906e-38	78.9542704805108	up
DNAJB1	50.8365237361865	70.4127701375246	13.740984239785	1.55330516872972e-39	7.31719930799783e-38	78.9445099608076	up
HIVEP3	2.17308302164994	3.44804518664047	13.7254596745238	1.86109579442528e-39	8.74940610748905e-38	78.7653411194127	up
SH2B3	4.0432325524844	6.09339882121807	13.7190571461718	2.00507467944471e-39	9.40727678737054e-38	78.6914900635733	up
EMP3	98.0691516035774	74.2043713163065	13.7060567320788	2.33243835271056e-39	1.09211615504884e-37	78.5416073246444	up
HSPA5	59.9490730169022	90.4092632612967	13.7032522260446	2.4097574703208e-39	1.12605353598063e-37	78.5092867586734	up
BRINP1	-7.78105007391625	9.65916502946955	-13.7028690156922	2.42051874606327e-39	1.12881546572422e-37	78.5048707987197	down
RP11.327F22.2	0.204556984989019	0.231974459724951	13.7018176759092	2.45028872474093e-39	1.14041337826892e-37	78.492756022953	stable
GPSM3	11.2923066115479	16.0938310412574	13.6963755115027	2.61031803060254e-39	1.21246927924455e-37	78.430055198333	up
HLX	3.57360807790734	4.41960707269155	13.6944943512669	2.66802086413012e-39	1.23680305835004e-37	78.4083857610419	up
TTC7A	3.46647433002543	9.15454813359528	13.690163402203	2.80574244497929e-39	1.29806028702014e-37	78.3585045214586	up
LAMC1	15.2867533590399	14.9693320235756	13.680991032697	3.12123062326418e-39	1.44115392527739e-37	78.2528985476852	up
PLAU	18.1729999961401	12.7985461689587	13.6726422757999	3.4389841983164e-39	1.58472477780239e-37	78.1568175391338	up
ATF5	12.4624854772905	15.6642927308448	13.6715521171389	3.48278578785909e-39	1.60173731362192e-37	78.1442745121558	up
GNA15	2.83265237747851	3.75944990176817	13.6700727767535	3.5431140028537e-39	1.62626836213823e-37	78.127254781449	up
DSCAML1	-5.2722861929079	6.73944007858546	-13.668639019564	3.60257598983005e-39	1.65030602085305e-37	78.1107606920828	down
PHYHIPL	-48.0107387765028	65.9453143418468	-13.6677113349775	3.64157809151519e-39	1.66489516242928e-37	78.1000891479729	down
GABRA3	-5.09214330102633	5.59226915520629	-13.6642186758471	3.79222643624236e-39	1.73037061564306e-37	78.0599160986956	down
POP4	14.6242946691524	37.7802652259332	13.6628425475276	3.85327275572849e-39	1.75478493734947e-37	78.0440896205484	up
CARD6	0.994785334089865	1.44447937131631	13.6591047452115	4.02406833676211e-39	1.8289862161092e-37	78.0011077082889	stable
ARL3	-6.54318607981411	16.4974263261297	-13.6558540387954	4.1787223318456e-39	1.89557597240505e-37	77.9637336144898	down
UGCG	5.09260104138924	7.52347740667976	13.655447881612	4.19845677413971e-39	1.90082271577831e-37	77.95906436556	up
SLC25A21.AS1	-1.57274775452858	2.31843811394892	-13.6501403960566	4.46502991045253e-39	2.01758662225516e-37	77.8980574402208	stable
DMRTC1B	-3.54220332179237	5.06908644400786	-13.6470748804416	4.62660758040327e-39	2.08654622099931e-37	77.8628282941731	down
MOB1A	7.33888060306394	14.9506385068762	13.6209167947786	6.26472302736605e-39	2.81985240947457e-37	77.5624393609018	up
ETNPPL	-39.3691451576173	35.8986247544204	-13.6194173881283	6.37444461437998e-39	2.86370078419376e-37	77.5452328224249	down
NEXN	2.10015427845776	2.25800589390963	13.6149557765945	6.71237694235305e-39	3.00970566137761e-37	77.4940410401387	up
NTAN1	6.82964786530648	16.2592730844794	13.6125467221872	6.90219972723037e-39	3.08886711254573e-37	77.4664047663452	up
SLC1A5	6.8823546667593	8.39611001964636	13.6048585151921	7.54447712842515e-39	3.36981818148909e-37	77.3782295061007	up
FAM20C	61.4940341674482	58.1975343811395	13.5896033564581	9.00033962867504e-39	4.01239278733519e-37	77.2033715181253	up
GIMAP2	3.25887226577427	5.20759332023576	13.5892773370355	9.03432936639577e-39	4.01984471673797e-37	77.1996360910861	up
SH3BP2	15.3229642538705	32.3895972495088	13.5833742126491	9.67235639258668e-39	4.29001215444498e-37	77.1320106808115	up
MYO1F	9.79782886940949	13.051974459725	13.5833203271066	9.67838245491648e-39	4.29001215444498e-37	77.1313934687321	up
FERMT3	14.7588301547416	17.352141453831	13.5811498374235	9.92424295063707e-39	4.39062847346531e-37	77.106533802239	up
BCL10	1.44976423997499	2.93215127701375	13.5765145360006	1.04703199301647e-38	4.623431026468e-37	77.0534526541531	stable
APOBEC3F	1.74416401301543	2.00644400785855	13.5757703401448	1.0560737383516e-38	4.65452499340531e-37	77.0449316637268	stable
LRRTM4	-2.62723259880267	3.52481335952849	-13.5754833473744	1.05958134398911e-38	4.66115641889802e-37	77.0416457029193	down
RP11.1263C18.1	-2.50609401838063	2.33445972495088	-13.5723740685692	1.09833437749265e-38	4.8225168487984e-37	77.0060486936501	down
TTC38	4.07714193077734	9.21330058939096	13.5657175983256	1.18610756127517e-38	5.19809963435677e-37	76.929860137654	up
ASIC1	-22.6229713946046	33.2613359528487	-13.560133100319	1.2651086546226e-38	5.53389915445912e-37	76.8659611026735	down
C3AR1	8.93716875677888	12.0546660117878	13.559107309097	1.28017945565061e-38	5.58931634379839e-37	76.8542257573145	up
KHNYN	4.14497164935521	6.00449901768173	13.5587279282714	1.2857984384878e-38	5.60333622884824e-37	76.8498856876989	up
PMM2	3.73746388139434	6.96743614931238	13.556229881664	1.32341496361102e-38	5.75648404078354e-37	76.8213104434965	up
MGAT4B	19.3957381396264	46.5220726915521	13.5548673442417	1.34439229880228e-38	5.83681962414698e-37	76.8057258658149	up
B3GNT5	3.11420762939204	3.65930255402751	13.5518777577372	1.39158659620713e-38	6.03046772445738e-37	76.7715350515459	up
MAP3K7CL	4.85069936736955	4.39196463654224	13.536453599412	1.66257922654713e-38	7.19142772880636e-37	76.5952175758514	up
CMTM7	4.40594556830596	5.78791748526523	13.5290179224592	1.81139090516674e-38	7.82057101189894e-37	76.510268179523	up
ASAP3	9.0262654731991	17.6095481335953	13.5229471336718	1.94266426728212e-38	8.37180373405969e-37	76.4409360417926	up
FLRT1	-4.47897350980597	5.99442043222004	-13.5223517469539	1.95603798652084e-38	8.41385581965369e-37	76.434137521875	down
TNFRSF1B	9.03870382164377	10.4948035363458	13.5002538448337	2.52289810015056e-38	1.08321700532479e-36	76.1819559905275	up
SMIM18	-3.90952226558128	4.11597249508841	-13.4996065780128	2.5417635132243e-38	1.0893071586785e-36	76.1745736904105	down
MMAA	0.965758017886573	2.24331041257367	13.4979695690739	2.59010534701393e-38	1.10798421930811e-36	76.155904139087	stable
TMEM50A	19.6022790135751	47.4714931237721	13.4884362475456	2.89037679945102e-38	1.23416437614724e-36	76.0472109806549	up
CEP89	4.12006353323529	8.94499017681729	13.487993189803	2.90514501453644e-38	1.23819834493182e-36	76.0421608022712	up
CACNG2	-3.18890430258186	2.60819253438114	-13.4822070917075	3.10504894965479e-38	1.32097978258531e-36	75.9762187486669	down
HEXB	33.3430332681018	50.5929764243615	13.4809192449994	3.15137352574969e-38	1.33824111893652e-36	75.961544304769	up
SRPR	9.54221142749071	22.1951571709234	13.4768835634226	3.30104245895954e-38	1.39924515596444e-36	75.9155658103116	up
FAM155A	-6.03058889828122	6.97941060903733	-13.4752997966347	3.36169375067179e-38	1.42205619268813e-36	75.8975245810589	down
RP11.8L8.2	0.252701706442486	0.295795677799607	13.4751605503245	3.36707903472632e-38	1.42205619268813e-36	75.8959384492295	stable
S100A6	455.995048306102	528.366532416503	13.4727323338448	3.46238199619657e-38	1.45965745350526e-36	75.8682808672109	up
NALCN	-3.92499256977656	5.87740667976424	-13.4709991838177	3.53204280782386e-38	1.48633215516942e-36	75.8485422687329	down
GPR132	0.85730269379374	1.12258349705305	13.4663713573185	3.72496247878431e-38	1.56468595385902e-36	75.7958452695197	stable
PID1	-17.0339103046584	21.3233791748527	-13.46147342189	3.94057806595358e-38	1.65227373284335e-36	75.7400862679332	down
LCP1	9.34244595236166	10.9153929273084	13.4553637443076	4.22703014400863e-38	1.76919457700045e-36	75.6705523609145	up
STMN3	-57.777500511431	117.361571709234	-13.4544857942791	4.26986188392508e-38	1.78391303233071e-36	75.6605622654585	down
TMEM140	5.92420052725639	9.91787819253438	13.4503890032906	4.47551078617546e-38	1.86648049292275e-36	75.6139513388091	up
NUDT16P	0.318018581348402	0.412239685658153	13.4457094001306	4.72250438911967e-38	1.96596421537037e-36	75.5607216073974	stable
PCED1B.AS1	16.9943644167564	21.1569842829077	13.4445707010645	4.78463059741832e-38	1.9882703327236e-36	75.5477710409486	up
CA13	1.10667133709283	2.01425343811395	13.4426464213634	4.89147195861005e-38	2.02904534668118e-36	75.5258877047357	stable
IFI30	104.613322911721	82.0348133595285	13.4388167813451	5.11122230549875e-38	2.11642801194415e-36	75.4823426818911	up
CCR1	5.17823986691216	5.27334970530452	13.4348596895873	5.3486133879874e-38	2.21079186770612e-36	75.4373575489174	up
MIR4435.1HG	36.430602523574	30.6550982318271	13.4337551884819	5.41681164466731e-38	2.23501105998321e-36	75.4248029736719	up
TUBA1C	40.7631528850497	33.9411198428291	13.4318745979617	5.53492773552732e-38	2.27970448377799e-36	75.4034284485273	up
GAPT	1.88123372588072	1.73079567779961	13.4302389829415	5.63974008137056e-38	2.31877016667092e-36	75.3848399764407	stable
CISH	1.6941149542414	1.59779960707269	13.4298297255155	5.66627342584164e-38	2.32557052720919e-36	75.3801890858688	stable
RP11.61L23.2	3.85268476167317	3.10906679764244	13.4283131540675	5.76568521188292e-38	2.36220529165013e-36	75.3629552990495	up
CPEB3	-1.38822392570549	1.98873280943026	-13.4242505656151	6.04062767892708e-38	2.47049994229019e-36	75.316796154095	stable
FSTL1	31.368411553322	30.468742632613	13.414372108334	6.76484534263364e-38	2.76183712225311e-36	75.2045977349236	up
CECR1	6.52535717180609	8.56888015717092	13.4104731024919	7.07392738119211e-38	2.88296609610721e-36	75.1603291232462	up
PDLIM1	17.8977890356921	16.4309921414538	13.4062909243358	7.42109792763827e-38	3.01916730549074e-36	75.1128554088708	up
DENND2D	3.90697422001953	3.99479371316306	13.4027450107654	7.72870307903497e-38	3.13882459602483e-36	75.0726123075258	up
ARHGAP15	2.7534765340034	3.71447937131631	13.4015147623267	7.83836539050494e-38	3.17781534847457e-36	75.0586517715951	up
MARCH4	-2.36424171192348	2.26238703339882	-13.401083775519	7.87714809130643e-38	3.1879845779616e-36	75.0537612582435	down
SLC35F6	4.05468713934467	12.1259724950884	13.4001667304755	7.96030596485482e-38	3.21604652965515e-36	75.0433556879863	up
CAPZB	46.4547396333908	127.079351669941	13.3943643852424	8.5071020851027e-38	3.43100125862088e-36	74.9775288906096	up
HSP90B1	81.2003920842072	186.10536345776	13.3922264117366	8.71787111463884e-38	3.50992350707198e-36	74.9532789005219	up
ATP9A	-16.3371661706751	29.9577013752456	-13.3919868811884	8.74180635998865e-38	3.5134814473799e-36	74.9505621908859	down
SLC25A24	2.25762317766533	2.76811394891945	13.3917509582979	8.76544505523944e-38	3.51690813587029e-36	74.9478864317996	up
STT3A	13.9893193529337	31.6159037328094	13.3912179253345	8.81908776116028e-38	3.53234064182377e-36	74.9418410701903	up
ADAM12	3.82914843849511	2.91411591355599	13.3879224970748	9.15806108774782e-38	3.66180824008556e-36	74.9044698999944	up
CPQ	6.8348356666165	10.1894106090373	13.3776153300355	1.03042691798762e-37	4.11304713696226e-36	74.7876249561097	up
SEZ6L	-34.0889631267925	33.4614145383104	-13.3773027089525	1.03411801506188e-37	4.12071238501799e-36	74.7840819786817	down
FAM115C	1.03597220131467	0.957927308447937	13.3697761288038	1.12706756429183e-37	4.48341697241625e-36	74.6987996973092	stable
DACH2	-1.8717039335796	1.71935166994106	-13.3569324200293	1.30527837699612e-37	5.1834698141769e-36	74.5533475680197	stable
KIF21B	-9.21133539449661	12.4706679764244	-13.3542231342989	1.34631289770412e-37	5.33731642972276e-36	74.5226780102963	down
SHC1	25.3638717060951	32.8403438113949	13.350085572268	1.41147119101391e-37	5.58611327994637e-36	74.475848537375	up
ITPRIP	2.94584667878662	4.26320235756385	13.3397787437442	1.58775689320352e-37	6.2637919537668e-36	74.3592386881009	up
JUN	72.0720116799251	101.014390962672	13.3397605331043	1.58808699786103e-37	6.2637919537668e-36	74.3590327116027	up
ULK4	0.754295325327988	1.59509823182711	13.3323833300513	1.72759268467874e-37	6.80250581474769e-36	74.2756070175339	stable
ADCK4	11.5370255175102	29.6138310412574	13.3291554645355	1.79240741007681e-37	7.04579608782053e-36	74.2391146140288	up
MYT1L	-6.71563457968094	6.05369351669941	-13.3288485456237	1.79869487870462e-37	7.05858828369903e-36	74.2356450866564	down
CLEC2B	4.56381898045755	4.55949901768173	13.3245726577614	1.888607820778e-37	7.3989549827146e-36	74.1873146606734	up
SERTAD1	5.02409542336834	7.7487721021611	13.322251351019	1.93927948350871e-37	7.58470132113129e-36	74.161081449197	up
SLAMF8	3.22430219587227	2.75111984282908	13.3174497502933	2.048428395876e-37	7.99815053698498e-36	74.1068284768612	up
CYBB	11.3889305110064	12.6265324165029	13.312122397596	2.17669744103189e-37	8.4847447487861e-36	74.0466511242309	up
LRRC4	-5.97037656758415	10.2888113948919	-13.3117826615441	2.18514344300743e-37	8.50342358900098e-36	74.0428140658543	down
WAS	8.2666954997935	11.6382612966601	13.3040338199731	2.38689332407028e-37	9.27302079206002e-36	73.9553155000139	up
MAP3K14	3.61289933108691	6.57434184675835	13.3011867730712	2.46558878171977e-37	9.56278608990014e-36	73.923176128261	up
SOD2	328.647881903835	233.742298624754	13.2920649675854	2.73553771922119e-37	1.05921294948413e-35	73.8202356131003	up
OSTC	17.7030594379277	32.1020333988212	13.2847450068469	2.97328283990992e-37	1.14935656092265e-35	73.7376649823857	up
IPO4	4.10403802730461	9.27577603143419	13.281346889576	3.09053385229654e-37	1.19270005434151e-35	73.6993443992429	up
CAMSAP3	-7.72693905672832	8.73468565815324	-13.2807753187879	3.11070302721151e-37	1.19849619447416e-35	73.6928994699773	down
FKBP9	23.7043441139121	25.8312180746562	13.2803726760578	3.12498979842633e-37	1.20201053882941e-35	73.6883594601198	up
WIPI1	7.80815981349174	10.8879960707269	13.2712128744402	3.46824207249718e-37	1.33183929486934e-35	73.5851039931957	up
NFKB1	3.09761387541156	6.63277996070727	13.2638517832435	3.77108774249877e-37	1.44574930569504e-35	73.5021611183132	up
LINC00966	-3.01984796025892	3.48277996070727	-13.2523416102096	4.29821941018074e-37	1.64512934036704e-35	73.3725323676958	down
TNR	-26.4854951616701	24.8152750491159	-13.2467493826502	4.58018698937796e-37	1.75017292988201e-35	73.3095807237917	down
RILPL2	4.24825905039814	9.69511787819253	13.2430378444146	4.77741735254569e-37	1.82254556083755e-35	73.2678103093894	up
PAM	37.203091860721	70.0278487229862	13.2310827334105	5.47200628426109e-37	2.08410897284844e-35	73.1333210950451	up
CNPY4	7.53570089201281	17.0981335952849	13.2308687046405	5.48531630094175e-37	2.0857646346277e-35	73.130914154867	up
SHMT1	3.63021468520943	8.74018664047151	13.2251228366228	5.85493916252285e-37	2.22268008566182e-35	73.0663071170811	up
LCP2	11.5493483018562	12.3193811394892	13.218727201585	6.29557879219638e-37	2.38606537578505e-35	72.9944173134689	up
RIMS2	-3.56297903712024	3.54791748526523	-13.2165231094411	6.45495847304902e-37	2.44249331099714e-35	72.9696480125131	down
CDHR1	-7.44755134573891	8.05872298624754	-13.2134436623926	6.68438262730727e-37	2.5251991577933e-35	72.9350464660595	down
NADK	12.376756717115	30.3079764243615	13.2116708458004	6.82012309825107e-37	2.57230283013616e-35	72.9151291726131	up
SMOC1	-94.0076463754021	116.061689587426	-13.2090290008106	7.0275100349853e-37	2.64623278356218e-35	72.8854519913701	down
TEP1	3.01125391292936	6.84364440078585	13.2078211895572	7.12440348095475e-37	2.6783843845767e-35	72.8718854315867	up
SLC25A23	-26.653094331029	64.0061100196464	-13.202966090691	7.52749145536569e-37	2.82535892996476e-35	72.8173600912858	down
ALOX5	13.6999150059635	15.0072691552063	13.2000064775064	7.78426324409408e-37	2.91703043403081e-35	72.7841290048631	up
ARHGAP27	3.94722337374602	8.01391944990177	13.1984582203003	7.9220420713788e-37	2.96388811966328e-35	72.7667469809092	up
SH3GL2	-17.1993015975946	20.7676620825147	-13.1976625000011	7.99379449810634e-37	2.98593245209362e-35	72.7578141226437	down
PPIC	5.70440822612583	6.50723968565815	13.1960750221926	8.13888021317102e-37	3.03525451026767e-35	72.7399940290508	up
SEC24D	4.24424831227782	4.92225933202358	13.1945317795991	8.28243494834383e-37	3.08384869892655e-35	72.7226719450732	up
SFT2D2	1.98687864997665	5.0664047151277	13.1929985628646	8.42755250048169e-37	3.13286859806245e-35	72.7054638128986	stable
PIP4K2B	-11.0831283749619	37.0711886051081	-13.1884502410243	8.87310535183709e-37	3.293238192067e-35	72.6544238129169	down
THEMIS2	11.574768350722	14.4615324165029	13.1838092993193	9.35190068741503e-37	3.46541530090502e-35	72.6023572745684	up
KCNK3	-2.79219301597595	2.89142436149312	-13.1835810065131	9.37610561108734e-37	3.46886094873789e-35	72.5997964008899	down
SEP15	36.7634169764202	76.047583497053	13.1703121318916	1.08955063071806e-36	4.02459249641903e-35	72.4510067079228	up
SYNC	4.55127583691335	5.36340864440079	13.162254592538	1.19352900388219e-36	4.40168200465013e-35	72.3607057000428	up
PIK3R6	0.96164591993886	1.29255402750491	13.149536526022	1.37809976405128e-36	5.07432905209453e-35	72.2182536399841	stable
ARL4C	14.5436032916855	18.1324459724951	13.142875558827	1.48583377536301e-36	5.4623756376734e-35	72.1436846192402	up
MAPKAPK3	5.95159439085678	14.7436935166994	13.1397346965802	1.53950252693883e-36	5.65075130984126e-35	72.1085321883578	up
FAXC	-5.98745693365293	12.0428683693517	-13.1269725709618	1.77815426173052e-36	6.5164453267293e-35	71.9657601140884	down
ADAM9	21.1479810249462	27.8190373280943	13.1267948220843	1.78172578475763e-36	6.5192674114929e-35	71.9637723013099	up
RNASE4	4.52649768215627	5.46793713163065	13.1243453935567	1.83167564906154e-36	6.69151083662656e-35	71.9363816362997	up
SECTM1	4.57335958035642	4.54102161100196	13.1212373786997	1.89706659872375e-36	6.91953555155177e-35	71.9016315643958	up
TGFB1I1	9.58553920263087	15.4460314341847	13.1196936005548	1.93040531133352e-36	7.03011924883292e-35	71.8843730689865	up
TMEM51	4.01334931313855	7.54581532416503	13.1194675803297	1.93533503048188e-36	7.03705960849121e-35	71.8818464219481	up
LINC00601	0.270531579414614	0.242111984282908	13.1146277560012	2.04395536426495e-36	7.42041892071914e-35	71.8277501411077	stable
SH3BGRL3	49.76170902859	91.18221021611	13.1103322818191	2.14542928019757e-36	7.77667987219277e-35	71.7797500961353	up
SLC6A1	-23.3381693087383	34.4813064833006	-13.109048571094	2.17671689306149e-36	7.87781941188709e-35	71.7654073552488	down
IRAK4	2.23602681828182	5.13001964636542	13.1067739633396	2.2332747087201e-36	8.06995896686731e-35	71.7399958916629	up
LILRB1	3.99282417968403	4.27653241650295	13.0968073088276	2.49884455243833e-36	9.01559869454146e-35	71.6286873167568	up
SLIT1	-14.4211724699607	18.3091355599214	-13.09080263587	2.67378072902402e-36	9.6318190936715e-35	71.5616555584053	down
DOCK7	6.11498361490985	11.3521512770138	13.089718650222	2.70663536014668e-36	9.73510223585368e-35	71.5495570648516	up
BEX1	-160.607983842641	256.672092337917	-13.088189020225	2.75368168940898e-36	9.8890318818266e-35	71.5324858918323	down
MED8	5.65716397055704	15.0205009823183	13.0843059569346	2.87679927205877e-36	1.03152535993959e-34	71.4891559952044	up
ZFP36L2	24.0251136148712	40.0985068762279	13.0838748545482	2.89080139749409e-36	1.03495137417054e-34	71.4843460209242	up
ZYX	70.0689104783519	105.791198428291	13.083726768745	2.89562683137374e-36	1.03508651294775e-34	71.4826937969353	up
RASGRP4	0.89502039934074	1.43958742632613	13.0780612160049	3.08638681961751e-36	1.10158447360919e-34	71.4194920295254	stable
RRBP1	17.8132418933367	33.8875343811395	13.0594981667638	3.80342850709463e-36	1.35543008864623e-34	71.2125492741882	up
HDAC7	8.10015134496696	18.2758447937132	13.0557385156709	3.96770288070688e-36	1.41181060759831e-34	71.1706617612876	up
RAB27A	2.60485751340335	3.62050098231827	13.0524382652649	4.11771272770813e-36	1.46295103643505e-34	71.1338996553796	up
FPR1	12.5942972166576	10.4745776031434	13.0511258315151	4.17892495278751e-36	1.4824354051268e-34	71.1192820486141	up
NDRG3	-10.6136051444165	26.4945972495088	-13.0491219772537	4.27413649738977e-36	1.51390305069646e-34	71.0969655658006	down
PWAR6	-6.97620977547217	9.78601178781925	-13.0438674596755	4.53417789682774e-36	1.60356920725043e-34	71.0384587465945	down
RP11.1134I14.8	-1.16123237493101	2.13546168958743	-13.0373286907415	4.87986411577098e-36	1.72320664397734e-34	70.9656757639029	stable
ITGB1	44.6385490414048	58.2301669941061	13.0354483693108	4.98404107025846e-36	1.75732757190886e-34	70.9447507331211	up
PLEK	5.85216622857297	6.31415520628684	13.0332112895439	5.11087042797589e-36	1.79932020770691e-34	70.9198583414146	up
RUNDC3A	-104.058118976212	113.706296660118	-13.0318214282237	5.19127981545646e-36	1.82486816594392e-34	70.9043946355301	down
PDIA6	33.5654359128753	68.6157760314342	13.0286388339379	5.38018015238698e-36	1.88841888878126e-34	70.8689892677543	up
RP13.514E23.1	-2.93599659560671	3.82270137524558	-13.0272770468264	5.46308315831989e-36	1.91462964122383e-34	70.853841693557	down
RP11.373D23.3	0.575359950902626	0.605923379174853	13.0254991134594	5.57323660390881e-36	1.95029757909116e-34	70.8340668955088	stable
PSD	-58.7526524160771	64.3979076620825	-13.024120380059	5.66017650449748e-36	1.97774725880121e-34	70.8187334634996	down
DERL2	10.3418522292601	26.8128781925344	13.0198163705911	5.94035569393674e-36	2.07253399330737e-34	70.7708743377322	up
XBP1	14.0242958657079	26.0790962671906	13.0121258832665	6.47578182519145e-36	2.25595686907231e-34	70.6853868050477	up
GADD45A	49.1759058503843	53.9174066797642	13.0118081979788	6.49890397354282e-36	2.26062771850994e-34	70.6818561869109	up
FAM86DP	3.4555735167537	6.77994106090373	13.0051790620695	7.00058463110652e-36	2.43150156642507e-34	70.6081968387619	up
PTGES3P1	4.42421025409434	3.53206286836935	13.0046613962536	7.04134558586715e-36	2.44201420460081e-34	70.6024459452518	up
FPR3	3.69634185975598	3.24223968565815	13.002314483912	7.22912401227758e-36	2.50340691800166e-34	70.5763754920517	up
IRAK1	20.0340996306118	47.5873182711198	12.9964367339005	7.72156500340353e-36	2.66996343527791e-34	70.5110977980296	up
FBP1	3.22062217024282	3.41034381139489	12.9956963288317	7.78591809700221e-36	2.68822106877357e-34	70.5028764284877	up
G6PD	9.23167637420532	23.8176817288802	12.9892491629286	8.36932303258e-36	2.88537061172102e-34	70.4313019994242	up
SLC43A3	8.97875650868275	11.0141257367387	12.9840777639336	8.8685644672817e-36	3.05296396032711e-34	70.3739090666789	up
PSMC2	19.4149376054222	52.5701669941061	12.9788589389648	9.40242628566391e-36	3.23196251246211e-34	70.3160063423119	up
HS2ST1	5.38051915067722	9.65049115913556	12.9730357708117	1.00359351947054e-35	3.44463492501458e-34	70.251418077645	up
SP140	0.909783037475345	1.28310412573674	12.9714301220084	1.02179671255764e-35	3.50194864476126e-34	70.2336125027688	stable
CTNNA1	34.3738749097759	100.805550098232	12.968715129544	1.05332702282074e-35	3.60470193353843e-34	70.2035086296828	up
LGALS9	39.2761716400916	58.6856777996071	12.9675015362073	1.06773231342077e-35	3.6486341652885e-34	70.1900537470467	up
S1PR3	9.5146295888867	9.84042239685658	12.9653301199904	1.09399782969712e-35	3.73290667080376e-34	70.1659819070914	up
MS4A4A	10.7337164626733	10.9293320235756	12.9610729719616	1.1473727433492e-35	3.90929884487249e-34	70.1187964698569	up
CD163	47.2632918398778	30.8660314341847	12.9548457701251	1.23014883280241e-35	4.18520372633699e-34	70.049795282892	up
F3	39.0107558370677	44.0795383104126	12.9484573992123	1.32124431440219e-35	4.48856590371582e-34	69.9790328943048	up
RAB38	0.623029292449734	0.619253438113949	12.9479417898194	1.3288830009789e-35	4.507935323e-34	69.9733227070054	stable
CTD.2587H19.1	0.536789178506776	0.54786836935167	12.9446525254863	1.37865811079267e-35	4.6699785875191e-34	69.9368991257987	stable
SAMSN1	6.40783037475346	7.79132612966601	12.939758648748	1.45616883608887e-35	4.92536409660233e-34	69.8827191702337	up
SLC25A19	5.81546150372283	9.6560510805501	12.9385190487019	1.47648083632598e-35	4.9868193820235e-34	69.8689979249247	up
PTPN7	2.36876334062847	2.00548133595285	12.9324760655402	1.5796106924657e-35	5.32740875715498e-34	69.8021210746345	up
GALNT4	0.905772608143523	1.28028487229862	12.9270402049875	1.67848755190511e-35	5.65268940960692e-34	69.7419822816007	stable
IQGAP2	5.00305793258375	5.40929273084479	12.9234993868094	1.74618228297007e-35	5.87216877268734e-34	69.7028187347654	up
SP110	5.27820995302556	9.29184675834971	12.9221764053452	1.77216689281483e-35	5.9509517695085e-34	69.6881877485538	up
CASP5	0.408209798631296	0.36639489194499	12.9179726852967	1.85731289886009e-35	6.22788594659557e-34	69.6417055058241	stable
CMTM6	5.53295838688885	10.1130844793713	12.9146998260215	1.92641252329196e-35	6.45029436396074e-34	69.6055236740185	up
BTK	3.13658568688074	4.59686640471513	12.9035464356318	2.1816783472856e-35	7.29451678443723e-34	69.4822710436637	up
TPM4	68.7660730207623	99.1326915520629	12.9000453866451	2.26854562705908e-35	7.57407823347085e-34	69.4435977951772	up
CEBPD	44.5146616642928	48.2632416502947	12.8914102346049	2.49779419465496e-35	8.32753133292488e-34	69.3482444628463	up
LPXN	3.15411885269631	6.69792730844794	12.8904303640687	2.52522265071887e-35	8.40693223245764e-34	69.3374271750789	up
RNF149	7.62100012737527	13.0697937131631	12.8861451642277	2.64873810151584e-35	8.80554062291074e-34	69.2901276153498	up
GLUD1	-63.8718868135727	109.772888015717	-12.8849280672269	2.68490292294283e-35	8.91303508128424e-34	69.2766954925019	down
ABCC1	3.21625744469792	5.40494106090373	12.8820421886506	2.77262967707141e-35	9.191148891044e-34	69.2448500072551	up
PSMB9	37.5544470176819	52.0371021611002	12.878038355508	2.89908325560386e-35	9.59666663458855e-34	69.2006764482101	up
AP3B2	-17.5522010830756	26.5268958742633	-12.8732609072418	3.05749916979143e-35	1.01066851108262e-33	69.1479806401198	down
MAST1	-14.9689373043535	22.1696365422397	-12.8659011289281	3.3185572578771e-35	1.09540632550437e-33	69.0668289218684	down
GPM6A	-135.94919182328	272.719931237721	-12.8625715186344	3.44383662358551e-35	1.1351490377827e-33	69.0301263279854	down
SPHKAP	-2.2851901558224	1.97154223968566	-12.8602427973726	3.5342425302486e-35	1.16330067781351e-33	69.0044606818133	down
CASKIN1	-15.3345552094551	19.2579764243615	-12.8549711868859	3.74771596473715e-35	1.23182342112144e-33	68.9463727728761	down
PARP14	4.60527491826755	6.64468565815324	12.8514315000007	3.89820677342165e-35	1.27948053348794e-33	68.9073785511223	up
LRRC42	4.98274729134579	11.1998035363458	12.8488945772947	4.00974949522803e-35	1.31423775356974e-33	68.8794358229994	up
FCHSD1	3.72067485728181	6.24856581532416	12.842108636493	4.3239664984211e-35	1.41523241047479e-33	68.8047121368085	up
VAV1	3.91818223925706	5.12599214145383	12.8414639813885	4.355061776576e-35	1.42340790172332e-33	68.7976149659344	up
ACTN4	61.2461262095825	132.809233791749	12.8347542935828	4.69221603347412e-35	1.53145244481032e-33	68.7237615408272	up
FAM110B	-18.2477702381918	24.6245874263261	-12.827385406774	5.09248087434616e-35	1.6597636194245e-33	68.6426843387248	down
TNIP1	13.2332547852569	32.8431728880157	12.8271322663303	5.10681861321498e-35	1.66210875451924e-33	68.6398997214293	up
ANTXR2	5.69333572644427	7.1107858546169	12.8253506180201	5.20887278876684e-35	1.69295640596918e-33	68.6203021997813	up
FAM181A	9.08365319962791	9.40202357563851	12.8244101999086	5.26355629904877e-35	1.70834335613897e-33	68.6099587129247	up
ZBTB7B	5.7571720762553	11.5163359528487	12.8203603867327	5.5056465603131e-35	1.78442759199229e-33	68.5654218002061	up
SH2D4A	1.35342072048078	1.17512770137525	12.8199851650243	5.52862973038085e-35	1.78938445696374e-33	68.5612958964571	stable
GJC1	3.49621286335723	4.42121807465619	12.8171854678702	5.70315790700618e-35	1.84330816186029e-33	68.5305134276556	up
PDPN	50.1726811720068	33.7151080550098	12.8155722862996	5.8061989382732e-35	1.87400909143628e-33	68.5127788119885	up
ZNF217	2.42158802209381	3.22231827111984	12.8145319700929	5.87362884339265e-35	1.8931470472935e-33	68.5013428817371	up
FLNC	13.0478152055181	10.9138506876228	12.8093894418302	6.2185702253498e-35	2.00155391029205e-33	68.4448222102786	up
SLFN12	1.19875257162929	1.50390962671906	12.8091115149426	6.23777622035249e-35	2.00496257491468e-33	68.4417680278761	stable
SRPX2	8.77328662907166	5.74848722986248	12.8075577390868	6.34624151291521e-35	2.03701222409724e-33	68.4246942199262	up
RUFY1	6.79595587412236	21.0070333988212	12.8050187748099	6.52753339471659e-35	2.09231721251308e-33	68.3967977923026	up
PSENEN	30.2880252588999	64.7417092337918	12.8046249858596	6.55610934949909e-35	2.09858625408794e-33	68.3924714619862	up
CALD1	35.1053134010352	43.3821611001965	12.7926869817587	7.48407420695009e-35	2.39233366579582e-33	68.2613610951147	up
BTBD19	4.12487920579596	4.72527504911591	12.7881245167256	7.87227512518341e-35	2.51297276321184e-33	68.2112766506363	up
FAM46A	3.09017608664606	3.14633595284872	12.7867854071462	7.98997152210525e-35	2.54704968891659e-33	68.1965790268054	up
SLITRK5	-2.173623401537	3.13319253438114	-12.7765514603227	8.94919747935749e-35	2.84892988429724e-33	68.0842912992348	down
CDIP1	-24.7986021530278	58.1840962671906	-12.7762897555409	8.97517387919562e-35	2.8532960565951e-33	68.0814207033953	down
TLR1	3.08820478081806	3.37549115913556	12.7713697411622	9.47773014636639e-35	3.00895304551286e-33	68.0274617936869	up
CDH18	-2.85828413946433	3.18895874263261	-12.7701347125198	9.60821814002307e-35	3.0462240372817e-33	68.0139193120956	down
KRT8P12	2.07843918989335	5.09480353634578	12.7699773871547	9.62496832395042e-35	3.04738282811769e-33	68.0121942573865	up
FAM13C	-7.54728296992786	12.8055697445972	-12.7695156105027	9.67430093451694e-35	3.0588404490101e-33	68.0071310176402	down
CAMK4	-2.37942696572834	2.38259332023576	-12.7690290457764	9.72655392721002e-35	3.07118909688066e-33	68.0017961273276	down
FAM129B	19.3704366269488	32.5825049115914	12.7584114500697	1.09393789400022e-34	3.44946188770719e-33	67.8854171303367	up
CLCF1	4.36671958529704	2.92898821218075	12.7582720990256	1.09562582116895e-34	3.45010940249291e-33	67.8838901747901	up
PTGS1	4.64676362625782	5.32654223968566	12.7536345525376	1.15330201956575e-34	3.62682314828576e-33	67.8330805865798	up
XKR7	-1.13096191479753	0.992318271119843	-12.7518899107798	1.17577325752052e-34	3.69249925448852e-33	67.8139695114403	stable
ADHFE1	-6.82187554279229	12.8772396856582	-12.7423377771438	1.30675308403829e-34	4.09830876262199e-33	67.7093674762812	down
ITGB5	20.3112284378776	35.6964145383104	12.7416893742884	1.31615281790881e-34	4.12223313937494e-33	67.7022691006863	up
DPYD	5.84719917244681	5.18960707269155	12.7407210054773	1.33031641775434e-34	4.16099373085501e-33	67.6916683915155	up
LGALS3	80.8379768563012	70.0962377210216	12.7382118182705	1.36772591740652e-34	4.27226172133788e-33	67.6642030935261	up
MNDA	5.12650416671492	6.64758349705304	12.7379535178989	1.37163584225063e-34	4.27873159316546e-33	67.6613759871217	up
FXYD6	-300.539765629524	488.120275049116	-12.7368761218771	1.38806480962675e-34	4.32418422822278e-33	67.6495842980932	down
GDAP1	-7.25292357098469	14.2197249508841	-12.7330613400337	1.44782519450028e-34	4.50432354294332e-33	67.6078387654549	down
TTC23	2.55949686772657	6.92344793713163	12.7324655639288	1.45738665630657e-34	4.5280166727517e-33	67.6013199459362	up
DNAJC12	-6.27782412178619	12.3492141453831	-12.7256101287264	1.57203331524971e-34	4.87770497055679e-33	67.5263255307253	down
TMEM255B	4.1823227457474	5.14985265225933	12.7252773513098	1.57782134508421e-34	4.88914520924828e-33	67.5226858862265	up
CD33	4.31603156590511	6.0240373280943	12.7217678743805	1.64016794251787e-34	5.07225627597797e-33	67.4843063218202	up
STX1B	-10.8780322066413	15.7042730844794	-12.7217068141308	1.64127410760664e-34	5.07225627597797e-33	67.4836386360778	down
AIM1	1.1346252658476	0.896335952848723	12.7208068643667	1.65766391304542e-34	5.11611364993102e-33	67.4737980737385	stable
NAT1	0.86609486754903	1.22387033398821	12.7206059992303	1.66134422172151e-34	5.12068097797103e-33	67.4716017689566	stable
FAM133A	-1.28712768790746	1.6805304518664	-12.7188425563113	1.69400549418434e-34	5.21444468983647e-33	67.4523209637265	stable
WDFY4	1.53612339188735	2.5386836935167	12.7179417982603	1.71093441189425e-34	5.25959771455629e-33	67.442473169276	stable
CTD.2521M24.9	2.24577585042285	2.72806483300589	12.7146638146733	1.77397424488019e-34	5.44619454519881e-33	67.4066399422098	up
NAP1L5	-10.6053758535107	19.2667583497053	-12.7105073598946	1.85724118092038e-34	5.69431614245035e-33	67.3612133418763	down
CP	24.8452584366811	17.9953241650295	12.7085281198931	1.89824709013538e-34	5.81238263612374e-33	67.3395856736067	up
B3GALT2	-2.21214256765363	3.20420432220039	-12.7074872635204	1.92017168572717e-34	5.8717891325305e-33	67.3282129454865	down
FAM46B	1.61352377864496	1.42273084479371	12.7018808941803	2.0426702417321e-34	6.23818624610862e-33	67.2669675793069	stable
DEF6	5.76846412456528	8.40072691552063	12.6981152700761	2.12928271967176e-34	6.49417276139994e-33	67.2258419672323	up
RP11.497H16.7	1.89770477502828	2.51420432220039	12.6979911110942	2.13219986317265e-34	6.49455798637313e-33	67.2244861369284	stable
HLF	-6.0692058731574	6.80297642436149	-12.6949356167976	2.20525581719753e-34	6.70830171529462e-33	67.1911228179827	down
CAV1	21.5627304623722	18.5250884086444	12.6929396576945	2.25431789163736e-34	6.84859421100432e-33	67.1693318380356	up
USP30.AS1	0.870464688104309	0.70992141453831	12.6895952129411	2.3389727618861e-34	7.09651044874205e-33	67.1328242707168	stable
PTPN2	4.56183621085625	10.734695481336	12.6857754747329	2.43953320697079e-34	7.39197620565329e-33	67.0911369914972	up
SMS	21.842176302798	37.7515225933202	12.6790951810179	2.62584867028057e-34	7.94618002680092e-33	67.0182525021978	up
ZNF790	1.62738344198829	3.79634577603143	12.6779055051481	2.66048387082565e-34	8.04053508545244e-33	67.005275618176	stable
AC091878.1	-0.314181613960329	0.293506876227898	-12.6757631777057	2.72400381068453e-34	8.2218278441556e-33	66.981909519667	stable
TEAD4	5.61339887369392	4.79897838899804	12.6666495909905	3.01151862129479e-34	9.07785619639263e-33	66.8825407996259	up
MLTK	3.06149125549547	4.68124754420432	12.6612131749701	3.19720020624907e-34	9.62510297537154e-33	66.8232903085635	up
RP11.690D19.3	-1.04473353481783	2.09221021611002	-12.6589182465806	3.27896241840384e-34	9.85849282153434e-33	66.798283854583	stable
WASF2	8.89357889739342	20.215442043222	12.6579288793256	3.31484951412796e-34	9.95353071526086e-33	66.7875043306101	up
DGKB	-3.89863002119062	4.63448919449902	-12.6528431021092	3.50558434183404e-34	1.05099992281555e-32	66.7321025580968	down
GALNT13	-13.1022319619264	16.8792239685658	-12.6527492632982	3.50920433169042e-34	1.05099992281555e-32	66.7310804796174	down
RTN3	-76.1983775093891	189.683664047151	-12.6504399957062	3.59946951878251e-34	1.0766485240564e-32	66.7059300135766	down
SDF4	33.7707690763751	84.5490176817289	12.647658310752	3.71127259823344e-34	1.10866527128999e-32	66.6756388323422	up
GPR84	1.55688335900138	1.19784872298625	12.6446543633951	3.83589144615248e-34	1.14442345953095e-32	66.6429327605502	stable
GPX8	4.44380836585262	3.35088408644401	12.6421553003058	3.94273099058511e-34	1.17479248248279e-32	66.6157280198736	up
PLTP	80.4119484940769	135.537465618861	12.6419743784745	3.95057966820235e-34	1.17562582428052e-32	66.6137586609254	up
PIK3CD	2.14107141892178	3.74713163064833	12.6396281298416	4.05378260940314e-34	1.20479661690192e-32	66.5882212787694	up
PTAFR	3.12784639315724	4.39730844793713	12.6369039347374	4.17697922748827e-34	1.2398275969755e-32	66.5585745206842	up
APOL1	7.14948150549836	6.81247544204322	12.6326817146939	4.37532062474576e-34	1.29704568482113e-32	66.5126343025234	up
SPTBN2	-29.7488224350289	39.1532907662083	-12.631738442574	4.42089627735037e-34	1.30888902379415e-32	66.5023724773802	down
WDR77	4.95517309525739	13.8810412573674	12.6258206585002	4.71779588362593e-34	1.3950168743057e-32	66.4380058264756	up
RRAGC	4.898434094883	12.3286149312377	12.6215716689919	4.94312611866394e-34	1.45979045567803e-32	66.3918038843903	up
CD44	91.0896050594994	77.3257858546169	12.6163633295397	5.233985371715e-34	1.54372716837997e-32	66.3351857664147	up
HPS3	3.14108882687387	7.61488212180747	12.6129881883636	5.43149771733827e-34	1.59995422000227e-32	66.2985048188091	up
B4GALT1	4.84300806323989	5.93326129666012	12.6107320089663	5.56764601673387e-34	1.63798597288766e-32	66.273988704179	up
CLEC18B	6.85683974262477	6.75688605108055	12.6097298852674	5.62920258756416e-34	1.65400471483846e-32	66.2631004439459	up
CD37	15.8173541456787	22.5022396856582	12.6075420812626	5.76595345466393e-34	1.69204921618517e-32	66.2393317364704	up
TMEM8A	12.8898285837801	27.4353634577603	12.6058205745388	5.87587707815666e-34	1.72213520762952e-32	66.220631080682	up
CCBL1	-5.69804139309934	13.0279273084479	-12.6005039532408	6.22869370153178e-34	1.82324441670875e-32	66.1628885893626	down
CKMT1B	-11.4945975134805	10.9250491159136	-12.5982736165508	6.38290369124191e-34	1.86603708290063e-32	66.1386707457131	down
CCDC125	1.06323131733037	2.55909626719057	12.5867459228781	7.24259158031867e-34	2.11470951901626e-32	66.013548476977	stable
SLC35A2	4.84445635853433	13.5325540275049	12.5853411088632	7.35493632951078e-34	2.14482109428628e-32	65.9983062506954	up
FAM214B	4.20466351702391	13.2376719056974	12.5843916474898	7.43184602671068e-34	2.16453678207239e-32	65.9880053012394	up
DNM3	-3.91125626744173	8.00532416502947	-12.5828315120232	7.55996360773403e-34	2.19909891394473e-32	65.9710802229188	down
CD180	1.53999417161693	1.81873280943026	12.5819376172508	7.63435740744393e-34	2.21796668200534e-32	65.9613835244373	stable
ELF4	1.44374386765325	1.47107072691552	12.5805950155398	7.74746505066873e-34	2.24802068820588e-32	65.9468203336191	stable
TTC26	1.60729694260779	2.26287819253438	12.5799863255334	7.79929191929203e-34	2.26024062582621e-32	65.94021825105	stable
PKMP3	-1.54363941994079	2.79741650294695	-12.5790936240162	7.87592536660688e-34	2.27961018913319e-32	65.93053609338	stable
MAGEH1	-23.0951051231873	50.0357465618861	-12.5771088816077	8.04899892399124e-34	2.32681060820124e-32	65.9090115575305	down
MFSD1	12.0250918838801	24.6618172888016	12.5738676844734	8.33980848225368e-34	2.40788688821992e-32	65.8738660943822	up
TMEM176A	32.9376835844169	35.878025540275	12.5726639761965	8.45045013559508e-34	2.43680824170301e-32	65.86081553669	up
GS1.72M22.1	-1.51117667720407	1.75573673870334	-12.5685604483208	8.83872480760858e-34	2.54561837868638e-32	65.8163321008814	stable
TXNDC12	10.6542921602458	27.3202455795678	12.5678005464021	8.91255000727982e-34	2.56370767885549e-32	65.8080957059213	up
KIAA2013	8.37337783747694	23.9283791748527	12.5636333613041	9.32843637842892e-34	2.68002522175826e-32	65.7629350462922	up
GNAO1	-22.7743694731682	42.2462278978389	-12.5625038317005	9.44445193355325e-34	2.71001036924436e-32	65.7506959800846	down
AMZ1	-2.99575581776847	3.41845776031434	-12.5594343257221	9.76702588019208e-34	2.79911895637869e-32	65.717440274982	down
HSF2BP	-1.30024811156529	1.94098231827112	-12.5513082447196	1.06748850658661e-33	3.05553813490491e-32	65.6294291711476	stable
VAMP8	36.804427216619	41.9285559921415	12.5510724743777	1.07024425736896e-33	3.05966266747335e-32	65.6268762355582	up
DAPP1	0.689306422414959	0.802888015717092	12.54492295408	1.14467523651877e-33	3.26843404037157e-32	65.5603012298982	stable
ARPC2	34.6863636293456	103.469125736739	12.5346595724866	1.28053755531887e-33	3.65188596198841e-32	65.4492424665303	up
GPR123	-6.66846149986297	10.0513752455796	-12.530900037957	1.33422138386614e-33	3.800326294241e-32	65.4085776435159	down
PDLIM4	29.8125656079081	24.3654027504912	12.5221947280595	1.46727627497228e-33	4.17420369130562e-32	65.3144513243716	up
AD000671.6	0.310896799021141	0.493506876227898	12.5216240350743	1.47644619099459e-33	4.19516230899085e-32	65.3082823673636	stable
ZNRF2	2.05963308205669	4.15426326129666	12.5214866155089	1.47866275617353e-33	4.19633670718466e-32	65.3067969489705	up
AP000330.8	0.499355905773187	0.409557956777996	12.512284454145	1.63487723167544e-33	4.63401072573925e-32	65.2073545610884	stable
TCTN2	2.99971946564149	5.42840864440079	12.5119702049886	1.64049232276235e-33	4.64426968892977e-32	65.2039595985343	up
LPHN1	-12.8639318040583	32.1249508840864	-12.5089959015713	1.69459718849232e-33	4.79161253625818e-32	65.171830069309	down
ANXA2P2	0.81472488873964	0.592141453831041	12.5068074377908	1.73553710224616e-33	4.90141794980224e-32	65.1481930421677	stable
RP1.293L6.1	-3.43383990087889	2.62561886051081	-12.5060850668733	1.74926540360536e-33	4.93420063118792e-32	65.1403915667027	down
CD63	540.620158524301	873.605550098232	12.503638749078	1.79656374132568e-33	5.06148121360652e-32	65.1139742266995	up
APEX2	2.39610559794964	6.16222986247544	12.5026065370869	1.81690067625044e-33	5.11258713869697e-32	65.1028286927045	up
SLA	8.05598034561155	8.78267190569745	12.4989707354698	1.89037526325037e-33	5.31291337573664e-32	65.0635756987714	up
MTMR7	-2.15022267511203	3.10838899803536	-12.4959439572683	1.95379126339856e-33	5.48452068643521e-32	65.0309042468049	down
ZC3H12B	-0.531307950918067	0.894607072691552	-12.4896825636509	2.09177268321499e-33	5.86477615796338e-32	64.9633363185929	stable
PARP12	5.49994893410067	8.67519646365422	12.4829224871074	2.25164093738996e-33	6.30540749145629e-32	64.8904148638501	up
FGF13	-5.75455852893156	7.30373280943026	-12.4824481601699	2.26330404122031e-33	6.33045052202379e-32	64.8852993498141	down
CAPN5	17.0407395870726	21.5131335952849	12.4810729680891	2.29745904906694e-33	6.41826765076072e-32	64.8704690042896	up
DDX60L	2.842901531205	4.49363457760314	12.4803447366818	2.31575292615129e-33	6.46161706768185e-32	64.8626160967011	up
FAM47E.STBD1	1.24423708009588	1.85922396856582	12.4760232605727	2.42733250437305e-33	6.7648448753611e-32	64.8160222269633	stable
WARS	36.084212763001	51.4126817288802	12.4713352335055	2.55443013465082e-33	7.11054350041379e-32	64.7654896094109	up
IL10RA	4.83559007553739	5.54183693516699	12.4700239962867	2.59114917393577e-33	7.20413768538342e-32	64.7513581715483	up
ATP8A1	-7.804259698854	11.3157858546169	-12.4688167476099	2.62542018682193e-33	7.29071040185361e-32	64.7383484003878	down
CREB3L2	2.38889198964015	4.66431237721022	12.4655419876382	2.72067016636836e-33	7.54621161401169e-32	64.7030629930764	up
ACTL6B	-28.4337231016262	27.3045972495088	-12.4614040736696	2.84595600064879e-33	7.88431453465453e-32	64.6584868605674	down
KCNN2	-7.43426892391065	10.3413850687623	-12.4596812143425	2.89979687062006e-33	8.02392068682513e-32	64.6399303712404	down
MIR155HG	0.780532158393065	0.663683693516699	12.4583279461051	2.94279712621036e-33	8.13323419525431e-32	64.6253559759098	stable
GPR27	-5.22713695156266	7.68709233791748	-12.4561568531108	3.01311265508604e-33	8.31769212295459e-32	64.6019762185511	down
DSE	3.48267105918318	4.43555009823183	12.4544536558294	3.0694419918768e-33	8.46314983328969e-32	64.5836371633528	up
HIP1R	-66.6682389019482	83.2350785854617	-12.4533393548665	3.10686048760426e-33	8.55618348012294e-32	64.5716400033544	down
TRIM5	2.6271590299409	4.77082514734774	12.4486015323557	3.2710898147628e-33	8.99632391854718e-32	64.5206388714066	up
AC008964.1	4.13744442771841	5.32417485265226	12.4485081256189	3.27441294272247e-33	8.99632391854718e-32	64.5196335212224	up
PIM1	7.0093471438993	10.5431532416503	12.4478262514236	3.29877390046634e-33	9.05256691482927e-32	64.5122945786852	up
TAX1BP3	18.0155438344585	41.3850589390963	12.4454564597919	3.38484863411333e-33	9.277834224317e-32	64.4867910483609	up
C10orf10	26.6790201368706	27.7478978388998	12.4447827173445	3.40972537199522e-33	9.33502578020008e-32	64.4795409306846	up
GPRIN1	-5.50353184574469	9.64638506876228	-12.4444364600844	3.4225809635014e-33	9.3592105289825e-32	64.4758149811907	down
FAM111A	5.48438402482659	9.44709233791749	12.4436694776667	3.45122885856601e-33	9.42647262531569e-32	64.4675620311216	up
WTAP	20.8985024529387	38.3833791748526	12.4419179879404	3.51754687082166e-33	9.59634621698604e-32	64.4487169016539	up
RNPEP	6.33487812503619	18.2357956777996	12.4401389449016	3.58620575279365e-33	9.7722007111547e-32	64.4295773073476	up
APOBEC3D	0.469314682507516	0.539371316306483	12.4397232119934	3.60244138073964e-33	9.80496062820961e-32	64.425104990783	stable
DNASE1L1	3.78247432230573	8.12742632612967	12.43786837102	3.67577387733886e-33	9.99286610976081e-32	64.4051525652873	up
IRF5	3.89513878113456	6.52625736738703	12.4353682073334	3.77697440884869e-33	1.0256006005638e-31	64.3782618965855	up
CYTIP	1.82288454783713	1.91347740667976	12.4347347053037	3.80305408196315e-33	1.03147868929329e-31	64.3714488561294	stable
SLC8B1	5.29500974613726	12.5495874263261	12.4310858398197	3.95679345632764e-33	1.07072754480702e-31	64.332211850503	up
TMEM43	8.08886809712942	18.9625736738703	12.4310818113276	3.95696656153167e-33	1.07072754480702e-31	64.3321685359706	up
BCL7A	-6.42571876314764	10.5349115913556	-12.4307808511554	3.96992021205394e-33	1.07271975168879e-31	64.3289326275015	down
COL4A1	58.1250430566974	46.1425343811395	12.4306967325255	3.97354830456679e-33	1.07271975168879e-31	64.3280281985645	up
NUCB1	67.9285561435404	146.330314341847	12.4300970149617	3.99951026940672e-33	1.07847744472032e-31	64.3215802695539	up
FAM109B	1.85868695407157	2.38426326129666	12.4297380231573	4.01513179216413e-33	1.08143671221587e-31	64.317720639276	stable
TXNDC5	12.7546463020646	21.7686836935167	12.4244273915725	4.25344053429806e-33	1.14429843553353e-31	64.2606339921846	up
MPZL3	0.266992863125634	0.371817288801572	12.423914051548	4.27720871770123e-33	1.14936401927974e-31	64.2551167928607	stable
RAP1A	14.9771142170089	35.6733595284872	12.4187546869381	4.52355221531394e-33	1.21415898042181e-31	64.1996750512285	up
ABCC3	17.0266435461272	10.4994400785855	12.4169326584707	4.61387864954188e-33	1.23697661351946e-31	64.1800998584459	up
TMEM107	5.15592576724292	12.2864243614931	12.414370904756	4.74391874935115e-33	1.27037667682567e-31	64.152580906934	up
HK2	6.01825700467429	6.31388015717092	12.4073804955899	5.11760922489366e-33	1.36887223301725e-31	64.0775095626478	up
ESYT1	6.62262589886402	15.9686345776031	12.4052569705661	5.23682181671096e-33	1.39915132602389e-31	64.0547107809387	up
SURF4	18.7775364080949	48.1546168958743	12.3914397905987	6.08287779251898e-33	1.62333313199208e-31	63.9064356719542	up
MAGT1	5.9262333205958	13.179047151277	12.3910768263676	6.10684583277728e-33	1.6278626503386e-31	63.9025422651677	up
GRIA2	-29.2486190977972	40.2581827111984	-12.3891096705156	6.23838875051415e-33	1.66102453790864e-31	63.8814426443462	down
KCNE3	2.36042786507486	2.81230844793713	12.3889901951601	6.24646818786415e-33	1.66127498514042e-31	63.8801612367889	up
TFEC	1.3523975497632	1.79493123772102	12.38301007852	6.66444935148163e-33	1.77041553491243e-31	63.8160343949246	stable
C19orf40	0.740158138314091	1.20116895874263	12.3803530515461	6.85897850895181e-33	1.82001469648595e-31	63.7875495015269	stable
EMR2	1.69303898068914	1.45088408644401	12.3756772038711	7.21512358056374e-33	1.91233645607402e-31	63.7374325989818	stable
EMILIN2	9.28648540781313	8.71202357563851	12.3730736739801	7.42133648284925e-33	1.96475450844579e-31	63.7095333626518	up
C1orf85	21.4280649768215	32.8266699410609	12.3689198281685	7.7625450734176e-33	2.0527521182216e-31	63.665030012316	up
PVR	2.93889133346458	7.25564833005894	12.3664845853549	7.96979114944421e-33	2.10516469737476e-31	63.6389445021462	up
PIK3R5	2.99957958444786	3.70060903732809	12.3656447386375	8.04253321550704e-33	2.12197041335674e-31	63.6299492219429	up
EOGT	1.25379030172497	2.46985265225933	12.3649378400927	8.1042717143773e-33	2.13583813210956e-31	63.6223782484075	stable
TRIM22	15.5461024714661	23.1784970530452	12.3629170161351	8.28337664745085e-33	2.18057079143471e-31	63.6007367264397	up
TMEM257	-1.06976045731578	1.68258349705305	-12.3599637595741	8.55222614105651e-33	2.24880061614154e-31	63.5691142361876	stable
TPM3	43.8698570695197	114.643123772102	12.3570078174063	8.83000903501119e-33	2.31922280196101e-31	63.5374685690481	up
MCMDC2	-0.322231575940743	0.759165029469548	-12.3553616483787	8.98857808413683e-33	2.35820970232185e-31	63.5198474657103	stable
TAP1	19.37477807756	29.0374459724951	12.3532441712037	9.19671748237044e-33	2.41009924022796e-31	63.4971838805293	up
VAMP2	-62.0581557606427	122.586601178782	-12.3480577379636	9.72699387751133e-33	2.54337427764669e-31	63.4416850369963	down
AEBP1	117.845362421211	103.980844793713	12.3480563332908	9.72714153713013e-33	2.54337427764669e-31	63.4416700082413	up
ZBTB18	-8.30112537971334	18.4931041257367	-12.3468222854005	9.85773010480416e-33	2.57462668090794e-31	63.428467276176	down
GABRG1	-3.09485508169386	3.01327111984283	-12.3466854326192	9.87231902172549e-33	2.57554636720374e-31	63.4270031866588	down
ANKRD22	2.02769759569549	2.12303536345776	12.3403319625301	1.05737897580179e-32	2.7554609345894e-31	63.3590451647677	up
FRMD8	7.17165394844001	14.9063752455796	12.3161440186332	1.37284735817848e-32	3.57354931456057e-31	63.1005623555037	up
SOX8	-163.043642893812	198.739263261297	-12.3151179572788	1.38812567295071e-32	3.6092818475124e-31	63.0896057064558	down
NOX4	2.40358561354346	2.61904715127701	12.3140316856473	1.40448483779914e-32	3.64774181477944e-31	63.0780068459135	up
BTN2A3P	0.8720627458246	1.22827111984283	12.3115866955162	1.44201102862483e-32	3.74102994951264e-31	63.0519027915554	stable
PLAUR	20.5492327377575	15.4619941060904	12.3109098153047	1.45257502548059e-32	3.76423980155443e-31	63.0446767248393	up
SLC2A9	1.00015242572672	1.53993123772102	12.3104432517351	1.45990140748192e-32	3.77901731407249e-31	63.039696074394	stable
DOK1	5.59634961806721	13.8519941060904	12.3094370341923	1.47582722946419e-32	3.81599727298458e-31	63.0289549952982	up
TMEM234	4.81619823450172	11.5692632612967	12.3081652729925	1.49620333179073e-32	3.86438931566061e-31	63.015380243798	up
DOK6	-2.05307703887261	2.38998035363458	-12.2965561777168	1.69562651336253e-32	4.37460361335471e-31	62.8915129676193	down
SIPA1L1	8.9195340381431	16.1831827111984	12.2894132811083	1.83124286008497e-32	4.7192527792954e-31	62.8153423256582	up
FBXO17	5.30683704072535	6.76958742632613	12.2852711241004	1.91477264652966e-32	4.92905688687962e-31	62.7711860695377	up
MBD2	7.30296595220728	12.8955697445972	12.2825339215214	1.9720387485338e-32	5.07086339415802e-31	62.7420129670605	up
MAP3K8	3.22839375938427	3.63926326129666	12.2817394148289	1.98897762865903e-32	5.10877465745302e-31	62.7335460167289	up
CCDC9	5.60969410638537	12.9425540275049	12.2797671559508	2.03165418880054e-32	5.21263777591813e-31	62.7125296735667	up
GSAP	4.48554630476653	5.79695481335953	12.2756934603392	2.1227068879804e-32	5.44025462447047e-31	62.6691283840581	up
RAB11FIP4	-7.20401135569734	11.2612082514735	-12.2707938159875	2.23761111587442e-32	5.72843215374188e-31	62.6169415381259	down
NOG	-8.80167741636657	8.78884086444008	-12.2670159581169	2.33041285530903e-32	5.95945467647212e-31	62.5767135462687	down
GLIPR1	8.32583054458715	8.17557956777996	12.2662214600041	2.35041126288684e-32	6.00399785934574e-31	62.5682546121264	up
SH3D21	2.55046804617932	3.28454813359529	12.2643254118951	2.39882923483495e-32	6.12095999164957e-31	62.548069236679	up
GLA	8.75543054767499	17.5213359528487	12.2585489652389	2.55253680673985e-32	6.50603330007043e-31	62.4865872967889	up
MIR22HG	5.97789850121778	8.06833988212181	12.2582797696613	2.55993404106408e-32	6.51774891352321e-31	62.483722621847	up
TTF2	1.69652678547305	2.89720039292731	12.2572389421064	2.58873608448338e-32	6.58387731388116e-31	62.4726469773684	stable
EMB	1.7013604835628	2.207278978389	12.2544986768622	2.6661157394478e-32	6.77327285728054e-31	62.4434906265167	stable
PLOD2	15.9501971228631	17.3462475442043	12.2519094338927	2.7413428149626e-32	6.95679265507031e-31	62.4159455899114	up
EMR1	1.33999648753073	0.919420432220039	12.2501092926889	2.79488379424479e-32	7.08493908233884e-31	62.3967977654864	stable
EVC2	0.620589786048162	0.623831041257367	12.2470421145986	2.88851580153625e-32	7.31432548613167e-31	62.3641774714214	stable
PI4K2B	3.31185184327438	6.95664047151277	12.2440037094552	2.9843441940881e-32	7.54876888485044e-31	62.3318691593361	up
KBTBD11	-6.00908594742103	10.2856188605108	-12.2353885278603	3.27359369731628e-32	8.27142225084118e-31	62.2402935794445	down
SCMH1	3.52190653743869	9.89068762278978	12.2341494079375	3.31742844467611e-32	8.37308864816245e-31	62.2271262157881	up
TAF12	4.56813410684853	11.2460903732809	12.2324727019025	3.37767377860371e-32	8.51590969684582e-31	62.209310469985	up
HMGCLL1	-1.66353273351166	1.8812278978389	-12.2271549472073	3.57603522115049e-32	9.00626792547543e-31	62.1528189565861	stable
SAMD9L	4.11326848774689	4.51033398821218	12.2262853228507	3.60955809097908e-32	9.08086771191072e-31	62.1435825075407	up
CLIC2	1.43994179336645	2.37976424361493	12.2227121669663	3.75060996778128e-32	9.42553396978813e-31	62.105636445149	stable
SNX32	-5.36143876144929	9.30995088408644	-12.2219353134615	3.78199464500197e-32	9.4941529000907e-31	62.0973875363756	down
RP11.876N24.5	0.585281325629061	1.06839882121807	12.2117530153601	4.21832508772591e-32	1.0578086542723e-30	61.9893042525156	stable
LBX2.AS1	1.13850974806717	1.42562868369352	12.2116335575453	4.2237304193519e-32	1.05802401064304e-30	61.9880366262189	stable
RP11.680F20.11	-0.494486311019504	0.650088408644401	-12.2020805457267	4.67905484259445e-32	1.17082027141952e-30	61.886694700865	stable
TRAF3IP3	2.28678906271109	3.33191552062868	12.1995943693969	4.80535199846222e-32	1.20113153980896e-30	61.8603300789672	up
NDUFA6.AS1	-3.77439683954963	9.11291748526523	-12.1941488888591	5.09394878289188e-32	1.27190216874117e-30	61.8025975129808	down
NET1	-8.02773356955656	13.8441748526523	-12.1936727278816	5.11998888906157e-32	1.27703388464471e-30	61.7975502021501	down
KIF1A	-53.3358972815033	96.1968565815324	-12.1935264756787	5.12801361346205e-32	1.27766600427061e-30	61.7959999568494	down
CDH10	-5.27502657511089	9.17823182711198	-12.1910973376181	5.26314199445982e-32	1.30993130858903e-30	61.7702535815044	down
FUT9	-2.60129239569703	3.60315324165029	-12.1906170213954	5.29027741637615e-32	1.31527826662916e-30	61.7651631732712	down
RP11.121A8.1	0.109846493513511	0.142750491159136	12.1882953731236	5.42341286482775e-32	1.34693960274714e-30	61.7405603663457	stable
CDK5R2	-11.4399676158053	11.8340962671906	-12.1874454610724	5.4729798987085e-32	1.35780080194931e-30	61.7315546100102	down
FHOD1	7.9727612254272	13.7832023575639	12.1794642631047	5.96098575038293e-32	1.4772960532179e-30	61.6470078032423	up
C9orf64	2.26612138476206	3.31199410609037	12.1785306168248	6.0208281422983e-32	1.49053927339813e-30	61.6371201495021	up
RHOQ	9.73504158995202	26.357416502947	12.1713224150564	6.50340245409717e-32	1.60829626471089e-30	61.560801663018	up
MAP2	-47.6582124233336	82.6411001964637	-12.1686042275833	6.69520237285734e-32	1.65116245180867e-30	61.532030964796	down
GBE1	7.43689424379623	9.43268172888016	12.1685997277985	6.69552450337264e-32	1.65116245180867e-30	61.5319833407189	up
CEP112	2.52587910157984	3.80815324165029	12.1685648087121	6.6980248141781e-32	1.65116245180867e-30	61.5316137703265	up
NFE2L3	2.20194150773707	3.21273084479371	12.1653248394629	6.93410182980372e-32	1.70755009186627e-30	61.4973265980505	up
CLEC12A	1.10483111198601	0.940088408644401	12.1651940639545	6.94380243380051e-32	1.70813135768469e-30	61.4959428010083	stable
PDE6G	0.779714139039745	1.00709233791749	12.1627583209316	7.12696626875769e-32	1.75133719155502e-30	61.4701710854529	stable
RAB34	24.7390673429135	29.3252161100196	12.162123853934	7.17546070459435e-32	1.76139394574488e-30	61.4634586506985	up
HYAL2	10.174785141097	24.0339194499018	12.1597983135804	7.35603162282692e-32	1.80381677444474e-30	61.4388574923971	up
IDI1	-15.7647788109326	32.2528683693517	-12.1571195163348	7.56963818001113e-32	1.85424263249515e-30	61.4105236841706	down
SLC1A6	-4.48770311529004	4.7235952848723	-12.1543383365892	7.79793585405975e-32	1.90815736340509e-30	61.3811118906026	down
NUP62	7.71636204680463	19.0944106090373	12.1473270534566	8.4043099086323e-32	2.05437705760276e-30	61.3069877653712	up
MPZL2	1.53871405026305	1.50333988212181	12.1467083936932	8.46001437351669e-32	2.06582365672725e-30	61.3004487507091	stable
RAB20	5.6575377590446	8.90806483300589	12.1444717331313	8.66448486963095e-32	2.1135348784191e-30	61.276810111596	up
PSMB8	31.4194079752351	53.5679371316307	12.1442330078323	8.6865967476947e-32	2.11670987346181e-30	61.2742872824218	up
PLEKHA8P1	1.48498828533602	2.33934184675835	12.1428525148244	8.81556944498918e-32	2.1458903405266e-30	61.2596990717723	stable
TMEM150B	0.63151410584498	0.623929273084479	12.1425602695392	8.84311574112846e-32	2.14855315243628e-30	61.2566109598778	stable
CDC42	33.2692083434655	92.3638998035363	12.142540586495	8.8449740880665e-32	2.14855315243628e-30	61.256402974107	up
ICAM1	13.2445361803634	9.95620825147348	12.142249095234	8.87254032571607e-32	2.15300193868341e-30	61.2533228887905	up
C5AR1	7.86277407874881	5.96255402750491	12.1396888370358	9.11836292194403e-32	2.21034816204749e-30	61.2262719122609	up
RP11.783K16.10	-1.19089880614644	1.25796660117878	-12.1391093681732	9.17493362690512e-32	2.22174693477325e-30	61.2201499955866	stable
KB.1125A3.11	-1.36856073676938	2.16083497053045	-12.136513290376	9.43269038468804e-32	2.28178937569725e-30	61.1927258786084	stable
ACBD7	-6.72116509763507	6.29244597249509	-12.1312647740677	9.97599759267457e-32	2.41071069552575e-30	61.1372956307747	down
CYFIP1	13.5687661583236	31.0563359528487	12.1291958047414	1.01986215298975e-31	2.46195146911042e-30	61.1154498973679	up
CELF3	-17.7483878152055	21.2550196463654	-12.1226754580107	1.09330452437784e-31	2.6365066929323e-30	61.0466213614559	down
PPCS	9.3699000297209	19.5788703339882	12.1222134318472	1.09870377229533e-31	2.64678421170649e-30	61.0417452783689	up
DDB2	5.64017755339146	8.15151277013752	12.1214250029854	1.10797866152652e-31	2.66636726291455e-30	61.033424761115	up
KMO	0.691491795875356	0.645972495088409	12.1200755018382	1.12403488507081e-31	2.70221237711599e-30	61.0191840234523	stable
AC017002.1	0.247917337316705	0.176994106090373	12.1141066678672	1.19787158445497e-31	2.87674609307033e-30	60.956211535785	stable
GABRG2	-6.91048016612822	5.99747544204322	-12.1124406229664	1.21932872944181e-31	2.92525761472581e-30	60.938638536238	down
NMNAT2	-9.04475047958714	10.6882711198428	-12.1112644257689	1.23470680076062e-31	2.95910009891869e-30	60.9262334070013	down
DOCK3	-2.66340010884794	4.74006876227898	-12.1032796893051	1.34432467402836e-31	3.21849583223394e-30	60.8420436866063	down
CCDC102A	2.63919919560594	4.46541257367387	12.1029797021711	1.3486264461176e-31	3.22547646737951e-30	60.8388814809175	up
VPS51	-40.7446276589584	102.891178781925	-12.0975896834182	1.42829299261679e-31	3.41250577322232e-30	60.7820745284757	down
SYTL3	1.56525071696832	2.19007858546169	12.0968747279303	1.43920591970372e-31	3.43505240588978e-30	60.7745408278628	stable
RIT1	5.19494243024275	11.6212180746562	12.0936492694534	1.48947841462e-31	3.5513987896129e-30	60.7405573398494	up
FBLN5	13.0501228978257	12.995	12.0922140431743	1.51240574119607e-31	3.60237400239241e-30	60.7254379473976	up
CYP2S1	0.586906440942268	0.832691552062868	12.0743716311953	1.82849447447303e-31	4.35080725106972e-30	60.5375890554373	stable
MAPKAP1	15.5220916947472	43.7431728880157	12.0736107043555	1.84334600255628e-31	4.38166545714885e-30	60.5295824600389	up
SPP1	1278.43005156768	928.719911591356	12.0724854946154	1.86552756681728e-31	4.42986653136785e-30	60.5177435127631	up
SEPHS2	6.72282240415013	20.8209430255403	12.0706171087191	1.90294725200715e-31	4.51411676875212e-30	60.4980870258527	up
SLC15A4	3.99829625941322	10.2653438113949	12.0685579080878	1.94505351295897e-31	4.60930145621875e-30	60.4764256957014	up
TCEA3	5.69049873203719	6.06978388998035	12.0681711258652	1.95306510356986e-31	4.61932220881937e-30	60.4723573295141	up
CXorf21	0.858086746411298	1.06485265225933	12.0681621150389	1.95325213934866e-31	4.61932220881937e-30	60.4722625503614	stable
FCGR1C	3.78640655094816	4.90529469548134	12.0616435501026	2.09333112755704e-31	4.94557448420101e-30	60.403711787346	up
STAT6	6.75855413641505	12.2152357563851	12.0604536297417	2.11995905716106e-31	5.0034043832855e-30	60.3912012967077	up
SOAT1	4.2432196991628	6.78887033398821	12.059971093658	2.13085293454147e-31	5.02402012560432e-30	60.386128310259	up
RGS16	8.42224412047383	7.81901768172888	12.0597890262577	2.13497778874458e-31	5.02865061962299e-30	60.3842142432369	up
NAP1L2	-8.16964072457224	9.67676817288802	-12.0576102985983	2.18495851171214e-31	5.14116982063229e-30	60.3613110480343	down
ZNF25	-3.67150924242599	7.95766208251473	-12.0547122656108	2.25324751809367e-31	5.29649727207654e-30	60.3308511808994	down
RRAS	19.1137138765695	30.0350392927308	12.0532095958221	2.28948747252245e-31	5.37285655743651e-30	60.315059480918	up
CTSS	21.2183835693635	22.5476227897839	12.0531741165276	2.29035009452839e-31	5.37285655743651e-30	60.3146866434442	up
CKMT1A	-9.51575956182912	9.14829076620825	-12.0517128042469	2.32616170856999e-31	5.45137050555209e-30	60.2993310211122	down
NRP1	12.2727520003706	13.9560805500982	12.0426850401574	2.56007729836259e-31	5.9935169829171e-30	60.2044972495442	up
ABAT	-38.5792269865716	66.9916601178782	-12.0409557942845	2.60748222700201e-31	6.09836370900139e-30	60.1863381505232	down
HECTD3	5.06955704288687	16.218673870334	12.0387561417844	2.6690458030334e-31	6.23608081148496e-30	60.1632420565342	up
GRIN3A	-1.46361857671658	1.1699115913556	-12.0366677106972	2.72883321329596e-31	6.3693758983561e-30	60.141316700487	stable
CTF1	1.62432570239736	2.53975442043222	12.0319347844583	2.86930053960473e-31	6.69053034640698e-30	60.0916387109885	stable
SYT4	-6.75692863511621	6.45410609037328	-12.03109277431	2.89503309108444e-31	6.74377528154415e-30	60.0828022941311	down
SLC22A17	-70.8853152923649	163.035392927308	-12.0258515019676	3.06045016639192e-31	7.12197358221063e-30	60.0278085511742	down
PON1	-0.584604036637757	0.645284872298625	-12.0250218086394	3.08748361580594e-31	7.17770541692508e-30	60.0191046896771	stable
SIPA1L2	6.25917356615986	12.7150392927308	12.0235916156776	3.13464129563013e-31	7.28006363179729e-30	60.0041023701766	up
PARVB	6.45126348537308	10.3381041257367	12.020261034107	3.24725432613551e-31	7.53408329247253e-30	59.9691706984845	up
KDELR2	23.1679638485855	40.5303831041257	12.0195578946957	3.27153813399125e-31	7.5828649318835e-30	59.9617969878586	up
DAB2	7.31700162499952	11.3515815324165	12.0191875873054	3.28439966117846e-31	7.60510094679442e-30	59.9579137634961	up
APBB1IP	6.73060715540166	11.0840373280943	12.0060979241046	3.77280785545222e-31	8.72733713759727e-30	59.8207068180745	up
CLEC5A	3.86743767296981	2.37134577603143	12.0008067366342	3.99014689088125e-31	9.22092435925497e-30	59.7652759925346	up
NRBP1	11.3925347676559	39.3601669941061	12.0003969573856	4.00748915517521e-31	9.25181350496848e-30	59.7609838836097	up
HLA.A	269.985567263786	346.045510805501	11.9995965261739	4.04158063261584e-31	9.32127085248792e-30	59.7526003260921	up
CTB.25B13.12	3.65666809481352	6.20383104125737	11.9955108781651	4.22013772670118e-31	9.72344802357062e-30	59.7098146013889	up
GRIA4	-16.8407738625968	23.6221119842829	-11.9949480976152	4.24534004756059e-31	9.77184057831677e-30	59.7039219079686	down
PLS3	19.1393976694187	25.5532514734774	11.9936931089669	4.30208084923831e-31	9.89266041923169e-30	59.6907820747369	up
PGM2	3.95721025023449	7.30722986247544	11.9912219262199	4.41602163996262e-31	1.01446435916654e-29	59.6649116085515	up
ITGAL	2.57047619047619	3.26304518664047	11.9883884388818	4.55036380350924e-31	1.04429503029057e-29	59.635253153801	up
FILIP1L	6.54080528182742	6.64712180746562	11.9837468312785	4.77926698428107e-31	1.09574701469167e-29	59.5866802625363	up
TNFRSF14	13.889550133744	20.1629666011788	11.9829665100285	4.81885747353948e-31	1.10373653805844e-29	59.5785158458245	up
SLC16A3	32.0733418250173	27.1947347740668	11.9802117364492	4.96124927668877e-31	1.135233352191e-29	59.5496961427187	up
COL4A2	68.7683795165143	60.9361886051081	11.974946653272	5.2451351936555e-31	1.1990131737874e-29	59.4946281069763	up
C17orf96	-4.19034325702397	6.99705304518664	-11.9729654277901	5.35609247247732e-31	1.22317593647713e-29	59.4739109813015	down
SEPT9	43.1687011583429	104.219911591356	11.9715938718083	5.43426939697136e-31	1.23981257977373e-29	59.4595705099827	up
TMEM246	-3.46228592271795	6.1984184675835	-11.9701865921295	5.51566166779414e-31	1.25714948747539e-29	59.4448578089119	down
NFKBIB	8.91868054671003	23.1345776031434	11.9554902063563	6.44153807139198e-31	1.46674200058085e-29	59.2912890776035	up
VENTX	1.1009580549412	1.05224950884086	11.9518590465721	6.69316050012235e-31	1.52254680350291e-29	59.2533674231885	stable
KDELC2	3.51134357739204	5.04157170923379	11.9514395115386	6.72285483659539e-31	1.52780815334386e-29	59.2489866095652	up
ITGA3	16.9761929464985	16.4422003929273	11.9447930938932	7.21113929848182e-31	1.6371748547802e-29	59.1795997004952	up
MOB3A	6.74127132088146	18.3710314341847	11.9441172715594	7.26272200204338e-31	1.64727878859212e-29	59.1725459145274	up
FPGT	2.02904082570046	3.74395874263261	11.9427128176077	7.37109426829548e-31	1.67023110727852e-29	59.1578881151824	up
CDH22	-4.82805119713446	5.66497053045187	-11.9420282394734	7.42449982119269e-31	1.68069586905618e-29	59.1507438807448	down
WLS	39.5154918421936	76.9287033398821	11.9417182157794	7.44881187559507e-31	1.68456074982481e-29	59.1475085853055	up
AKAP2	4.68365138549544	6.65293713163065	11.9412090209367	7.48891478774208e-31	1.69198578665579e-29	59.1421949488206	up
ARHGAP9	6.39913157092295	9.06942043222004	11.9384618876165	7.70900365960462e-31	1.74002157286769e-29	59.1135305396039	up
ANKRD46	-7.63642484666723	18.1699410609037	-11.9371217894558	7.81868830719642e-31	1.76306875578263e-29	59.099549357396	down
CD109	1.34758033326	1.37444990176817	11.9334563002533	8.12669126902313e-31	1.83074765267606e-29	59.0613135155976	stable
TMC8	2.80652948737248	4.66536345776031	11.9288884033221	8.52745267649712e-31	1.91917167538457e-29	59.0136767608433	up
TMEM35	-4.73737190101784	7.49373280943026	-11.9266530227817	8.73067170743298e-31	1.96300928795819e-29	58.9903698855265	down
DGCR9	-2.08462561323468	2.5579862475442	-11.9244635212386	8.93438564863016e-31	2.00687344043699e-29	58.9675445512505	down
INPP1	-9.35050471481447	25.1591453831041	-11.9242832818397	8.95136435030147e-31	2.00874831047122e-29	58.9656657142315	down
S100A4	50.0088494926219	37.8928487229863	11.9221778712174	9.15208741411781e-31	2.05181335466219e-29	58.9437202474087	up
GPR160	1.10757701378355	1.72949901768173	11.9220376217599	9.16561619630366e-31	2.05286866702774e-29	58.9422584796317	stable
RTCA	3.99925975675187	11.2429469548134	11.9171777028908	9.64689879963769e-31	2.15858636506124e-29	58.8916133634445	up
PTPRN2	-12.0751231487164	21.4743025540275	-11.9133045561479	1.00483817110324e-30	2.24626215943741e-29	58.8512625246406	down
FAM19A5	-23.4563893359889	46.2255402750491	-11.9102530972771	1.03763517127189e-30	2.31735202213706e-29	58.819479078293	down
FOSL1	4.55297425089838	3.36452848722986	11.9093133673556	1.04794806698585e-30	2.33813992970545e-29	58.8096922569564	up
LEPROT	5.84603318704479	15.6312377210216	11.905777867013	1.08766879576762e-30	2.4244387496464e-29	58.7728769899253	up
TMEM230	22.0150270768921	60.3714440078585	11.9022136304068	1.12922711550333e-30	2.5146645172132e-29	58.7357708360344	up
CAMK2G	-18.3070103482749	32.9088998035363	-11.9012980120678	1.14015548217249e-30	2.53657344413346e-29	58.7262399724125	down
TRNAU1AP	4.72249477954432	13.6331827111984	11.8959820659077	1.2057131074566e-30	2.67986148267645e-29	58.670916100567	up
PTBP1	27.1998413599047	67.4613752455796	11.8951551761571	1.21624193036944e-30	2.70068377496443e-29	58.6623122073222	up
UTS2	1.00778104578948	0.84065815324165	11.8945006978976	1.22464018663491e-30	2.71673992213355e-29	58.6555025975613	stable
SLC25A18	-23.2323431643874	40.2474754420432	-11.8931456551256	1.2422117468357e-30	2.75309614862987e-29	58.6414047658814	down
KIF3C	-13.8283624173508	25.5155500982318	-11.8912227390359	1.26757822021906e-30	2.80664250834612e-29	58.6214008745671	down
APOC2	59.6234029651416	68.4233889980354	11.8864205044252	1.33319884073352e-30	2.94913215044769e-29	58.5714544005631	up
WARS2	1.2913690138453	3.2466699410609	11.8831551247729	1.37973678414709e-30	3.04917898422479e-29	58.5375009515624	stable
LINC00641	-4.58824770242052	9.81199410609037	-11.8828615832918	1.38399859271964e-30	3.05569556462796e-29	58.5344490494335	down
SCPEP1	14.7629822022024	32.7554813359529	11.8802727142978	1.42215646981941e-30	3.13696712883104e-29	58.5075354723139	up
GLIS3	6.11530849901766	6.89599214145383	11.8685844697064	1.60787130069413e-30	3.54325502258078e-29	58.3860809950715	up
RHPN2	4.81932954295442	7.18021611001965	11.8683053985724	1.6125882941516e-30	3.55028781392639e-29	58.3831822247358	up
RAB33A	-8.07044697136373	14.303978388998	-11.8658550762389	1.65459988619101e-30	3.63933780260407e-29	58.3577324245097	down
FTL	1988.53785974825	2577.12839882122	11.8609992266757	1.7410959631962e-30	3.82597206416798e-29	58.3073098116912	up
IL18	9.62254244877006	12.4571218074656	11.8591399677359	1.77539170592849e-30	3.89765475364735e-29	58.2880075989344	up
TMEM37	1.68638810083488	2.14207269155206	11.8561029051281	1.83286321443756e-30	4.02003391735877e-29	58.2564827367239	stable
HLA.DPB1	61.6341222879684	61.4759724950884	11.8531189007591	1.89113112153395e-30	4.14392771461549e-29	58.2255145667088	up
KTI12	2.08255271598792	5.4282416502947	11.8514030540593	1.92546599695799e-30	4.21519465806298e-29	58.2077100791889	up
DLGAP3	-7.56281653716848	8.31145383104126	-11.8505754359359	1.94224782795262e-30	4.24793695528998e-29	58.1991229944213	down
ADPRH	2.13907328709225	2.42537328094303	11.8498118482611	1.95786021440979e-30	4.27806244596528e-29	58.1912006700457	up
BIN2	3.224814051421	5.18875245579568	11.8495205586175	1.96384876553072e-30	4.28712238486542e-29	58.1881786027036	up
CYSTM1	14.6948746511655	29.5239292730845	11.8463352986442	2.03053381946581e-30	4.42854287842446e-29	58.1551358822683	up
CTD.2231E14.8	6.35383808674642	14.8609135559921	11.8392645448674	2.18671577006403e-30	4.76470624392883e-29	58.0818104854883	up
KCNB1	-2.64739722167541	3.8214047151277	-11.832613717511	2.34449942545918e-30	5.10372742094112e-29	58.0128700567471	down
PALD1	5.96801919892541	14.1362180746562	11.8291317982604	2.43156565490764e-30	5.28831442573417e-29	57.976789245905	up
GRN	73.3509727223952	120.847170923379	11.8238324846812	2.57028200221028e-30	5.58478361096502e-29	57.9218914144602	up
RP11.253E3.3	0.64323467540538	0.557848722986248	11.817899041328	2.7349491488554e-30	5.93703373535578e-29	57.8604464667276	stable
RGS7	-3.91689949320087	4.3797347740668	-11.8139979103966	2.8488858513772e-30	6.17860416098777e-29	57.8200602601943	down
TES	2.40797214727668	2.46972495088409	11.8134187637898	2.86619793314311e-30	6.21036239312601e-29	57.8140655432499	up
ATG4A	1.53432273030797	4.80205304518664	11.8017030502381	3.23974918688794e-30	7.01117505880119e-29	57.6928446041139	stable
VKORC1	35.1943663852832	69.018978388998	11.801642110404	3.24181357194365e-30	7.01117505880119e-29	57.6922143059963	up
PIK3AP1	3.21608104926335	3.94749508840864	11.7975195658092	3.3845469677033e-30	7.31307265417116e-29	57.64958073067	up
OLFML2B	9.47487164047753	9.03880157170923	11.7908843890505	3.62750340277539e-30	7.83076360723432e-29	57.5809863135128	up
CELF5	-11.2655498944329	15.7034086444008	-11.7866677014206	3.79083248315558e-30	8.17576114138217e-29	57.5374094301205	down
GAP43	95.5750747075193	144.967986247544	11.7860379977487	3.81584277448861e-30	8.22208122269671e-29	57.5309028429602	up
GLB1L	2.83060812036576	6.04432220039293	11.7819386691279	3.98271535690337e-30	8.57370666702112e-29	57.4885518432516	up
CEACAM21	0.594484072302827	0.844430255402751	11.7804031152069	4.04707397465963e-30	8.70420133681186e-29	57.4726906000621	stable
WASF3	-11.8351034634491	20.6913359528487	-11.776690339353	4.20698806607866e-30	9.03978017411971e-29	57.4343465943836	down
LINC00152	35.7484844274096	31.3294106090373	11.7587174262783	5.07442837852866e-30	1.08936367893672e-28	57.2488595269134	up
PHYKPL	9.3468690003358	22.8757170923379	11.7570235962955	5.16482075843276e-30	1.10774694810589e-28	57.2313896709668	up
PLXDC2	4.97597694893797	7.48829076620825	11.7562040882512	5.20912702497954e-30	1.11622094841896e-28	57.2229380994214	up
EFEMP1	92.4042618217749	88.0157760314342	11.7559826981549	5.22116103756683e-30	1.11777036343347e-28	57.2206549841592	up
ALG2	4.42350629349576	11.0074852652259	11.7543585712286	5.31029200062948e-30	1.13580703259787e-28	57.203906954538	up
FAM19A1	-1.7881505884351	1.66885068762279	-11.7538506722538	5.33847433188986e-30	1.1407863744482e-28	57.1986698508533	stable
KIAA1644	-3.25871308529897	3.28266208251473	-11.7525004474948	5.41412065962792e-30	1.15588992541469e-28	57.1847481010233	down
PTPLAD2	0.79444365960699	1.51139489194499	11.7521496398826	5.43394839685733e-30	1.15905969883838e-28	57.1811312310958	stable
ATOH8	-31.631734310649	29.9964538310413	-11.7503818018855	5.53497063041379e-30	1.17952657088241e-28	57.1629058505702	down
RP11.84C10.2	1.10547327628466	0.904302554027505	11.7470380033667	5.73118201873773e-30	1.2202226601834e-28	57.1284389313089	stable
AC078883.3	0.356707117961069	0.352779960707269	11.7463158441088	5.77445710457975e-30	1.22831253455828e-28	57.1209960988822	stable
ITGB3BP	5.11457937215578	10.0601768172888	11.7454236114582	5.82837250820539e-30	1.23864891907258e-28	57.1118009092442	up
RDH10	17.1163633205572	12.448605108055	11.7426736835818	5.99771120810944e-30	1.27347388251747e-28	57.0834639851553	up
MCAM	23.9705563982909	33.1062082514735	11.7397547588456	6.18280873715276e-30	1.3107252290351e-28	57.0533911326463	up
SEMA3F	3.17079918325441	3.67296660117878	11.7397297380855	6.1844196703216e-30	1.3107252290351e-28	57.0531333754264	up
RAPGEF4	-16.5591843737576	18.8238212180747	-11.7319960271122	6.70287657652578e-30	1.41931429310584e-28	56.9734827568457	down
EFNA4	1.62918973895792	2.57869351669941	11.7302805155691	6.82361175905981e-30	1.44356608404619e-28	56.9558198615308	stable
PLEKHA4	61.7498855166611	58.544115913556	11.7282106447784	6.97216664627156e-30	1.47365386035772e-28	56.9345111007039	up
PLOD3	26.94210504985	51.1374361493124	11.7262708701853	7.11430045540319e-30	1.50196110678674e-28	56.9145442411822	up
ADAM22	-6.24486191363957	10.6310903732809	-11.7262073573457	7.11900262466494e-30	1.50196110678674e-28	56.9138905211248	down
SLC38A6	2.61835462044103	6.93548133595285	11.7242532479071	7.26519430497133e-30	1.53141609303431e-28	56.893778730399	up
CGREF1	-10.0304640319287	19.3506581532416	-11.7220171454485	7.43614628632811e-30	1.56603221926825e-28	56.8707677819101	down
RP11.143K11.1	-5.33584212415614	5.62207269155206	-11.7196328011029	7.62283731657885e-30	1.60389735256877e-28	56.8462350067393	down
MB21D1	0.662295688154487	0.910825147347741	11.7179155650341	7.76017320118544e-30	1.63131879462318e-28	56.8285685325929	stable
LINC00263	-1.76152495204129	3.42941060903733	-11.7176833002743	7.77893638136298e-30	1.63378726110738e-28	56.8261792049179	stable
GPR82	0.513521539928282	0.509607072691552	11.7097299262204	8.4493784881779e-30	1.7729980775328e-28	56.744383907661	stable
KIAA0226L	4.2539825225705	5.0584184675835	11.7081409491057	8.5900526070362e-30	1.80089292088594e-28	56.7280473745126	up
SWAP70	4.66959695380139	7.07953831041257	11.7064248878517	8.74459289339815e-30	1.83164195519593e-28	56.7104061642508	up
BICD1	5.66476966307314	9.26331041257367	11.7038015425663	8.98619563255246e-30	1.88055538277993e-28	56.6834418263502	up
CD99	93.3402031442392	151.379970530452	11.7035713928911	9.00770566675054e-30	1.88336314978393e-28	56.681076427607	up
AC007362.1	5.06687525330308	6.73992141453831	11.7003725287475	9.31202740012495e-30	1.94524407206739e-28	56.6482032761543	up
RNF144B	1.11800603681531	1.89657170923379	11.6975690542934	9.58712246185752e-30	2.0009141417927e-28	56.6193989770409	stable
CACNA2D3	-2.03989088186138	2.36539292730845	-11.6923480445311	1.01211451389324e-29	2.11047642050265e-28	56.5657697245531	down
PTGER4	1.67413587466275	1.69550098231827	11.6861888685648	1.0789245498847e-29	2.24777557747242e-28	56.5025272542107	stable
IL4I1	4.76629612045839	3.77681728880157	11.6827589131211	1.11801146559305e-29	2.3271238654576e-28	56.4673194517641	up
RPF1	6.47532880186199	18.1928683693517	11.6801861831992	1.14825038546359e-29	2.38792982306731e-28	56.4409160672572	up
NES	70.9371370673583	124.666326129666	11.6795715509272	1.15559400894316e-29	2.40105608768896e-28	56.4346088818927	up
COTL1	46.4022308425682	98.9527111984283	11.6776169509389	1.17925920906407e-29	2.44804112882514e-28	56.4145530024069	up
GLRB	-5.51888438572315	9.17030451866405	-11.6770267060644	1.18649979129999e-29	2.46087670618023e-28	56.4084970846534	down
IGIP	-4.97109863090895	12.2874656188605	-11.6740896891158	1.22319058398985e-29	2.53471665895172e-28	56.3783667342031	down
BATF	2.96066543923235	2.6088605108055	11.6724660591976	1.24395554188287e-29	2.57545279494272e-28	56.3617126754035	up
SYNM	12.7789246054262	21.6755500982318	11.6712681357116	1.25950028256608e-29	2.60531831783069e-28	56.3494263475266	up
TNC	76.2285007546019	60.2894597249509	11.6703500205086	1.27154465843179e-29	2.62789660269683e-28	56.3400104835346	up
KCNK13	0.900177862179968	1.15086444007859	11.6700785832823	1.27512740508469e-29	2.63296271905287e-28	56.3372268277787	stable
NRXN2	-54.918442663764	113.503565815324	-11.6672581848749	1.31295320835394e-29	2.70866437159614e-28	56.3083058682029	down
PTPN6	16.8282446917326	23.8085756385069	11.6653505417073	1.3391676838721e-29	2.76029859799714e-28	56.2887475160665	up
RUSC2	-5.55726023537403	15.5220530451866	-11.665055873593	1.3432630756343e-29	2.76553727229627e-28	56.2857266115878	down
ARPC3	42.9559429436037	141.09684675835	11.6649967671453	1.34408605344295e-29	2.76553727229627e-28	56.2851206659211	up
PTPRC	5.00930128880603	5.76124754420432	11.6638239173709	1.36052042572825e-29	2.79687904833234e-28	56.2730973649398	up
MANF	26.051748437723	54.2113064833006	11.6619137496439	1.38771487058986e-29	2.85026590939953e-28	56.253517529153	up
SERPINA1	28.967374448523	20.9489882121807	11.6613133098781	1.39637421631186e-29	2.86552243278601e-28	56.2473633331461	up
TRIOBP	5.4070042497018	14.5706679764244	11.6598971465096	1.41701092826539e-29	2.90530936666642e-28	56.232849351084	up
SLC9A1	3.87202592279516	9.04269155206287	11.6561944834768	1.47241046043848e-29	3.01623801275211e-28	56.1949078359148	up
ST6GAL2	-5.00723738502454	5.52888015717092	-11.6494165233992	1.57945741662122e-29	3.23267841180233e-28	56.1254773084408	down
RP11.524D16__A.3	2.14815352192592	1.51081532416503	11.6486281366713	1.592400346447e-29	3.25630478577927e-28	56.1174034130291	up
TMEM59L	-64.7021429150406	114.669430255403	-11.6483289203978	1.59734011951397e-29	3.26353836007107e-28	56.1143392381564	down
TP73.AS1	4.31702339458926	7.23024557956778	11.6452655972142	1.64879695122647e-29	3.36571525017466e-28	56.0829722157571	up
ACTA2	58.3560194459562	59.861326129666	11.6380700122382	1.7762372116454e-29	3.62268327363717e-28	56.0093175105818	up
STK38	2.77832204325355	7.34102161100197	11.6366207349194	1.8030657461119e-29	3.6741806460394e-28	55.9944867743458	up
TWSG1	7.09886840591794	11.359557956778	11.6333575323762	1.864956225893e-29	3.79697255754646e-28	55.9610989538944	up
BDKRB2	0.902939126205723	0.777229862475442	11.6320256450699	1.89081958874806e-29	3.84626421763602e-28	55.9474736563194	stable
DIRAS3	7.67727459403961	6.90560903732809	11.6313589947815	1.90389852964966e-29	3.86948669724691e-28	55.9406542261985	up
FBXO41	-5.09606831173744	7.11281925343811	-11.6303115910524	1.92462924796344e-29	3.90820656451634e-28	55.9299405213429	down
EIF3I	23.116403385866	79.3969155206287	11.6228803329269	2.07829608046269e-29	4.21656740091083e-28	55.8539486880232	up
C19orf55	3.52952319194679	6.35489194499018	11.6200544604433	2.13987840864922e-29	4.33772739091254e-28	55.8250611394613	up
TMEM71	1.72573918178765	1.62942043222004	11.6151354493385	2.25143096235674e-29	4.55988250000031e-28	55.7747892414504	stable
GPX7	5.6935128938501	9.9583300589391	11.6150392905045	2.25366826223574e-29	4.56044470699894e-28	55.7738066680797	up
ARAP3	6.40424132593786	7.64462671905697	11.614552223755	2.26503468622052e-29	4.57946326525088e-28	55.7688298020891	up
RAPGEFL1	-6.82659568390864	12.2966110019646	-11.6123967937587	2.31602258034918e-29	4.67848623848141e-28	55.7468074547992	down
SCIN	10.0324649042563	8.1989489194499	11.611697322607	2.33281283721329e-29	4.70831635167306e-28	55.7396615262535	up
FAS	4.15459226407593	4.78870333988212	11.6100956475601	2.37171678066974e-29	4.78268814583757e-28	55.7232997533482	up
SRRM4	-1.57883733407443	1.5860510805501	-11.6084931408242	2.41128608954645e-29	4.85827173937968e-28	55.7069312119716	stable
WSCD2	-2.08788244421543	2.12106090373281	-11.6043487750691	2.51668771024787e-29	5.06624910944448e-28	55.6646072844583	down
ORAI2	10.3904939072168	23.4474361493124	11.6015228643806	2.59117042289816e-29	5.21167907616794e-28	55.6357545791199	up
RP11.482M8.3	-1.08549477568445	1.12042239685658	-11.6007590367199	2.61167603040853e-29	5.24401751389096e-28	55.6279567792238	stable
SLC24A3	-5.9824487314582	10.227652259332	-11.600756086921	2.61175553203542e-29	5.24401751389096e-28	55.6279266659395	down
IL16	2.37621000706354	3.61805500982318	11.5998580032716	2.63607243696025e-29	5.2882794552157e-28	55.6187587714271	up
SLC7A14	-2.59683333526326	3.20055992141454	-11.5991094900286	2.65651130863337e-29	5.32469204678786e-28	55.61111814932	down
RP11.86H7.7	0.374884648193395	0.400834970530452	11.5958466676314	2.74746093303708e-29	5.50225158112788e-28	55.5778165418295	stable
DENND3	7.2372349147165	13.5214243614931	11.5930957046295	2.82654217841219e-29	5.65575778450817e-28	55.5497447375555	up
RNASE3	0.86465321120748	0.765422396856582	11.5923756500998	2.84761226558046e-29	5.6930227690999e-28	55.5423978870147	stable
LAMB1	24.8880156478576	24.8785952848723	11.5894231432162	2.93565235431527e-29	5.86051962999291e-28	55.5122765618359	up
IL2RG	3.02636389953567	3.2388605108055	11.5893974632702	2.9364298433981e-29	5.86051962999291e-28	55.5120146020966	up
RCAN1	77.4951920085535	70.6759332023576	11.5883725612219	2.96762751245172e-29	5.91770864115373e-28	55.5015599945843	up
ATP6V0E1	43.2273316813148	111.385530451866	11.5814247138836	3.18797919394163e-29	6.3516664231349e-28	55.4307065061324	up
PGK1	128.466201283788	209.569223968566	11.5796274564497	3.24757854671317e-29	6.46487599320463e-28	55.4123835428138	up
SNX9	3.36743805895544	8.13737721021611	11.5790488577864	3.26700021040514e-29	6.49797964925967e-28	55.4064852174167	up
VAMP3	15.2564899624436	41.1208742632613	11.5750647402208	3.40390398167863e-29	6.76449611935469e-28	55.3658766282469	up
RTN4R	-8.83911543672346	9.64242632612967	-11.5686561117259	3.63617650560141e-29	7.21992009060157e-28	55.3005783873334	down
SMIM10	2.4869687776221	3.86439096267191	11.5576158160827	4.07383432688247e-29	8.08202886793537e-28	55.188152566526	up
BGN	69.3613227727664	72.2170530451866	11.5570556007548	4.09738713903743e-29	8.12183101469677e-28	55.18244996117	up
TTC4	3.50791795489371	11.5806679764244	11.5564509015631	4.12296202851987e-29	8.16557015878178e-28	55.1762947786294	up
DSC2	0.675754814205816	0.880972495088409	11.5559394925283	4.14471510149987e-29	8.20167220467716e-28	55.1710893815323	stable
CHRM4	-1.08878418385268	1.27935166994106	-11.5556423682425	4.15740578853904e-29	8.21979525106984e-28	55.1680651713522	stable
ADPRHL2	9.48591048221189	24.0809724950884	11.5542417428503	4.21775083834418e-29	8.33202714423663e-28	55.1538100357548	up
FKBP15	3.73333348772757	10.3193516699411	11.5523427505884	4.30095992706029e-29	8.48287822264372e-28	55.1344847911222	up
DNAJC22	0.998247972610457	1.34759332023576	11.5523327234171	4.30140359362279e-29	8.48287822264372e-28	55.1343827552871	stable
HAR1A	-1.98826626832949	1.82202357563851	-11.5515525936324	4.33606132313882e-29	8.54398671047956e-28	55.1264444141494	stable
CD48	3.38604005758905	3.50194499017682	11.5509901249793	4.36122134205012e-29	8.58629288078244e-28	55.1207211753431	up
PLCB1	-5.32101336668249	8.75650294695481	-11.549868171207	4.41184200317992e-29	8.67861160236687e-28	55.1093056941885	down
RFPL1S	-3.02462437808065	3.14999017681729	-11.5468903441249	4.549045401922e-29	8.94094894832153e-28	55.0790114855189	down
GNAI3	8.13669380145671	18.773300589391	11.5449970824059	4.6384735973568e-29	9.10902270751815e-28	55.0597539579908	up
DNAJC1	3.21593765560046	8.88174852652259	11.5445200228551	4.66128168760067e-29	9.14609495380735e-28	55.0549018744541	up
RP11.806H10.4	2.33075676343327	1.69171905697446	11.5436031845424	4.7054288252782e-29	9.2249396961288e-28	55.0455773151868	up
IKZF1	1.55915198956295	2.36402750491159	11.5419621547273	4.78548667539387e-29	9.37399498510865e-28	55.028888899186	stable
STK3	2.19311895691242	4.79007858546169	11.5411919665571	4.82352564772439e-29	9.44056058437294e-28	55.0210571154743	up
C15orf59	-39.9279734596278	58.4088212180747	-11.5357099669581	5.1030968230852e-29	9.97934169495931e-28	54.9653240967673	down
CARD8	5.38306433994527	13.4943614931238	11.5355456201442	5.11172220809472e-29	9.98781591138306e-28	54.963653570526	up
FAM81A	-3.2836070743447	5.16995088408644	-11.5337904538993	5.2047466207365e-29	1.01610451854999e-27	54.9458140762752	down
SIGLEC10	7.5067688370639	10.5690864440079	11.5324483912737	5.27700951631036e-29	1.02934860397367e-27	54.93217476922	up
LRRC16B	-3.25171578333854	5.85305500982318	-11.527037758483	5.57859455353609e-29	1.08726527517034e-27	54.8771991698969	down
NABP1	4.46565380176551	5.30317288801572	11.5224606180395	5.84705023599744e-29	1.13863352336315e-27	54.8307078690428	up
GRWD1	5.22058739293724	11.139489194499	11.5207579460013	5.95015707176956e-29	1.15774335465844e-27	54.8134169693653	up
PARP15	0.45264639470119	0.495864440078585	11.5188021511303	6.07082305813842e-29	1.1802349489218e-27	54.7935579896959	stable
NUAK2	1.49157053694461	1.42442043222004	11.5167390815582	6.20074327857639e-29	1.20448661799458e-27	54.7726125582053	stable
VWF	9.18219517749549	14.3712966601179	11.5163857450363	6.22326982819374e-29	1.2078541465546e-27	54.7690255780635	up
APOL3	2.94091447716316	6.38058939096267	11.5150190177677	6.31117207702262e-29	1.22389404503661e-27	54.7551517155063	up
DNAJB11	22.3910926095331	51.3675442043222	11.5050406169856	6.99143604268319e-29	1.35468533013556e-27	54.6538977444843	up
WBP1LP2	0.265743311833934	0.330314341846758	11.502649627042	7.16497284556924e-29	1.38715543335476e-27	54.6296456364085	stable
GPX1P1	3.47360526021221	6.28694499017682	11.5012611633468	7.26770412806786e-29	1.4058748359457e-27	54.6155640548651	up
KCNC1	-4.37055458415837	5.51301571709234	-11.4943647355387	7.80006080058361e-29	1.50760145257792e-27	54.5456409290671	down
RHOJ	5.77383256715184	8.22385068762279	11.4927327162045	7.93160713137051e-29	1.5317546021089e-27	54.5290985458917	up
SHCBP1	2.07731624188947	3.15941060903733	11.489640879268	8.18689268693452e-29	1.57974444210326e-27	54.4977641938805	up
RP11.58B17.2	-16.8488599528326	29.8931728880157	-11.4883287436584	8.29768470616e-29	1.59979636120173e-27	54.484468259948	down
TMEM60	5.31487789344482	15.0327701375246	11.4861498639237	8.48496164070292e-29	1.63454919156289e-27	54.4623921457789	up
FUCA1	6.18507621286336	9.50629666011788	11.4821576296818	8.83906064637706e-29	1.70135467578032e-27	54.4219517276025	up
RP11.986E7.7	2.12503699672298	1.57928290766208	11.4818942564029	8.86293068938974e-29	1.70453933944454e-27	54.4192841969281	up
ZNF600	0.552869803185925	0.85409626719057	11.4814650355658	8.9019691416895e-29	1.71063355818544e-27	54.4149370088405	stable
PELO	2.08202588419659	4.90870333988212	11.4780785232906	9.2160305523673e-29	1.76952348996815e-27	54.380642486614	up
KSR2	-0.63869270525751	0.650108055009823	-11.4758180711788	9.43176417614851e-29	1.80945246614305e-27	54.35775567957	stable
HCP5	3.15266364825901	3.62025540275049	11.4710336897257	9.90506576096359e-29	1.89868851172474e-27	54.3093258327813	up
IL1R1	3.85764961768123	3.37083497053045	11.4708114803991	9.92761258866944e-29	1.90144421852614e-27	54.3070768991539	up
TMEM109	12.0419611544059	30.1583988212181	11.4672283875478	1.02982975843331e-28	1.97081976221231e-27	54.2708178042884	up
BEX2	-47.9872450275401	73.057347740668	-11.4649930641421	1.05364826608571e-28	2.01474517667055e-27	54.2482018749569	down
CHRNA4	-3.39763394666451	3.60525540275049	-11.4642417224859	1.06177646461534e-28	2.02862069852738e-27	54.2406009230074	down
SCD	-94.6173333024544	149.885225933202	-11.4616284912661	1.09053523701688e-28	2.08185771128957e-27	54.2141671423807	down
FGL2	3.41584027142511	4.70146365422397	11.4613018778673	1.09418361820015e-28	2.08711040812588e-27	54.2108636557625	up
NEAT1	76.1822365165568	83.7924263261297	11.4588799924975	1.121617919926e-28	2.13768801102357e-27	54.1863700889535	up
SPI1	41.961854352181	51.1985265225933	11.4525975297653	1.1960108066902e-28	2.27760781362419e-27	54.1228514319127	up
RP11.686D22.7	0.633675200809025	0.771424361493124	11.4501882266344	1.22582314343918e-28	2.33247182101171e-27	54.0984993618791	stable
TGFB2	14.3100254750518	11.2701277013752	11.4487906891719	1.24345318274214e-28	2.3640848868948e-27	54.0843755386679	up
MYO1G	3.54082940592951	2.78858546168959	11.439745680861	1.36380765826172e-28	2.59078922574764e-27	53.992996808092	up
RASGRF1	-4.44700861133949	5.09439096267191	-11.4360083931539	1.41685280720251e-28	2.68936229008235e-27	53.9552564791292	down
DOCK8	2.10966901731917	3.52123772102161	11.4351574871569	1.42921375589824e-28	2.71061396198109e-27	53.9466650864441	up
AC109826.1	0.390341365694369	0.497671905697446	11.4325238737353	1.46815478237938e-28	2.78220113524028e-27	53.9200772505697	stable
NUP37	2.77151194432543	7.41944990176817	11.429061159702	1.52096337477226e-28	2.8799299181713e-27	53.8851263561165	up
IL15	0.909587574350484	1.09823182711198	11.4264067911896	1.5627181570247e-28	2.95658652293672e-27	53.8583400239629	stable
ZNFX1	2.8457091135068	7.85589390962672	11.4247434502048	1.58946187276286e-28	3.00474144931474e-27	53.8415570070745	up
RAB6B	-16.4390145786774	32.9226915520629	-11.4205815270656	1.65838749426598e-28	3.13249475479412e-27	53.7995716955668	down
ARSD	2.80950539800908	5.62154223968566	11.4124953171254	1.80090419589168e-28	3.39893280961843e-27	53.7180320861956	up
AC093673.5	6.16893124437907	9.38438113948919	11.4116279346409	1.81689619518797e-28	3.42633641476655e-27	53.709288234041	up
FCGRT	66.1038972583441	113.838555992141	11.4093486543967	1.85959509498346e-28	3.50401922715466e-27	53.6863138612416	up
SLITRK1	-2.28258498438688	2.98804518664047	-11.4087361928377	1.87123759959658e-28	3.52310438351231e-27	53.68014106005	down
ZMPSTE24	5.92637285440234	14.7543025540275	11.4067265001304	1.90995161929974e-28	3.5930868336883e-27	53.6598878167295	up
GIMAP4	6.49951041582233	10.954931237721	11.4029388282315	1.98509183881408e-28	3.73142747827483e-27	53.6217239769802	up
BST2	83.0249403073217	92.0355402750491	11.4001280444098	2.04274404613895e-28	3.83669868423725e-27	53.593409396498	up
KIAA0247	4.93311085121411	9.94866404715128	11.3998966286731	2.04756409181893e-28	3.84265032102566e-27	53.5910784579329	up
TNFSF13	8.08539032797198	12.6975343811395	11.3994575788216	2.05673992240986e-28	3.85676025257049e-27	53.5866562219881	up
SH3TC1	5.59830081404371	10.2777799607073	11.3985359072191	2.07613530739866e-28	3.88927206238981e-27	53.5773733093462	up
MS4A7	12.9933644051769	15.6775933202358	11.3984751386748	2.07742046906043e-28	3.88927206238981e-27	53.5767612797341	up
TRAM1	16.924256340779	29.0983693516699	11.396892090538	2.11117940360137e-28	3.9492970981678e-27	53.5608185187477	up
SYP	-91.6039673147369	106.385127701375	-11.3962832856915	2.12430694681939e-28	3.97066240638024e-27	53.5546877454146	down
CACNA2D4	2.97398391211879	2.90111001964637	11.3956333349697	2.13841122061385e-28	3.99381761756861e-27	53.5481429049799	up
ITPK1	-30.5468359985641	79.8976326129666	-11.3942833535534	2.16800451124064e-28	4.04584065606102e-27	53.5345498527941	down
ADRBK2	-1.5944933745566	3.26385068762279	-11.3874085585998	2.32513854361928e-28	4.33560088530163e-27	53.4653463887973	stable
PSMC4	19.2929363085106	61.2332416502947	11.3864909716111	2.3469497554678e-28	4.37276763486718e-27	53.4561121620656	up
ARF6	9.73784311227935	22.4964047151277	11.3834424683411	2.42088306113392e-28	4.5069095772518e-27	53.4254373791121	up
RP11.143K11.5	-0.540719091235424	0.474557956777996	-11.3829804603877	2.43228793996896e-28	4.52452219432596e-27	53.4207890964011	stable
DNASE2	9.68028339065218	27.8020432220039	11.3817478722071	2.46297677349339e-28	4.57794987986939e-27	53.4083886849586	up
USP27X	-1.06547968364617	2.77980353634578	-11.3803287036879	2.4987877416712e-28	4.64080523036157e-27	53.3941124738775	stable
ZCCHC24	-18.5479578272097	44.6313064833006	-11.3800470952162	2.50595504908608e-28	4.65040509946428e-27	53.3912797801351	down
LHFP	14.2628900674317	27.5472396856582	11.378974123595	2.53345123955578e-28	4.69485315087634e-27	53.3804872775195	up
ZNF816	1.01499114162971	2.02062868369352	11.3789550926508	2.53394162584362e-28	4.69485315087634e-27	53.380295861556	stable
C1QTNF9B.AS1	0.711556757257496	1.25169941060904	11.378260587403	2.5519021834192e-28	4.72436879159492e-27	53.3733105975663	stable
EVI2B	5.26496944923711	7.19951866404715	11.3771973148045	2.57964472816968e-28	4.77193262871516e-27	53.3626169472051	up
STX11	0.895268588103151	1.03616895874263	11.3725759124575	2.70374763810394e-28	4.99753068199499e-27	53.316147099713	stable
ADORA3	18.5742690397063	28.7942436149312	11.3706886601055	2.75611725525782e-28	5.09028608310355e-27	53.2971743029641	up
GAB3	0.990390964848287	1.69530451866405	11.3698578141559	2.77949080563234e-28	5.12938386501747e-27	53.2888224710394	stable
MAPT	-37.7835311509705	64.5548919449902	-11.3694013368987	2.79241623509201e-28	5.14915358215738e-27	53.284234069993	down
CUX2	-2.4051384337475	2.31835952848723	-11.3692887751967	2.79561265440434e-28	5.15096611881578e-27	53.283102648378	down
C21orf88	1.14963377683083	1.6861394891945	11.3686053574322	2.81509787527476e-28	5.18276445059486e-27	53.2762334141396	stable
AC098614.2	0.930248034368159	1.2297347740668	11.367347759889	2.85130701150738e-28	5.24527790235481e-27	53.2635937635487	stable
CSF2RB	1.01650370353215	1.09059921414538	11.3650846025073	2.9176378843846e-28	5.36306091686526e-27	53.2408503251217	stable
IL2RB	0.653207193228267	0.649332023575638	11.3616074691468	3.02254781379279e-28	5.54928373999296e-27	53.2059139475317	stable
EPHA10	-1.89699124198597	2.22159135559921	-11.3615693976937	3.02371697920634e-28	5.54928373999296e-27	53.2055314716903	stable
HSPG2	19.764817409496	20.954184675835	11.3574198170202	3.15388012689028e-28	5.78360476224301e-27	53.1638496359984	up
GYPC	19.7602727374487	29.670884086444	11.3509095019891	3.36939808156013e-28	6.17395769732172e-27	53.0984783684219	up
C8orf46	-13.8067647456162	28.4788113948919	-11.3472391432749	3.49728643674029e-28	6.40325355384605e-27	53.0616364124209	down
CD300LF	1.59947706666358	2.03031434184676	11.3447675335484	3.58611139913004e-28	6.56072314222917e-27	53.0368323350933	stable
FKBP10	46.7621764571923	77.022583497053	11.343974111627	3.61509791651391e-28	6.60855802161785e-27	53.0288707600503	up
CTD.3138B18.5	0.799654041076591	1.78690569744597	11.3374438723912	3.86268342542324e-28	7.05561271530803e-27	52.9633595954948	stable
RP5.997D16.2	0.427446396245131	0.854214145383104	11.3351735050983	3.95264941885096e-28	7.21428271577104e-27	52.9405901831882	stable
DNAJC3	3.00930020804626	7.19503929273084	11.3302061763252	4.15680982144936e-28	7.58096562342853e-27	52.8907853836828	up
DLG3	-3.20305677462685	7.85231827111984	-11.3295345958717	4.1852042789255e-28	7.62677280930895e-27	52.8840530966761	down
TFE3	9.64023757415747	29.9087917485265	11.3280302020114	4.24951126156763e-28	7.73790113990143e-27	52.8689733580805	up
SLC1A2	-38.1249504201453	50.9799607072692	-11.3209775309488	4.56431738681634e-28	8.30463095454285e-27	52.7982995056817	down
GALNT10	8.44886755674955	16.9367976424362	11.3204543502283	4.58857276902284e-28	8.34224038343208e-27	52.7930581423366	up
ACSS3	4.58753497994805	5.37481335952849	11.3153404812627	4.83250543967096e-28	8.77886292635308e-27	52.7418359332065	up
BEX4	-35.1331602573751	95.9043811394892	-11.3125659272761	4.97019851961701e-28	9.02195707878374e-27	52.7140525880337	down
SLC44A3	2.14326991589373	4.35188605108055	11.3081722084507	5.19626034027026e-28	9.42495513471779e-27	52.6700663399865	up
MICB	0.749505359410521	0.983084479371316	11.3076675881642	5.22286884149294e-28	9.4658396269768e-27	52.6650153509388	stable
MAOB	47.6952747638733	51.4950098231827	11.304257627577	5.40625721285389e-28	9.79058456033641e-27	52.6308879847712	up
CANT1	7.40423148330422	17.0039096267191	11.3036618814525	5.43894661714032e-28	9.84212493992787e-27	52.6249264928571	up
RP11.513M16.7	-2.70768211767158	3.84277013752456	-11.3030633575474	5.47198615440579e-28	9.89421832161438e-27	52.6189374497649	down
DENND1C	1.66436322020095	2.69444990176817	11.302871121382	5.48264015845931e-28	9.90578564654554e-27	52.6170139185077	stable
PLEKHG1	2.07849068037688	3.42635559921415	11.3014371018784	5.56276842711742e-28	1.00427605948371e-26	52.6026657993846	up
CEBPB	26.5532478375155	35.3861198428291	11.2997774296464	5.65695861676151e-28	1.02048902302835e-26	52.5860616692312	up
KCNC2	-4.87867116725915	4.24617878192534	-11.2995832104969	5.66808402283137e-28	1.02170397595127e-26	52.5841187345043	down
NPHP1	2.34279283765058	4.8807858546169	11.2989540628821	5.70427277671229e-28	1.0274313605795e-26	52.5778250286615	up
HPGDS	2.43544340099662	4.07788801571709	11.2984479458216	5.73355128073603e-28	1.03190620150045e-26	52.5727622617177	up
CLDN7	1.63568734391706	2.05050098231827	11.2983709491334	5.73801854641736e-28	1.03191212978113e-26	52.5719920674013	stable
ACP2	6.67455347251973	23.0263163064833	11.2930069740377	6.05789257608478e-28	1.08859627905845e-26	52.5183464974117	up
ELAVL2	-4.09730196042104	4.52137524557957	-11.2924580517372	6.09160956987994e-28	1.09381054244349e-26	52.51285779397	down
HDAC4	-4.35351768007195	8.55842829076621	-11.2921786770284	6.10884138988843e-28	1.09605896672393e-26	52.510064390824	down
RNF135	5.8019662494162	6.70130648330059	11.2907822832827	6.19569942537173e-28	1.11078675907416e-26	52.4961029765397	up
TGFBR2	5.90583675895583	9.05362475442043	11.2897579951284	6.26019077609053e-28	1.12148498499155e-26	52.4858627978246	up
RP11.46D6.1	1.42157262126703	2.7448231827112	11.2880797712616	6.36729962239642e-28	1.13979561163682e-26	52.46908654619	stable
FAM216A	-4.6244144790931	13.4948428290766	-11.2875429067708	6.40194658898056e-28	1.14511682607353e-26	52.4637202252456	down
RBPMS	6.68703111430192	9.02157170923379	11.2823872495047	6.7443532443354e-28	1.2054365925417e-26	52.4121960585359	up
LINC00634	-22.9132105513033	29.8764734774067	-11.2790781207844	6.97364724683632e-28	1.24546235672393e-26	52.3791352012829	down
FURIN	6.81930812075172	17.1160609037328	11.2752051053925	7.25186510356149e-28	1.29415761368849e-26	52.3404502287474	up
SRGAP3	-4.1012495512917	9.64655206286837	-11.2729403871312	7.41963064085585e-28	1.32308218117515e-26	52.3178342468779	down
IL6R	1.59541962428158	3.09651277013752	11.268686691653	7.74522377331206e-28	1.38008501093985e-26	52.2753654342314	stable
ZBTB47	-10.8875247899273	32.2688605108055	-11.2665426970145	7.91467274671884e-28	1.40919930748963e-26	52.2539645536403	down
NCF1	7.12704674672009	7.75519646365422	11.2609114358933	8.377475724173e-28	1.49046053193601e-26	52.1977696204903	up
PLEKHG2	9.34890657989709	15.2074950884086	11.2586586866506	8.57005680522152e-28	1.52355837978846e-26	52.1752953189859	up
C7orf31	1.17013154390394	1.91944007858546	11.2567598505581	8.73579363554771e-28	1.55183705109031e-26	52.156354507109	stable
HAR1B	-0.637650158061118	0.627770137524558	-11.2533459726515	9.04181524524034e-28	1.604973932662e-26	52.1223074619557	stable
MOAP1	-14.4313625678852	28.3574656188605	-11.2528167854237	9.0901956938805e-28	1.61233189018516e-26	52.1170305281406	down
GBP1	21.7103590052378	17.0205304518664	11.2518409754612	9.18008341148551e-28	1.6270351947348e-26	52.1073004806309	up
TNFRSF10C	1.78368778394068	2.10076620825147	11.2476000428711	9.58110912614972e-28	1.69681880117679e-26	52.0650206933261	stable
MMP19	5.85750124480367	4.23802554027505	11.2467141385074	9.6670528623926e-28	1.71073754494858e-26	52.0561902745129	up
ATP1A3	-43.2008387853804	56.7006385068762	-11.2460786473158	9.72917464405557e-28	1.72042266825089e-26	52.0498562294036	down
PSME4	4.55964168953628	13.1079469548134	11.2442512905277	9.91002406043019e-28	1.75107190516531e-26	52.0316442151514	up
TMEM248	10.7690774171385	28.3314440078585	11.2407098773778	1.02700690505356e-27	1.81331393683621e-26	51.9963559279903	up
LMAN2L	3.67157084573313	11.7401768172888	11.239459766669	1.04002424274287e-27	1.83490554608562e-26	51.9839013086157	up
VASN	7.98736823415432	7.72691552062868	11.2363073660961	1.07358227531873e-27	1.89267675219258e-26	51.9524993160626	up
RCSD1	3.37411657538107	6.05970530451866	11.2345958792139	1.09224964927843e-27	1.92412881062516e-26	51.9354535607028	up
STK17A	7.99805347444968	12.8315913555992	11.2338483314747	1.1005040602163e-27	1.93720347846395e-26	51.928008904851	up
TPRG1	0.743384746619732	0.846748526522593	11.2267707927917	1.18178970176583e-27	2.0787171692965e-26	51.8575444307364	stable
MARVELD1	4.19753212365435	5.66521611001965	11.2229004911294	1.22873404896903e-27	2.15965785903008e-26	51.8190260544481	up
BZRAP1	-20.8575094662977	36.8078978388998	-11.2217564584503	1.24296180820628e-27	2.18301616896365e-26	51.8076422858529	down
DDR2	5.09389073518683	7.2600884086444	11.2214470260422	1.24683809803168e-27	2.18817265303886e-26	51.804563414599	up
C1QA	262.778521829417	258.965638506876	11.2154928688261	1.3238090059898e-27	2.3215040978439e-26	51.7453320637209	up
RP11.54A9.1	0.499236945000906	0.399420432220039	11.2151794088051	1.32798945806109e-27	2.32708152699847e-26	51.7422144736342	stable
LIMS1	10.0165021595896	17.582721021611	11.2149148373426	1.33152811111425e-27	2.33152676250862e-26	51.7395831689725	up
PDXP	-28.7607756381308	43.750304518664	-11.2111154504847	1.38339015800966e-27	2.42051671932653e-26	51.7018015676381	down
MCL1	29.4176946236061	62.7513457760314	11.2107046639312	1.38911624610313e-27	2.42870955394937e-26	51.6977172496084	up
FZD5	1.0307863299328	1.28303536345776	11.2095414685282	1.40545842639162e-27	2.45543716520717e-26	51.686152605829	stable
PPP3CB	-11.0608546493899	23.1179764243615	-11.2090413160996	1.41254383199359e-27	2.46596455471288e-26	51.6811803110873	down
MFSD12	13.5087616422916	43.1333791748526	11.2063890884687	1.45071370252251e-27	2.53070154208405e-26	51.6548159228261	up
MGME1	3.11070936439746	8.13415520628684	11.2060241121315	1.45604587060389e-27	2.53810063332009e-26	51.6511882670968	up
S100A16	63.7181502410483	111.081935166994	11.2045971358318	1.47708094705534e-27	2.57284062267401e-26	51.6370058236346	up
RTP4	1.69415849342088	2.97333988212181	11.2033844918831	1.49519358309525e-27	2.60244202484738e-26	51.6249546943692	stable
SCD5	-115.269112812021	210.556856581532	-11.200369430377	1.54118975442849e-27	2.6804952746865e-26	51.5949957324668	down
MICU1	-8.66475391485932	28.2845874263261	-11.197397891862	1.58789654086686e-27	2.75659417115421e-26	51.565475382952	down
COQ2	2.07896432334789	5.9341257367387	11.1973660917281	1.58840390446474e-27	2.75659417115421e-26	51.5651595018183	up
AMER2.AS1	-0.433423229387403	0.55024557956778	-11.1973602197574	1.58849760797465e-27	2.75659417115421e-26	51.5651011736884	stable
LITAF	19.9451303280491	37.5311493123772	11.1951946302099	1.62343263871249e-27	2.81511929474503e-26	51.5435913182282	up
ANO5	-0.984934131551624	1.75406679764244	-11.1916294505328	1.68261538715269e-27	2.91557279779822e-26	51.5081870098549	stable
HK3	6.02077478896235	4.75926326129666	11.191040174807	1.6926017713743e-27	2.93069462958715e-26	51.5023360056975	up
COLEC12	6.85180297749319	8.03846758349705	11.1908189063112	1.69636676436851e-27	2.93502981216502e-26	51.5001390607372	up
ADCY5	-3.70386147747581	7.99090373280943	-11.1883408816883	1.73910401850475e-27	3.00673771282496e-26	51.4755374031063	down
SLC37A2	1.88184431655454	2.48599214145383	11.1872294020006	1.75861891501916e-27	3.03821980485604e-26	51.4645040894752	stable
EFNB2	4.55373715150322	6.15410609037328	11.184573367635	1.80613774069146e-27	3.11799935931981e-26	51.4381419232224	up
MLX	5.40579742701978	19.0021021611002	11.1843895246532	1.80947365066585e-27	3.12144264823166e-26	51.4363173913078	up
TIFA	1.38323903704304	1.64944990176817	11.18367344144	1.82252572856908e-27	3.14162935033564e-26	51.4292109156103	stable
MAGOH	17.137604457362	40.2639980353635	11.1828916652186	1.83688197918902e-27	3.16403260826852e-26	51.4214529016531	up
TOM1L2	-10.5325346132616	31.188163064833	-11.1824498727993	1.84504450328007e-27	3.1757419109342e-26	51.4170689290758	down
RP11.686D22.8	0.381448951470025	0.531129666011788	11.1815536048411	1.86171471986563e-27	3.2020667587578e-26	51.4081755424367	stable
RP11.57H14.4	-0.966293920340286	2.66849705304519	-11.1808320111895	1.87524469679378e-27	3.22295563804196e-26	51.4010157983345	stable
CPLX2	-57.474772943951	55.1405599214145	-11.1802355481497	1.8865021480737e-27	3.23991081090946e-26	51.3950978881867	down
AMER2	-12.1545278044751	20.1902161100196	-11.1788903729565	1.91213752762805e-27	3.28151566411744e-26	51.3817524062411	down
PLBD1	2.41466131690578	2.30340864440079	11.1754866499923	1.9785589416119e-27	3.39300258881729e-26	51.3479896688041	up
CASQ1	-5.28844633062758	7.38309430255403	-11.1749323372042	1.9895908769711e-27	3.40940863755482e-26	51.3424920028513	down
PHTF1	3.56433569942526	7.57471512770138	11.1719254599534	2.05050689829534e-27	3.51121015674988e-26	51.3126735467972	up
KCNE4	5.35670507223721	4.97019646365422	11.170505077747	2.07992293059775e-27	3.55896224396619e-26	51.2985901462364	up
TMED10	41.3432917626805	93.672652259332	11.1647949029381	2.20246975958692e-27	3.76588345153176e-26	51.2419866153131	up
LGALS1	732.634376575305	820.270058939096	11.162811837867	2.24668482972515e-27	3.83866392603039e-26	51.2223342736862	up
PCDH12	1.86551299420635	3.21036345776031	11.1591562576529	2.33051369941007e-27	3.97897170205221e-26	51.1861143087674	stable
TNFRSF10D	1.02351096392192	1.23725933202358	11.1590003062346	2.33415821338787e-27	3.98227241816343e-26	51.1845693277972	stable
MXRA7	28.78555722816	60.3881041257367	11.1549514037795	2.43078602797889e-27	4.14408949868841e-26	51.1444635241296	up
WDFY3.AS2	-2.38130602098991	4.06848722986248	-11.1535751594118	2.46452677955037e-27	4.19853606785627e-26	51.130833927576	down
TMED5	8.79516545274188	17.3275245579568	11.1482672154262	2.59907230810652e-27	4.42450707256377e-26	51.0782791586507	up
MKNK2	13.9056937898772	31.3997151277014	11.1481480175191	2.60217601715029e-27	4.42655249233219e-26	51.0770991861943	up
SLC6A6	3.21968959035345	4.16917485265226	11.146916322913	2.63446355131873e-27	4.47820316309263e-26	51.0649068838505	up
BSN	-2.56389926546934	3.37635559921415	-11.1429971130124	2.73987197530993e-27	4.65398253557937e-26	51.0261183993457	down
GEM	9.63368793833494	11.2903634577603	11.1411379199385	2.79132996921239e-27	4.73793141601324e-26	51.0077216621432	up
PPP2R2C	-15.6474232371071	17.7286345776031	-11.1410494296264	2.79380295416852e-27	4.73867263458131e-26	51.0068461092708	down
CLVS2	-1.38189237176592	1.43441060903733	-11.1399071582242	2.82592132055562e-27	4.78965878009103e-26	50.995544580142	stable
CHSY1	4.97265708650322	8.34084479371316	11.1396374154452	2.83355930725197e-27	4.79910907125623e-26	50.9928759018416	up
HELZ2	4.01526179475599	6.21917485265226	11.1377991651477	2.88615962019645e-27	4.88464149247939e-26	50.9746906663921	up
WIPF1	7.13916924312079	16.2027603143418	11.1331807324858	3.02263070045351e-27	5.11189237138471e-26	50.9290123057971	up
ENTPD1	3.90543050907646	9.05335952848723	11.12650450318	3.23131001672185e-27	5.46084352934889e-26	50.8630075967845	up
CTD.2380F24.1	-2.38173959865214	2.48081532416503	-11.1246015937321	3.29336708422212e-27	5.56167963838411e-26	50.8442001039885	down
UBE2QL1	-4.73372869841784	5.6348231827112	-11.1208149104228	3.42039973664022e-27	5.77201756862615e-26	50.8067817297061	down
TCEAL5	-15.1428325941708	29.8243025540275	-11.1202751487931	3.4388991437845e-27	5.79903057789921e-26	50.8014488489426	down
CLU	4569.83629434493	7861.20788801572	11.1176772483911	3.52933717028984e-27	5.94722703039934e-26	50.7757842526467	up
SLC25A45	1.70971228630871	3.35002946954813	11.1147492182723	3.63410148106391e-27	6.1193325300896e-26	50.7468639354382	stable
MAPK8IP2	-39.0307473067852	50.5840864440079	-11.1146338287573	3.63829274788684e-27	6.12026872507681e-26	50.7457243487977	down
CSPG5	-57.0030751089445	94.7081827111984	-11.1145891344731	3.63991745756792e-27	6.12026872507681e-26	50.7452829506152	down
CALN1	-3.54272652531872	3.49500982318271	-11.1101656829129	3.80433335345831e-27	6.39210407713561e-26	50.701604067518	down
KLHDC7B	0.375818038652602	0.384607072691552	11.1085801051023	3.86504621529792e-27	6.48942932728701e-26	50.6859507671805	stable
PPFIA2	-4.52000833728969	7.13781925343811	-11.1046113791927	4.02126263275633e-27	6.7468495116707e-26	50.6467779781952	down
MAPK10	-11.9515288504962	28.6214341846758	-11.1002834074962	4.19877335550995e-27	7.0396004867487e-26	50.6040717894998	down
TRAM2	2.21250967858976	3.25000982318271	11.0960266393455	4.38095011754195e-27	7.33974731355786e-26	50.5620809137564	up
ATP7A	0.573198894537141	1.51093320235756	11.0954098450872	4.40799014736275e-27	7.37973659850926e-26	50.5559975947445	stable
COL5A2	14.5131628820775	11.866463654224	11.0897578603839	4.66361770542325e-27	7.80208825470197e-26	50.5002655259301	up
CPVL	20.3925647973383	25.1613064833006	11.0874289021154	4.77318588129316e-27	7.97965579336014e-26	50.4773070256464	up
IQSEC3	-8.4498646348383	8.39632612966601	-11.080940893087	5.09208528863505e-27	8.50667026215551e-26	50.4133691835954	down
ZNF585A	2.42661664292855	7.39220039292731	11.0793005089166	5.1760096233811e-27	8.64066857573182e-26	50.3972082175217	up
BAX	46.3006391922092	108.370373280943	11.0786534540592	5.20949033422411e-27	8.6903261338874e-26	50.3908339876267	up
SHISA5	32.1658353694076	80.3818565815324	11.078505670772	5.21716723700327e-27	8.69515817279817e-26	50.3893781942601	up
PTCHD2	-8.82154510049137	10.7657170923379	-11.078453887187	5.21985989746854e-27	8.69515817279817e-26	50.3888680847018	down
CYB561A3	4.52733554117114	12.7820530451866	11.0769553934165	5.29837970854309e-27	8.81964193115209e-26	50.3741075368212	up
MAGEE1	-3.15071573316041	4.54261296660118	-11.0757987372789	5.35978860926098e-27	8.91548539857843e-26	50.3627152472835	down
FOXO4	-4.45409391802439	12.5927996070727	-11.0752626831753	5.38848783555204e-27	8.95682145865226e-26	50.3574357889702	down
CHCHD7	8.14604353145976	20.7580353634578	11.0712237482362	5.60968710608504e-27	9.3178464415207e-26	50.3176638018985	up
FAM26E	0.215157617233486	0.265884086444008	11.069017957191	5.73427395811392e-27	9.51799495572532e-26	50.2959478535057	stable
MCF2L2	-2.84305565526851	4.16425343811395	-11.0624216099591	6.12347820938606e-27	1.01567684540715e-25	50.231027249531	down
RUNDC3B	-1.54476256093748	2.74949901768173	-11.0607160704617	6.22830770042773e-27	1.03232869299611e-25	50.2142464340353	stable
KIAA1244	-2.23756925547231	3.85120825147348	-11.0603099692161	6.25352988661641e-27	1.03577148748363e-25	50.2102511000135	down
POU6F1	-5.142941133331	15.1608447937132	-11.0602115973769	6.25965482128012e-27	1.03604855864872e-25	50.2092833085297	down
MGAT3	-4.47062857760435	9.75129666011788	-11.0594682519849	6.30613078999378e-27	1.04299907330452e-25	50.2019704243014	down
KLF6	11.020996614906	18.0251669941061	11.0580382185837	6.39650614819241e-27	1.05719527396723e-25	50.1879031240179	up
RNASET2	62.0461245112457	101.027445972495	11.0577753920548	6.41325564317559e-27	1.05921129930688e-25	50.1853178433135	up
IRAK2	1.14781474233529	1.73717092337917	11.0562162062796	6.5135192946597e-27	1.07500785465267e-25	50.1699819773148	stable
FBLIM1	11.093883208467	10.5698428290766	11.0557146570797	6.54610118094716e-27	1.07961956471879e-25	50.1650491917311	up
PVRL1	-4.96029006820367	12.0753339882122	-11.0554666609669	6.56227137103795e-27	1.08151995095909e-25	50.1626101904854	down
IGFBP2	364.266964724773	277.240609037328	11.0552829826685	6.57427338276659e-27	1.08273118110659e-25	50.1608037720976	up
CROT	4.63504313389456	9.2576326129666	11.051832107137	6.80385775508623e-27	1.11974946123488e-25	50.1268698711808	up
TYROBP	188.094297448249	229.804813359528	11.0448429066947	7.2935162240489e-27	1.1994870392215e-25	50.0581676088918	up
EPB41L4A.AS1	-32.7530758037186	55.3604518664047	-11.0421680970541	7.49003410159376e-27	1.23093632470472e-25	50.0318838580383	down
MYO7A	3.10358704169031	4.2003536345776	11.0388533005453	7.7408811053048e-27	1.27126354411819e-25	49.9993182729182	up
FN1	271.215053362514	211.617701375246	11.0378944521108	7.81498507132192e-27	1.28252833282604e-25	49.9898996807629	up
UNC93B1	14.9381686911613	22.1851178781925	11.0372403066165	7.86594405434701e-27	1.28998156510718e-25	49.9834744981961	up
RP11.706O15.1	-5.21981048105389	9.34937131630648	-11.0360351588497	7.96069241363689e-27	1.30460051519538e-25	49.9716380145776	down
LPP	1.48619900647298	2.67090373280943	11.0356585317311	7.99053449849066e-27	1.30856951663882e-25	49.9679391404263	stable
STAR	-0.748379979697156	0.950117878192534	-11.0318906866096	8.29526261923226e-27	1.35751797758195e-25	49.9309403967283	stable
ORAI3	2.78710599551486	8.19876227897839	11.0302529146552	8.43129099697277e-27	1.37880936606151e-25	49.9148612194685	up
MB21D2	-1.360459322904	2.78422396856582	-11.0298099707428	8.46845957706352e-27	1.38391518832756e-25	49.9105128447163	stable
CAMLG	-14.6196904781204	42.2556090373281	-11.0252366234524	8.86186264519433e-27	1.44718881134258e-25	49.8656243704363	down
C10orf11	2.2618723777101	3.8663163064833	11.0248254157404	8.8981118832432e-27	1.45208949253122e-25	49.8615889869204	up
RP11.290F20.1	0.409366095793914	0.466031434184676	11.0150207361905	9.80739963707776e-27	1.59935526947748e-25	49.7654058662036	stable
CHI3L1	1569.48060661502	922.36373280943	11.0113423949364	1.0171833368283e-26	1.65762418986914e-25	49.7293389791381	up
MKNK1	7.58197462530444	19.8213752455796	11.0059232092115	1.07333745496147e-26	1.7479101409663e-25	49.6762200065692	up
RP11.355I22.7	-4.40778741455243	5.42271119842829	-11.0027879135837	1.1072201951845e-26	1.801826654695e-25	49.6454971595906	down
IGSF6	4.63496937203997	7.17074656188605	11.002059672708	1.1152409631172e-26	1.81361093310275e-25	49.6383620923725	up
LUCAT1	0.751873535667001	0.47943025540275	11.001966356916	1.1162728944552e-26	1.81402140550747e-25	49.6374478414345	stable
PSD4	2.29065988103924	4.2644695481336	10.998520902412	1.15504546149933e-26	1.87571967442784e-25	49.6036956586748	up
SSTR2	-4.16102811133369	4.70734774066798	-10.9977384211203	1.16403558253189e-26	1.88900083968616e-25	49.5960315143879	down
RASAL3	2.36272135311124	4.18165029469548	10.9959327329865	1.18504760987389e-26	1.92175908915508e-25	49.5783470356031	up
NBEA	-2.42775796384859	4.65006876227898	-10.9954925970424	1.19022611004242e-26	1.92881279991624e-25	49.5740367953442	down
GNG12	12.02267248733	12.8514538310413	10.9952033221548	1.19364185709284e-26	1.93300206377227e-25	49.5712040075254	up
C1orf95	-4.34004851839416	6.25985265225933	-10.9934276035364	1.21482376138527e-26	1.9659362831152e-25	49.5538161775754	down
ABRACL	5.0818951508625	10.068673870334	10.9929752281397	1.22027937056686e-26	1.97339271942052e-25	49.5493868724583	up
GCH1	0.747590137295089	1.15187622789784	10.9927683206405	1.22278275867147e-26	1.9760678872947e-25	49.5473610442723	stable
KIAA1161	-4.44329670329669	8.20422396856581	-10.9911372178331	1.24269696028501e-26	2.00685641657131e-25	49.5313919916262	down
NEU1	6.58964632136395	21.1495481335953	10.9874807099554	1.28851715241714e-26	2.07940933799578e-25	49.4956003063122	up
RP11.63P12.6	0.232019554032199	0.296532416502947	10.9869456234107	1.29536162793515e-26	2.08900626775322e-25	49.490363403689	stable
KCTD9	2.19125121102993	4.2999115913556	10.9841676853546	1.33147961135539e-26	2.14576606896477e-25	49.4631788940552	up
RP3.466P17.1	-0.754484728478407	1.24330058939096	-10.9813618189713	1.3689756450634e-26	2.20466659074535e-25	49.435726572905	stable
CHST14	4.28517853765482	10.3005500982318	10.9786977826003	1.40554597514126e-26	2.26199587742131e-25	49.4096670107944	up
IFRD1	10.6308748364385	27.4779371316306	10.9738855670984	1.47408072440188e-26	2.37065186852496e-25	49.3626066083921	up
FRMPD1	-0.690513939871159	0.993457760314342	-10.9735453719626	1.47904942864267e-26	2.37699994847676e-25	49.3592803313326	stable
DHDDS	5.07338347286714	16.15057956778	10.9725269488237	1.49402358164129e-26	2.39940805854896e-25	49.3493231271343	up
ZCCHC9	3.42381033437935	10.0706385068762	10.9636129117258	1.63168165747096e-26	2.61868026558667e-25	49.262200935192	up
LETMD1	-8.71661062155266	29.5959233791749	-10.9612362852393	1.67046315833207e-26	2.6790729260886e-25	49.2389821652071	down
ALG3	5.84940739625671	18.2955992141454	10.9600266141158	1.69055248202957e-26	2.70942471138499e-25	49.2271656442017	up
BIN3	4.82104679303835	15.6637328094303	10.9566519879811	1.74787265040469e-26	2.79936300396198e-25	49.1942064616852	up
RP11.1024P17.1	0.099455876052293	0.138064833005894	10.9521862444383	1.82670240034801e-26	2.92360327087336e-25	49.1506028843586	stable
TBC1D2B	2.52043666554731	6.98311394891945	10.9519012826577	1.83185071723293e-26	2.92982804403626e-25	49.1478209892653	up
ARSJ	2.44788753922579	2.01888015717092	10.951652131627	1.83636385500918e-26	2.93502907073617e-25	49.1453887377873	up
SCN2B	-4.0015015613119	4.52178781925344	-10.9515532998717	1.83815715632431e-26	2.93587887335779e-25	49.1444239387547	down
THBD	3.49242024571846	2.70361493123772	10.9493406298897	1.87876438841311e-26	2.99867805780256e-25	49.1228255737898	up
GDAP1L1	-58.4195543409875	58.9064833005894	-10.9491173690534	1.88291084340876e-26	3.00323634249248e-25	49.1206464660173	down
CPT2	2.02600389073519	6.58751473477407	10.9471899351487	1.91908751643889e-26	3.05884147911298e-25	49.1018354592518	up
B3GNT1	-25.7583251311386	69.5637328094302	-10.9436597973267	1.98714444689759e-26	3.16514978944242e-25	49.0673894528142	down
LRP4	-20.1694284710723	36.1748526522593	-10.9405276275181	2.04953216164278e-26	3.26228884634672e-25	49.0368340290972	down
FCGR2B	9.38845787159802	6.48781925343811	10.9352187934671	2.15974761689835e-26	3.43537161946969e-25	48.98506022623	up
GCLM	3.09154290037324	4.48776031434185	10.9309744610597	2.25207969027946e-26	3.57979142571676e-25	48.9436821098527	up
CSTA	4.08063911501214	3.09831041257367	10.9308913349648	2.25392662169721e-26	3.58028166645159e-25	48.9428718376997	up
CD274	1.32272312864515	1.31891944990177	10.9305586190308	2.26133411508378e-26	3.58959796671996e-25	48.9396287356173	stable
HLA.B	336.909904970337	359.186001964637	10.9303859946196	2.26518689416656e-26	3.59326272761758e-25	48.9379461339648	up
RBBP8	6.37970792467104	12.7727996070727	10.9273723181095	2.33350845869768e-26	3.69911957372982e-25	48.9085746559889	up
LRTM2	-2.82988536226682	2.80014734774067	-10.9270341636433	2.3413011165113e-26	3.70894610499213e-25	48.9052793802703	down
SIRPB2	1.03069724444856	1.21169941060904	10.9170786881513	2.58266803455832e-26	4.08588209775498e-25	48.808300490332	stable
SLFN5	1.29754775607252	2.09540275049116	10.9170752128522	2.58275646332241e-26	4.08588209775498e-25	48.8082666487142	stable
MMP24	-3.63381164673052	4.80960707269155	-10.9141911281165	2.65718789434598e-26	4.20077578052482e-25	48.7801850640226	down
THRAP3	8.07891387502555	25.8184184675835	10.9129180029861	2.69071808533138e-26	4.25089616861824e-25	48.7677908381386	up
RERGL	-2.44617229626713	3.79438113948919	-10.9120356685231	2.71420216038244e-26	4.28508809187651e-25	48.7592017372438	down
RFESD	0.626576963605413	1.46068762278978	10.9108859318551	2.74510895310912e-26	4.33094443713915e-25	48.748010427316	stable
CTDSP1	10.4224686097183	41.5236542239686	10.909755010409	2.77585078489249e-26	4.37647856471768e-25	48.7370031692284	up
MGAT5B	-6.52467474920583	9.30795677799607	-10.9096553516133	2.77857614003803e-26	4.37780943499154e-25	48.7360332333848	down
ITPRIPL2	3.01192641569881	3.97671905697446	10.9076356152616	2.83438562762781e-26	4.46271907581372e-25	48.7163775227281	up
TNFSF8	0.979698159234512	1.08966601178782	10.9051761691371	2.90384982044075e-26	4.56899859171579e-25	48.6924465155042	stable
ACTB	1150.16624991798	2753.21814341847	10.9035136809249	2.95175957585156e-26	4.64124304659741e-25	48.676272515768	up
MREG	3.6641130629118	4.92618860510806	10.9016078924024	3.00764684820908e-26	4.72592503745264e-25	48.6577338938739	up
ATP2B2	-7.6470531540816	9.87000982318271	-10.901049015337	3.02423423132047e-26	4.74878237497022e-25	48.6522978837255	down
METTL7B	31.2352142413259	24.2396463654224	10.8964935873475	3.16286987440681e-26	4.96312507399332e-25	48.6079969696786	up
BMP2	-9.23040073028481	11.527141453831	-10.8956199598113	3.19016922763183e-26	5.00258949435446e-25	48.5995027328383	down
TMOD2	-9.04146678400628	18.2786149312377	-10.8947658934438	3.21708342468806e-26	5.04139719703137e-25	48.5911992083275	down
PTGR1	7.6894330257028	15.9852455795678	10.8932080860878	3.26675647204829e-26	5.11579339576283e-25	48.576054998241	up
WASF1	-11.0195865321893	20.0842632612967	-10.8931146386358	3.2697602759543e-26	5.11705389251732e-25	48.5751466040756	down
SUSD1	2.23738552631071	5.65541257367387	10.8921102462479	3.30221940799324e-26	5.16437821528298e-25	48.565383385899	up
RASSF1	5.08650698441006	16.2105206286837	10.8908413143891	3.34368543983386e-26	5.22571550506203e-25	48.5530497229534	up
RP11.122C5.1	0.246373356183682	0.228025540275049	10.8877776901147	3.44594108650136e-26	5.38191241771632e-25	48.523276831201	stable
DUSP5	3.18817258961622	3.91619842829077	10.8871411126889	3.46757476365649e-26	5.41206789571094e-25	48.5170912795182	up
C1GALT1C1	2.8313135091112	8.1115815324165	10.88087514426	3.68784767093018e-26	5.75200423258822e-25	48.4562208186162	up
SRGN	49.6470970792468	52.0180648330059	10.8781889960118	3.78647861613727e-26	5.90188505533358e-25	48.4301348380403	up
KANK2	12.5209277936676	20.0159626719057	10.877902345998	3.79715734427436e-26	5.91456817661369e-25	48.4273513955819	up
APOL4	4.89440687517611	4.63615913555992	10.8757789537629	3.87719777938697e-26	6.03520197485713e-25	48.4067345380757	up
AC145676.2	0.276080122897826	0.273153241650295	10.8751288069231	3.902038092029e-26	6.06980805077586e-25	48.4004226408286	stable
TGFBR1	5.2598190113364	9.89413555992141	10.8667583785444	4.23631809975276e-26	6.58539468933511e-25	48.3191856745786	up
FAM126A	4.26880031805217	6.73145383104126	10.8666354240986	4.24143449119226e-26	6.58894673194493e-25	48.3179927415776	up
RP11.415J8.3	1.16637563349892	2.21400785854617	10.865097621187	4.30594620490378e-26	6.68470140989433e-25	48.3030735172306	stable
MYL12B	38.9575034063232	122.713271119843	10.8635594783704	4.37144647305108e-26	6.78186205829144e-25	48.2881526659813	up
CCRL2	1.48583533080899	1.88962671905697	10.8633691791245	4.3796186256979e-26	6.7900136601343e-25	48.2863067723226	stable
OLFML2A	2.59464649505745	2.88116895874263	10.8593024993027	4.55792761907905e-26	7.06175323725623e-25	48.2468662853862	up
CBLN2	-4.12014003558788	3.54027504911591	-10.8591901944129	4.5629527010375e-26	7.06483515008941e-25	48.2457772679149	down
KCNJ10	-17.0494897655909	37.9909233791749	-10.8590701576809	4.56832982512812e-26	7.06845767024977e-25	48.2446132848309	down
MGAT2	3.3270625335325	8.18717092337917	10.856860947528	4.66842367838595e-26	7.21853072556276e-25	48.2231926330942	up
ZNF98	-0.869268750217119	1.01225933202358	-10.8565748671125	4.68154347884154e-26	7.23401051103064e-25	48.2204190301515	stable
SLCO2B1	16.8810970869664	34.6039390962672	10.8527615778624	4.85995855191754e-26	7.50471768159742e-25	48.1834540037151	up
TMEM217	0.812906857806753	1.15830058939096	10.8523301484051	4.88056443300141e-26	7.5315394509533e-25	48.1792724867821	stable
SDCBP	29.9864229553377	78.5684086444008	10.8521999638639	4.88679930820075e-26	7.53616346594697e-25	48.1780107330785	up
PANK1	-1.43481154251439	3.06555009823183	-10.8493887146403	5.02338300258608e-26	7.74166528829011e-25	48.1507669173962	stable
RP11.218E20.3	0.35736599543765	0.391620825147348	10.8482352682267	5.08051316319544e-26	7.82452824756592e-25	48.1395904848411	stable
ERP44	2.33601612647978	6.8659626719057	10.8467030522879	5.15740237337312e-26	7.93769250203478e-25	48.1247453823708	up
TNFAIP8L2	4.60168922752696	7.25591355599214	10.8425554714975	5.37137929925131e-26	8.26155767831311e-25	48.0845692566241	up
SUSD2	3.29614759318658	3.05580550098232	10.8409522699591	5.45643123412695e-26	8.38683033351177e-25	48.069042879182	up
MEGF11	-7.90065914766653	11.1091453831041	-10.8408635809619	5.46117513055572e-26	8.38858128469717e-25	48.0681840141326	down
SLC39A7	20.9672173137716	63.86721021611	10.8397242057239	5.52248470340852e-26	8.47715973172953e-25	48.0571507889048	up
CXXC4	-2.77616299401337	4.64371316306483	-10.8362946340225	5.71118322234027e-26	8.76103788840345e-25	48.0239458175902	down
SCAPER	-3.49831737282739	10.4734872298625	-10.8336356077504	5.86187844184011e-26	8.9862828208209e-25	47.9982069625499	down
PALLD	11.6239321514453	22.3000294695481	10.8308690524553	6.02285810567996e-26	9.22698689778001e-25	47.971432558568	up
C14orf132	-16.9611111754421	33.1219253438114	-10.830661396505	6.03511670793001e-26	9.23968427041048e-25	47.9694231067159	down
CTC.378H22.1	0.214745384576786	0.253428290766208	10.8281647684749	6.18445404447085e-26	9.4620927066983e-25	47.9452660448634	stable
CKAP4	8.09033785322514	17.0645972495088	10.8254403754075	6.35160308383846e-26	9.71144253377168e-25	47.9189101914917	up
RP11.698N11.4	-0.816943611358789	2.0005304518664	-10.8222523488314	6.55289887940387e-26	1.00126401722001e-24	47.8880758075617	stable
RNF130	19.692826302605	60.5534577603143	10.8205169094846	6.66512541163986e-26	1.01774365783643e-24	47.8712937773217	up
RP11.122G18.5	-1.27270491012325	3.37830058939096	-10.8202570778917	6.68209148420968e-26	1.01966525199373e-24	47.8687813397285	stable
TMEM179B	7.55420037286209	27.2296561886051	10.8193384843659	6.74241676408108e-26	1.02819646472432e-24	47.8598993970926	up
OLIG2	-78.7375225126122	134.884950884086	-10.8170042305467	6.8981536561955e-26	1.0512569334206e-24	47.8373320288617	down
NSUN7	0.87942001798693	0.879469548133595	10.8155992490107	6.99360729999747e-26	1.06510625312985e-24	47.8237506471095	stable
RP11.38L15.3	-3.31684074618743	4.93103143418468	-10.8139483130763	7.1074476258897e-26	1.081735864631e-24	47.8077935119264	down
RASL10B	-4.89037008302552	10.9775147347741	-10.8128890566597	7.18145543551398e-26	1.09228529045651e-24	47.7975562771081	down
MRC2	55.0584924173123	48.5049901768173	10.8116321609312	7.27026476941876e-26	1.10507074754503e-24	47.7854099789994	up
MARCH11	-1.38501267962806	1.39735756385069	-10.8112556114709	7.29708248587264e-26	1.10842301911712e-24	47.7817713254609	stable
AMN1	-3.88912203707778	9.99936149312377	-10.8096748761975	7.4107373485846e-26	1.12495282999943e-24	47.7664975412805	down
FZD7	5.99952489028357	7.28525540275049	10.8095109395068	7.42262449570295e-26	1.12602278122232e-24	47.7649136116563	up
HPCAL4	-12.366668673792	13.5507072691552	-10.8074037798519	7.57711159118097e-26	1.14870986213923e-24	47.7445562739038	down
NRP2	12.1746991820965	17.5715520628684	10.8033772909755	7.88124523533514e-26	1.19403943926747e-24	47.7056649874845	up
CHST2	12.4527515757864	15.5181728880157	10.7999402921207	8.15041804135964e-26	1.2340167744989e-24	47.6724765952253	up
MGST1	46.6294664520588	76.9579960707269	10.7996199395358	8.17596699936191e-26	1.23708015632088e-24	47.6693836292648	up
RNF112	-14.412438580036	30.1480058939096	-10.7993108958899	8.200689372804e-26	1.24001457046473e-24	47.6663999187306	down
DRAM2	7.76131223535861	19.8842337917485	10.7976036386442	8.33860701740375e-26	1.26005015520781e-24	47.6499181555091	up
HEXA	23.2743233092864	56.5369155206287	10.7975259815267	8.34493485736049e-26	1.26018805363813e-24	47.6491685073185	up
PRKCE	-3.68677833231047	5.99720039292731	-10.7961727869336	8.45596736237231e-26	1.27612721458992e-24	47.6361063877361	down
RALGPS1	-3.22473924740522	9.95576620825147	-10.7959043472883	8.47816708991415e-26	1.27864825890727e-24	47.6335153473521	down
SLC35C1	2.06618572856718	5.35807465618861	10.7935094289064	8.67880272291183e-26	1.30805970314042e-24	47.6104013138777	up
PRMT8	-2.2519237909965	2.41212180746562	-10.7920534350217	8.80307567744519e-26	1.32593122388238e-24	47.5963510946339	down
HTR2A	-1.37608158964323	1.40382121807466	-10.791651943863	8.83765362279688e-26	1.3302783794056e-24	47.5924770030759	stable
PRRT1	-12.6952942561478	20.4912475442043	-10.7906832573248	8.92163662592986e-26	1.34205175127352e-24	47.5831303681339	down
C8orf4	18.1854266492201	15.0848133595285	10.7884190162343	9.12104399116273e-26	1.37116159378778e-24	47.5612858206016	up
CTB.36H16.2	-0.629545656310674	1.45155206286837	-10.7883129469294	9.13049301965194e-26	1.37169595261666e-24	47.5602625929959	stable
SEMA4A	-3.13239971128275	5.87829076620825	-10.7870478971238	9.24393991278894e-26	1.38784339168072e-24	47.5480595470637	down
CHEK2	2.51172554877507	4.48214145383104	10.782016611552	9.70915059768501e-26	1.45674818542055e-24	47.4995375153081	up
ORMDL2	9.66420898034179	22.4391060903733	10.7801595702128	9.88666887682448e-26	1.48242700665324e-24	47.4816326332871	up
RP3.510D11.2	0.62681368859451	0.643310412573674	10.7799122575451	9.91055179237552e-26	1.4850511961389e-24	47.4792483239289	stable
SNAI1	1.41982345017118	1.36974459724951	10.7793061973422	9.96932125176766e-26	1.49289623455525e-24	47.4734055597211	stable
ZDHHC5	4.16317191414135	12.2479469548134	10.7768854242313	1.02075331724679e-25	1.52758523766239e-24	47.4500705349898	up
LMAN2	35.0509761576675	81.4953536345776	10.7733451471694	1.05661160305114e-25	1.5802319161056e-24	47.415951553867	up
AJUBA	1.66680693384593	2.47290766208251	10.7717403933952	1.0732747823909e-25	1.60412186647519e-24	47.4004888706651	stable
S100PBP	2.86707457628427	8.71960707269155	10.7704819881335	1.08652384908618e-25	1.6228816747166e-24	47.3883647252067	up
AP001469.9	-0.728197408492459	1.37831041257367	-10.7688880637185	1.10353868121858e-25	1.6472385279434e-24	47.3730096248165	stable
SLC17A9	1.82728262254079	2.32312377210216	10.7653254487267	1.14253105619169e-25	1.70434873132288e-24	47.3386956339421	stable
CTC.1337H24.1	1.23258205089607	1.30864440078585	10.758161221233	1.22513015484112e-25	1.82639358317154e-24	47.2697193500947	stable
PEA15	-282.083474295287	671.934587426326	-10.7578672344703	1.22864339126241e-25	1.8304584096074e-24	47.2668896617707	down
RARRES3	45.1940946127986	69.0022495088409	10.7569201460673	1.24002954111542e-25	1.84623976015976e-24	47.2577741419999	up
GBP1P1	0.791112989574528	0.672573673870334	10.7555367703057	1.25684932126633e-25	1.87008571324736e-24	47.2444605975401	stable
CAMK2N2	-18.5062000486341	26.1949017681729	-10.7548272446093	1.2655637503186e-25	1.88184882004244e-24	47.2376326829769	down
CSDC2	-15.4458546686892	20.8028388998035	-10.7545397349937	1.26911200795842e-25	1.88591989381867e-24	47.2348660195823	down
TTC39A	0.891094616658368	1.31003929273084	10.7541599780157	1.27381386169873e-25	1.89169893909324e-24	47.2312117632809	stable
TNFAIP3	5.25206899879187	5.27546168958743	10.7529082390823	1.28943467280963e-25	1.91367565503525e-24	47.2191674839848	up
NCAM1	-56.0840018218523	139.145952848723	-10.7512203496052	1.3107997743799e-25	1.94414413955351e-24	47.2029283121739	down
DOK2	2.44805741150314	2.45299607072692	10.7496268450165	1.33129247349779e-25	1.97328071023995e-24	47.1875990763219	up
ARMCX6	10.9685357634989	30.689626719057	10.7409212899122	1.44899079926968e-25	2.14636950285198e-24	47.1038850517746	up
MIR24.2	4.04128093192371	5.34005893909627	10.7407239290685	1.45177549492403e-25	2.14912643399345e-24	47.1019878232115	up
TMEM132D	-1.05346113317663	1.03164047151277	-10.7404311473046	1.45591633556865e-25	2.15388614399352e-24	47.0991733650068	stable
TSPYL4	-9.55730983452796	22.2811001964637	-10.740256694527	1.4583892091487e-25	2.15617377929475e-24	47.0974964109798	down
C22orf39	-8.30335483273307	29.0794106090373	-10.7400766154136	1.4609462089157e-25	2.1585828081065e-24	47.0957653956613	down
PLCB2	12.0706799908907	21.2703143418468	10.7360173443954	1.51978048635012e-25	2.24408703666584e-24	47.0567516688762	up
ACAA2	8.30444589832365	19.1569253438114	10.7358401443798	1.5224016774865e-25	2.24653198711404e-24	47.0550488635572	up
TRIB1	3.88759156544194	7.33838899803536	10.7340090167512	1.54975236707853e-25	2.28544279684947e-24	47.0374539335375	up
CACNB4	-1.90776093593797	3.56616895874263	-10.7304398418098	1.60447284936575e-25	2.36464139820078e-24	47.0031653257982	stable
FABP5	109.343400996615	97.6379567779961	10.7261403318253	1.67294216285803e-25	2.46398968809298e-24	46.961872530531	up
LINC00339	2.42550361475546	6.14056974459725	10.7210108882371	1.75843075470636e-25	2.58826325697481e-24	46.9126262230488	up
B3GAT1	-21.1160482404845	51.1768467583497	-10.7204641319016	1.76779500692193e-25	2.60040187143365e-24	46.9073780790018	down
CARD11	1.04087213453915	2.37643418467583	10.7169832755519	1.82858282822197e-25	2.68812071987072e-24	46.8739714172001	stable
SLCO1A2	-6.03507594267342	7.20594302554028	-10.7163603996282	1.83967718132763e-25	2.70272270749212e-24	46.8679944298461	down
SLC8A2	-6.61038563824654	6.68141453831041	-10.7150278838621	1.86363611498184e-25	2.7361940714033e-24	46.8552088153874	down
SUGT1P3	-0.223202715794918	0.415392927308448	-10.7142725347332	1.87735472612419e-25	2.75459784562648e-24	46.8479617313923	stable
AC026806.2	0.891385495431862	1.36705304518664	10.7122504290009	1.91457538182345e-25	2.80744068748667e-24	46.82856294313	stable
EXT2	5.91154845856641	16.8729273084479	10.711926139628	1.92061230494794e-25	2.81451945519165e-24	46.8254521896942	up
C11orf45	0.386648641137577	0.712779960707269	10.7100704896248	1.95552193988416e-25	2.86387357224948e-24	46.8076532656412	stable
RP3.525N10.2	-17.4933300138569	33.6031237721022	-10.7046336407023	2.06147030908106e-25	3.01618603356927e-24	46.7555185281506	down
PCK2	2.91693017905874	6.41363457760314	10.7046013245509	2.0621167888826e-25	3.01618603356927e-24	46.7552087068933	up
PINLYP	7.59347830953734	10.4401964636542	10.7045168492282	2.06380765574748e-25	3.01676306261932e-24	46.7543988289904	up
TANK	6.18283931032088	19.1891552062868	10.7012389356171	2.13049223840197e-25	3.11228404769944e-24	46.7229768988714	up
PPM1L	-2.88297923011306	5.84405697445972	-10.6974823631663	2.20954754662795e-25	3.22574535492967e-24	46.6869759945502	down
ZFYVE20	-4.7113814425827	12.5034675834971	-10.6970732014644	2.21833206147361e-25	3.236539523671e-24	46.6830554241836	down
ELL	1.47808995009206	5.05154223968566	10.6969913910379	2.22009264761196e-25	3.23707869690338e-24	46.682271534422	stable
AP1S2	15.4186741393486	29.1259921414538	10.6947279557321	2.26935626436514e-25	3.30683717144904e-24	46.660585682618	up
ZBTB8OS	7.55177962536234	22.0416208251473	10.6938031956698	2.28979444135581e-25	3.33453106663274e-24	46.6517266584722	up
TLR6	0.569766362895972	0.871650294695481	10.6915373947646	2.34064644594175e-25	3.40645299834336e-24	46.6300233004048	stable
FAM78B	2.21431041736627	3.01165029469548	10.6909119639106	2.35487949017676e-25	3.42502503849396e-24	46.6240331504219	up
CNTNAP2	-4.11751984931122	4.98118860510805	-10.6901431626782	2.37249297726898e-25	3.44848744997042e-24	46.6166702335789	down
TRIM56	3.60729281256152	5.00092337917485	10.6893989251532	2.3896682336613e-25	3.47128398661249e-24	46.6095429687982	up
SH3GL3	-7.28959575724591	10.2632612966601	-10.6870905454068	2.44372905616096e-25	3.5475994301885e-24	46.5874390560939	down
NOTCH3	8.65929198655227	13.9753929273084	10.684633403579	2.50260783139284e-25	3.63080965363734e-24	46.5639148517601	up
DGCR2	-19.049668592735	52.5995972495088	-10.6840897361407	2.5158243812494e-25	3.64771022903768e-24	46.5587104666382	down
RP11.158M2.5	-0.675853587929457	0.818958742632613	-10.6751518955211	2.74330395885805e-25	3.97505768534158e-24	46.4731811439637	stable
FBXL16	-47.9757463225219	50.9830353634578	-10.6728584450082	2.80489422502661e-25	4.06177308715584e-24	46.4512435169715	down
RP11.420L9.5	2.18883837623563	3.73538310412574	10.6693464654761	2.90187751494835e-25	4.19960147079372e-24	46.4176575359915	up
IGFBP5	94.8363056157049	82.6010707269155	10.6683640593526	2.9295973692889e-25	4.23708268369931e-24	46.4082641068968	up
SNX8	8.62432300049788	21.2306581532416	10.6660810089802	2.9950356780574e-25	4.32903573068782e-24	46.3864370304952	up
SLC12A5	-23.1420660267025	25.5675638506876	-10.6651091511417	3.02332998634774e-25	4.36721987040957e-24	46.3771467259422	down
ARHGAP44	-3.35881849797551	4.14194499017682	-10.6636010110265	3.06776350835755e-25	4.42865537239383e-24	46.3627312623552	down
LMO3	-14.1971318179537	23.3828683693517	-10.662165085076	3.11067149628962e-25	4.48781378736242e-24	46.3490075650567	down
HDDC2	-21.4795016925471	73.5006090373281	-10.6575689138241	3.25205757858155e-25	4.68888673551247e-24	46.3050901018246	down
FAM149A	-3.80965311471107	9.7641257367387	-10.6563735769072	3.28986150477846e-25	4.74045616580183e-24	46.2936708615596	down
CNN2	11.0929482740653	12.8858742632613	10.6560029080771	3.30167268761861e-25	4.75453125702802e-24	46.2901300119895	up
PDZD4	-89.8723474102294	127.212858546169	-10.6516690711975	3.44293025339231e-25	4.95488125706199e-24	46.2487379139911	down
RP11.279F6.1	-1.45756836770536	1.94728880157171	-10.6512105089968	3.45822312638287e-25	4.97381399097996e-24	46.2443590127654	stable
CPE	-227.024139078343	385.774322200393	-10.6504463982537	3.48385581952106e-25	5.0075854710361e-24	46.2370627023619	down
ANGPT2	5.77661401822623	5.82028487229862	10.6501917874045	3.49243875019927e-25	5.01682358986957e-24	46.2346315771919	up
CYFIP2	-34.0718224697677	60.6000294695481	-10.6472732851695	3.59233302495186e-25	5.15713644809715e-24	46.2067678770728	down
RP11.347E10.1	1.03414633487342	0.865589390962672	10.646303676355	3.62614421161884e-25	5.20246621137991e-24	46.1975121188529	stable
SOCS1	2.46927033275821	2.79729862475442	10.6434762539256	3.72655288109048e-25	5.34322933431032e-24	46.1705257594319	up
OSTM1	4.64614261397191	12.7350196463654	10.6389453638207	3.89323949407862e-25	5.5787916420384e-24	46.1272925741449	up
RP3.477O4.14	0.449755362305415	0.597986247544204	10.6384391442508	3.91231626133543e-25	5.60267764415612e-24	46.122463203596	stable
SCP2	25.6031461688996	73.3650491159135	10.6368793863401	3.97168055503161e-25	5.68419300099266e-24	46.1075841567696	up
FCGR2C	9.87335537311301	7.19757367387033	10.6343321004742	4.07055794440054e-25	5.82212378144714e-24	46.0832885012578	up
CRHR1.IT1	-5.49934895803178	15.3811493123772	-10.6338505156608	4.08952423323317e-25	5.84565838031752e-24	46.0786957353319	down
PRDX6	36.0799908135419	89.1729469548134	10.6327241947395	4.13422529812291e-25	5.90592737339584e-24	46.0679549151148	up
FRRS1L	-3.27215847026174	4.06426326129666	-10.6296287845162	4.25958785158763e-25	6.08128030026354e-24	46.0384411498878	down
RASGEF1C	-4.27429910798719	7.51633595284872	-10.6281156821493	4.32223321788079e-25	6.16693373472126e-24	46.0240166922383	down
NMNAT1	1.28150183150183	4.03109037328094	10.6268278260864	4.37627261405597e-25	6.24021078441768e-24	46.0117408081766	stable
RGR	-9.5338429501654	8.83971512770137	-10.6249058120347	4.4581711335604e-25	6.35309861904984e-24	45.9934223215673	down
GGACT	1.42631348981191	2.30058939096267	10.6229508562276	4.54303354799044e-25	6.47006938159642e-24	45.9747925877461	stable
PALMD	2.37848851885732	4.37549115913556	10.6221577227364	4.57791792660759e-25	6.51576318471469e-24	45.9672352105903	up
VDR	0.600261968449535	0.449656188605108	10.6220669103409	4.58192904835914e-25	6.51748599537687e-24	45.9663699329205	stable
TNFRSF10A	0.385557922934109	0.668988212180747	10.6213585991337	4.61333459350301e-25	6.55814962281055e-24	45.9596212127805	stable
SYNGR2	21.4109333132621	40.051699410609	10.6193121776924	4.70527527652803e-25	6.68476562637874e-24	45.9401251299084	up
SIGLEC16	0.319849967384214	0.592779960707269	10.6191681353215	4.71181482019002e-25	6.68997209765967e-24	45.9387529636322	stable
BTNL9	-2.50430130810531	3.84507858546169	-10.6178005819027	4.77435298367611e-25	6.77463221238577e-24	45.9257262139262	down
RP11.1055B8.3	-5.93265299505553	8.73656188605108	-10.6142117115179	4.94241642652712e-25	7.00883440961076e-24	45.8915464941633	down
PLCG2	1.87820350706546	3.15020628683694	10.6141303589342	4.94629336615172e-25	7.01006047038469e-24	45.8907718146973	stable
ARF4	30.1779006627373	72.1110707269155	10.6139601002128	4.95441698746676e-25	7.01729992181004e-24	45.8891505424604	up
COL8A2	2.6156202982125	2.5475442043222	10.6111621077337	5.08983116101521e-25	7.20471173649544e-24	45.8625099082649	up
TMEM154	0.370445080034122	0.428408644400786	10.6100805730008	5.14315275061998e-25	7.27576338356702e-24	45.8522137548854	stable
NAMPT	82.4288182277856	58.3901768172888	10.6094676985638	5.17361422703666e-25	7.31004053933861e-24	45.8463795952646	up
B4GALT5	9.19957198053087	17.4949607072692	10.6094666718597	5.17366540685432e-25	7.31004053933861e-24	45.846369821946	up
PXN	12.2083413039367	29.4374459724951	10.6093010864785	5.18192619298748e-25	7.31726968671187e-24	45.8447936049135	up
STXBP1	-27.8689109801333	39.7633300589391	-10.6088076714042	5.2066195620076e-25	7.34768003805209e-24	45.8400968743145	down
P2RX4	5.07819323984762	13.5076129666012	10.607875791121	5.25357523937649e-25	7.40945147851699e-24	45.8312269476985	up
RBM47	3.12660101051039	2.91633595284872	10.6077258819679	5.26116801429207e-25	7.4156657093029e-24	45.8298001239028	up
DTX2	3.98547528340996	8.04889980353635	10.6046036485178	5.42180518790672e-25	7.63745935398168e-24	45.8000866119869	up
ITPRIPL1	1.27193483018562	1.81620825147348	10.6041386803601	5.44614031676535e-25	7.66709808296712e-24	45.7956622253275	stable
PRDX4	29.1771404640319	60.1988015717092	10.5989765943032	5.72369986171035e-25	8.05297578487675e-24	45.746553019582	up
IL17D	-39.9964556869193	73.5820923379175	-10.5970072643219	5.83324863430493e-25	8.20214676549306e-24	45.7278229549016	down
CBX7	-9.17206583370965	19.1576424361493	-10.5943589024634	5.98385717409076e-25	8.40883697453298e-24	45.7026390893507	down
CERS2	23.4010374907846	56.4035461689587	10.5936417844163	6.025298341313e-25	8.46196244421815e-24	45.6958207200326	up
SNX24	2.72318905190349	9.23295677799607	10.593049255041	6.05975449492418e-25	8.49794728460671e-24	45.690187220389	up
CYP19A1	1.4902191240442	1.3124557956778	10.5930454028816	6.05997914019147e-25	8.49794728460671e-24	45.6901505966354	stable
ULBP2	0.828442547968364	1.23018664047151	10.5930128753825	6.06187636648496e-25	8.49794728460671e-24	45.6898413473684	stable
RP11.391M1.4	-1.77189603862944	4.16221021611002	-10.5905164233138	6.20925882452409e-25	8.69931740550874e-24	45.6661090520862	stable
CHD3	-18.0607930846814	47.6170628683694	-10.588512566084	6.33012811525672e-25	8.86332198376289e-24	45.6470628041868	down
NEURL	-6.41208825947498	7.02686640471513	-10.5867747644778	6.43683782678558e-25	9.00731527763844e-24	45.6305476957484	down
LRR1	1.87083272540596	3.87228880157171	10.5850705595646	6.54321769086221e-25	9.15067421178212e-24	45.6143539792518	stable
OAT	-14.1500271733886	41.1593418467584	-10.5780818136319	6.99802265748164e-25	9.78083995569101e-24	45.5479672651858	down
TREM2	46.1483364019191	67.7526424361493	10.5767295683672	7.08957784412635e-25	9.8993188419532e-24	45.5351262221709	up
PTPN12	12.0777131509165	26.1277701375246	10.576704297203	7.09130012012203e-25	9.8993188419532e-24	45.53488625743	up
HMGCL	7.26273050097078	20.5556876227898	10.5721159826747	7.41098290123066e-25	1.03393874756918e-23	45.4913250917732	up
C1QTNF6	4.11383785515504	5.82028487229862	10.5701854516159	7.54972603352408e-25	1.05266431711287e-23	45.4730012782499	up
RIPK3	1.25894483107339	1.81075638506876	10.5696701720459	7.58719183591949e-25	1.05725473780648e-23	45.4681109079449	stable
TAF13	11.7134995773457	37.1323084479371	10.5660832763694	7.85315546216064e-25	1.09366116552926e-23	45.4340740043135	up
SPATA6	3.4678432666736	6.26374263261297	10.5631112858421	8.08051722173329e-25	1.12465141307988e-23	45.4058790936621	up
SYCE1	-2.4969169397515	2.18472495088409	-10.5609676140655	8.24855444066935e-25	1.14735272198934e-23	45.3855462873066	down
AP001056.1	0.354717902399673	0.559656188605108	10.5591597849639	8.39295753409645e-25	1.16674142637968e-23	45.36840153179	stable
ITGA4	1.7127202337529	1.81528487229862	10.5586554293198	8.43368932696267e-25	1.17170378703133e-23	45.3636188366215	stable
WEE1	6.93360333028404	9.26490176817289	10.5583625707425	8.45743055295936e-25	1.17430111215941e-23	45.3608418062861	up
NUMBL	10.3511158072697	23.3766502946955	10.5579055213433	8.49461484164653e-25	1.17876077507428e-23	45.3565079604674	up
OCIAD2	43.8601084233645	38.3201277013752	10.5548730162465	8.74547340744035e-25	1.21284810288763e-23	45.3277568698317	up
RN7SL138P	1.9528447527183	2.61565815324165	10.5516077541188	9.0238093171002e-25	1.2507031960586e-23	45.2968064193556	stable
SEZ6L2	-21.8713741860528	35.9281041257367	-10.5467791580759	9.45159190868642e-25	1.30921425778001e-23	45.2510516627858	down
TTYH3	27.2156897756266	49.4680550098232	10.5463944363101	9.48652884549636e-25	1.3132719379152e-23	45.2474068428637	up
CCL2	109.103143544197	79.2606679764244	10.544855341612	9.62758177600013e-25	1.33200627532282e-23	45.2328266625183	up
RP11.245J24.1	-1.8805605669357	1.59486247544204	-10.5438822685206	9.71783241047982e-25	1.34369386823693e-23	45.2236094090325	stable
PNP	8.17947621749514	20.472278978389	10.542599499299	9.83809063704768e-25	1.35951429462433e-23	45.2114596590712	up
MN1	-2.27110955430239	3.28327111984283	-10.5419879487484	9.89594148277298e-25	1.36669705783745e-23	45.205667774757	down
RARS	4.81499805077253	18.7115422396857	10.5413081661855	9.96064306445819e-25	1.37481687279363e-23	45.1992299936836	up
AFAP1L1	2.33708025027309	3.58387033398821	10.537736977125	1.03075057446116e-24	1.4218492364129e-23	45.165415041131	up
CCDC18	1.34776074294515	2.29240667976424	10.5375369829467	1.03272813234794e-24	1.42373319714863e-23	45.1635216036794	stable
AP001007.1	3.01252442324097	4.20531434184676	10.5362404948812	1.04563952441889e-24	1.44067953657502e-23	45.1512478502787	up
KCNAB1	-2.18419211276957	3.17084479371316	-10.5318116705778	1.09096500861235e-24	1.50223945061645e-23	45.1093296479829	down
EPSTI1	3.30647876886022	3.74292730844794	10.5310729031971	1.09871314871864e-24	1.51201381926856e-23	45.1023386942179	up
LMO2	24.0425480069632	43.7694990176817	10.530567592905	1.10404422720982e-24	1.51845231745861e-23	45.0975571708912	up
CELSR3	-4.68205510330906	8.15018664047151	-10.5304494164307	1.10529470026511e-24	1.51927424511928e-23	45.0964389467923	down
CHPF	37.6469155502033	63.6210412573674	10.5293051411049	1.11747565497349e-24	1.535110741847e-23	45.0856119636344	up
MYL9	31.3142986062059	37.3579764243615	10.5269698239039	1.1427502236181e-24	1.56890504152311e-23	45.0635184281878	up
SYT9	-1.03743169019249	1.96635559921415	-10.524090659454	1.17469262547918e-24	1.61180849572677e-23	45.0362851774464	stable
SLC1A4	-12.4698419002845	24.1796168958743	-10.5211334137259	1.20842357082096e-24	1.65711401983351e-23	45.0083196015216	down
RP11.153M7.1	0.737910929955187	0.585216110019646	10.5204010739441	1.21692417660429e-24	1.66778813390803e-23	45.0013951104911	stable
SEMA4G	-1.57169081006804	3.85043222003929	-10.5178508022608	1.24699203888833e-24	1.70799009634905e-23	44.9772845512581	stable
ARHGEF9	-6.37620305932212	17.2506876227898	-10.5135830496275	1.29896665244255e-24	1.77813252758769e-23	44.9369472299791	down
SLC35D1	1.35132520447589	2.64347740667976	10.5133471783848	1.30190106343147e-24	1.78110168413367e-23	44.9347182399345	stable
BTN2A2	4.40378319958931	6.17776031434185	10.5084034325123	1.36494106796124e-24	1.8662481546725e-23	44.8880089410911	up
CD8BP	-0.37604364725545	0.384184675834971	-10.5049983719676	1.41011270825508e-24	1.92687802899613e-23	44.8558476487618	stable
TRIM6	0.606258216669174	0.93516699410609	10.5041056549773	1.42219892245546e-24	1.94225300026179e-23	44.8474171921603	stable
PSTK	-1.94216711633993	5.65555009823183	-10.5028277064276	1.439679749e-24	1.96497287032135e-23	44.8353497668981	stable
SYNGR1	-18.3236074603304	31.0044499017682	-10.4999279484859	1.48013964299751e-24	2.01901111560347e-23	44.8079722787284	down
BTG3	9.1660387452379	20.7954223968566	10.4971380352707	1.5201311368171e-24	2.0723474917909e-23	44.7816376010917	up
MAPK13	2.08714741177333	2.59790766208251	10.4951917855793	1.54866225456953e-24	2.11000698630489e-23	44.7632698009996	up
RP11.10C24.1	0.281359943182915	0.385	10.4871842568064	1.67174602464377e-24	2.27637224923845e-23	44.6877272662615	stable
AC104655.3	-0.993370580946977	1.60804518664047	-10.4847041121236	1.71180141779034e-24	2.32955150838591e-23	44.6643391347011	stable
RAP1GAP	-15.674885651756	26.8940962671906	-10.4840511478494	1.72250447623085e-24	2.34274702901041e-23	44.6581823244984	down
CDR2	2.25096778177915	5.1362278978389	10.4822108024774	1.753029069808e-24	2.38287029693353e-23	44.6408313386006	up
CTD.3092A11.2	1.18104571227859	1.93074656188605	10.4812568514534	1.76906220071275e-24	2.40326015602957e-23	44.631838343443	stable
CTA.384D8.35	0.32427888234	0.29385068762279	10.4800750597039	1.78912655275419e-24	2.42909941710285e-23	44.6206983828354	stable
PPP1R9A	-1.92647548798234	4.237278978389	-10.478944846153	1.80852637008268e-24	2.45400683138157e-23	44.6100455603629	stable
CXCR4	16.0449062247903	19.2552946954813	10.4773053243504	1.83703984852582e-24	2.49124442395363e-23	44.5945938976558	up
ZNF526	0.770029257711027	2.30221021611002	10.4765935344095	1.8495572545914e-24	2.50675869956881e-23	44.587886243245	stable
PTPN1	4.13189935810587	11.3285756385069	10.4736643217957	1.90196667995807e-24	2.57629025665333e-23	44.560286246629	up
LARGE	-3.67995869953718	9.91748526522593	-10.4727197085496	1.91917983792638e-24	2.59809389228533e-23	44.5513871162787	down
ARHGAP29	2.08478514109705	3.16481335952849	10.4719821899612	1.93272659059177e-24	2.61491165637565e-23	44.5444394579534	up
TMEM87B	1.16374294128772	2.81150294695481	10.4649509640656	2.06673476722529e-24	2.79459527995931e-23	44.4782228520671	stable
RP11.118K6.3	-1.87499067844695	2.90111984282908	-10.4616591809877	2.13260191440898e-24	2.88198485192865e-23	44.4472347668071	stable
NANP	0.616649065721776	1.40488212180747	10.4607685321432	2.15077860074173e-24	2.90486180022407e-23	44.4388517529055	stable
IMPA2	3.59008437645951	5.7936836935167	10.4605239080422	2.15579782713634e-24	2.90995192780104e-23	44.4365493890703	up
FAM134A	-16.8678340030184	73.9837622789784	-10.4601609477635	2.16326650931947e-24	2.91834057613759e-23	44.4331333434552	down
HLA.F	36.5835696337383	53.314862475442	10.4567959600916	2.23374201889257e-24	3.01166920751153e-23	44.4014678873808	up
ITGB2	49.5887698251871	57.863536345776	10.4567239962975	2.23527382680235e-24	3.01198941653257e-23	44.4007907779216	up
MANBA	2.25972822751539	6.98847740667976	10.4561318874791	2.24791697145302e-24	3.02727290756269e-23	44.3952197509975	up
MYT1	-4.88900720635178	6.62343811394892	-10.4532981012059	2.30941523190294e-24	3.10829391912165e-23	44.3685607699409	down
RP11.181E10.3	0.117521663443686	0.0944007858546169	10.4524871156039	2.32732026113629e-24	3.13058206918512e-23	44.360932454373	stable
CSF1R	19.3904265141251	34.7461787819253	10.4516539341351	2.34585875890225e-24	3.15369608194189e-23	44.3530958556331	up
RP11.9G1.3	-0.769736603403621	1.44002946954813	-10.4508760663062	2.36329871729262e-24	3.17530741628849e-23	44.3457799706268	stable
ADAM11	-4.76312652223084	6.04900785854617	-10.4500769143162	2.38134982708132e-24	3.19771447351468e-23	44.3382643635971	down
RALYL	-4.29013571254877	5.44615913555992	-10.4496722391283	2.39054266358207e-24	3.20820751581421e-23	44.3344587813251	down
BID	-12.2953084990176	32.9361493123772	-10.4496087514732	2.39198807745541e-24	3.20829709224581e-23	44.3338617515478	down
CD2	1.34059476526284	1.29555009823183	10.448394509017	2.41980001903009e-24	3.24373077435768e-23	44.3224437331114	stable
RP11.75C9.1	-1.51737236420061	3.07734774066798	-10.448091840184	2.42678238135289e-24	3.25121777757415e-23	44.3195977806301	stable
ARHGEF26.AS1	-5.3458629287818	10.0969449901768	-10.4474806503257	2.44094310323583e-24	3.268307649908e-23	44.3138510507005	down
PPP1R13B	-2.94784133674544	7.31048133595285	-10.4460151570242	2.47523207859835e-24	3.31231315129743e-23	44.3000728112309	down
PLAC8	2.00214025173983	2.02091355599214	10.4459253026815	2.47734993049539e-24	3.3132419673884e-23	44.2992280714878	up
KBTBD6	-2.41105343199126	6.34568762278978	-10.4458234259679	2.47975332232599e-24	3.31455138218542e-23	44.2982703139618	down
MTHFS	7.62702459114474	17.286394891945	10.4457435366567	2.48163962345066e-24	3.31516852338234e-23	44.297519268406	up
LRP10	10.422073321831	25.6108546168959	10.4438767979932	2.52612350798551e-24	3.37265749594555e-23	44.2799712316129	up
GFRA1	-3.10576291990413	3.87277013752456	-10.4431123245284	2.54456819916753e-24	3.3943422340465e-23	44.2727856260827	down
FAM20A	7.6323403466923	6.10031434184676	10.4430828245362	2.54528262576217e-24	3.3943422340465e-23	44.2725083518186	up
RAB3A	-32.8661497933047	33.7545088408644	-10.4424557840806	2.56051535750133e-24	3.41270062339138e-23	44.2666148662126	down
CTD.2306M10.1	0.261162279939941	0.317387033398821	10.4420952686058	2.56931429281155e-24	3.42243830984905e-23	44.2632265491939	stable
LINC00844	-78.9307767960877	117.078722986248	-10.4420360359585	2.57076282309146e-24	3.42243830984905e-23	44.2626698581438	down
JAKMIP1	-4.58266905205788	5.78686640471513	-10.4404072836904	2.61091283605813e-24	3.47390237895419e-23	44.2473632185929	down
RIN3	3.56803583490622	8.48055009823183	10.4401706908602	2.61679654735177e-24	3.47974128305274e-23	44.2451399335138	up
UACA	7.03986918946875	12.7970235756385	10.4399813876838	2.62151370656988e-24	3.48402315623003e-23	44.2433610629859	up
NDN	-11.5982995016925	30.7591748526523	-10.4372472525457	2.69059267164325e-24	3.57378893046862e-23	44.2176714577077	down
SFRP4	12.8270057936444	10.9762868369352	10.434398277162	2.76449459785907e-24	3.66985475109974e-23	44.1909085942731	up
PHF13	2.01752340037903	6.12338899803536	10.4324868368031	2.81520221074047e-24	3.73503823524181e-23	44.1729560990638	up
ARNT2	-13.0821021549578	35.1032023575639	-10.4318768780559	2.83157687508367e-24	3.75462253333744e-23	44.167227845325	down
HAS2	2.68208246969048	2.68972495088409	10.4289174064015	2.91237665620723e-24	3.85956248101358e-23	44.139438642125	up
AHR	4.57838669584718	4.82321218074656	10.4282505438546	2.93089683762456e-24	3.88189529358914e-23	44.1331777330801	up
TUBG2	-12.304536566349	38.8968958742633	-10.4257888544486	3.00028047900344e-24	3.97153168526104e-23	44.1100686975132	down
INPPL1	27.0840732291944	66.9151080550098	10.4255701025814	3.00652434841883e-24	3.97753428721174e-23	44.1080153836386	up
SYBU	-12.0563644785141	26.4863064833006	-10.42240680984	3.09826899439133e-24	4.09658055502731e-23	44.0783270257531	down
ECM2	5.23165564677684	6.20040275049116	10.4222860596949	3.10182559421446e-24	4.09895419664762e-23	44.0771938968788	up
RAB36	2.04790564195201	2.9344695481336	10.4180572671588	3.22896896779518e-24	4.26454806183664e-23	44.0375172498869	up
KCNMB1	1.27269170941458	1.80501964636542	10.4172882239261	3.25264053365622e-24	4.29337480764118e-23	44.0303030966191	stable
EVC	1.57414274520702	1.93157170923379	10.4113667526493	3.44076600798404e-24	4.5391193748184e-23	43.9747700152298	stable
AP5S1	2.0429156582792	8.11200392927308	10.4103408427198	3.47443899412262e-24	4.58094446641515e-23	43.9651513558287	up
ANK1	-2.47277562269132	4.16166011787819	-10.4102616258285	3.47705264965151e-24	4.58179457587997e-23	43.9644086710574	down
C7orf49	7.73916271996361	21.3182514734774	10.408431986799	3.53796486333147e-24	4.65942163749782e-23	43.9472564634246	up
TXLNB	1.10764351910822	1.15546168958743	10.4080512042302	3.55077430758512e-24	4.67364643166365e-23	43.9436870695283	stable
ZDHHC11B	-3.47909961131245	6.19890962671906	-10.4069625942988	3.58764924006697e-24	4.71951302801575e-23	43.9334831979906	down
BMP1	6.95367770971565	15.2218271119843	10.4042702489309	3.68048780847312e-24	4.83890575090271e-23	43.9082507247234	up
RP11.10C24.3	0.285408816683843	0.412711198428291	10.4041634311138	3.68421989078442e-24	4.84107741831983e-23	43.9072497441978	stable
GPHN	-7.80084631210027	18.3026326129666	-10.4040339427086	3.68874908950146e-24	4.84429345721155e-23	43.9060363306689	down
RNF213	7.1960874566249	22.0854911591356	10.3986563418505	3.8818033103641e-24	5.09494894729176e-23	43.8556545197425	up
PARK2	-0.713211632063054	1.822721021611	-10.3974185322593	3.9276404135243e-24	5.15220518957858e-23	43.8440606716592	stable
SAMHD1	6.99718469798553	15.7230058939096	10.3969460556068	3.94527784564193e-24	5.17242595751737e-23	43.8396355492039	up
CALR	192.183976578392	394.048447937132	10.3966277543372	3.95720422165197e-24	5.1851407343504e-23	43.8366544942348	up
DPP6	-12.6732168814676	32.5555500982318	-10.3957084997046	3.99184877637103e-24	5.22759217078955e-23	43.828045615662	down
OSTF1	7.34452452359725	17.0713163064833	10.3941797780207	4.05013016134315e-24	5.30066494239185e-23	43.8137303993067	up
DERL1	6.7978511793791	20.3157072691552	10.3941257952422	4.05220357204895e-24	5.30066494239185e-23	43.8132249262138	up
RP11.153M7.3	0.397966666280681	0.332976424361493	10.3919150044068	4.1380279233039e-24	5.40989032602275e-23	43.792525787433	stable
TLX1NB	-0.511152823291918	0.431807465618861	-10.3905320031552	4.19263123332986e-24	5.47819884507688e-23	43.7795788637985	stable
HOXD11	2.60727640817209	1.86830058939096	10.3901962806054	4.20599359409204e-24	5.49257446285723e-23	43.776436217275	up
RP5.991G20.4	0.442455987988126	1.17415520628684	10.3881556334826	4.28812863791058e-24	5.59669329965323e-23	43.7573358004883	stable
MYO5B	2.08004002671021	1.9935068762279	10.3873150570877	4.32242229855823e-24	5.63828975951505e-23	43.749468902694	up
C9orf129	-0.666066883590594	0.921797642436149	-10.3852038326339	4.4097600400422e-24	5.7489930471609e-23	43.7297123617357	stable
CCNYL1	1.67572887597123	4.68570726915521	10.3847593882639	4.42836779786994e-24	5.77001943024812e-23	43.7255537270431	stable
EFNA1	8.28226974991991	18.5925540275049	10.3808688258806	4.59461669693013e-24	5.98328624254398e-23	43.6891561432696	up
LILRA6	1.3694173160875	1.04816306483301	10.3803570996376	4.6169391732925e-24	6.00899281329361e-23	43.6843695832119	stable
MAF	4.02791243529916	10.5814440078585	10.3747121328482	4.8704373505104e-24	6.33537996555213e-23	43.6315806124559	up
LYST	3.12893591480526	6.32344793713163	10.3744986082164	4.88029239762884e-24	6.34465275895088e-23	43.6295842896517	up
TOE1	1.50630144706013	5.03889980353635	10.3743925866059	4.88519308119963e-24	6.34747784436609e-23	43.6285930657149	stable
SUSD4	-5.93843926709048	14.3277701375246	-10.3738702653907	4.90940792055693e-24	6.37538123433484e-23	43.6237098666672	down
HR	-5.96416100232751	10.6872298624754	-10.3731763291882	4.94176309688464e-24	6.41381868530968e-23	43.6172225403637	down
GRAP	1.94117397530464	3.73307465618861	10.3710086719561	5.04419986765371e-24	6.5431201293294e-23	43.5969602554299	stable
CYB5R1	9.87968353037899	29.1928192534381	10.3680974220916	5.18509768709155e-24	6.72213973684164e-23	43.5697525833447	up
RP5.1021I20.2	0.148351802745902	0.112475442043222	10.3645303480768	5.36306775305143e-24	6.94899497111691e-23	43.5364241879677	stable
PAXIP1.AS2	1.31566858501527	2.16374263261297	10.3643585873601	5.37178856954177e-24	6.95642135791912e-23	43.5348196025468	stable
HSPA12A	-4.80780038366972	7.65184675834971	-10.3640760703352	5.38616342881814e-24	6.97115734994588e-23	43.5321803804925	down
GRIK4	-2.68041396959205	6.4600884086444	-10.3633659700322	5.42246302169008e-24	7.01423774195386e-23	43.5255470108274	down
OPHN1	-6.38740470979671	10.2327996070727	-10.3628839209852	5.44724304416362e-24	7.04237738226287e-23	43.5210441808768	down
LPPR1	-23.500279337803	31.2481237721022	-10.3625964176425	5.46207576853908e-24	7.05763271569534e-23	43.5183586868825	down
SMPD3	-3.1934163974417	5.5690373280943	-10.3613532709076	5.52667404968817e-24	7.13713828026045e-23	43.5067474693718	down
ENPEP	1.76366284926875	1.7526326129666	10.3597011963849	5.61369577460013e-24	7.24549719194229e-23	43.4913185337896	stable
EGF	0.628273949443602	0.949125736738703	10.3588653005003	5.65824237238203e-24	7.29894447049347e-23	43.4835127525863	stable
ADM	18.2206701868557	14.7569842829077	10.3547834235857	5.88086153048673e-24	7.58191294603639e-23	43.4454025933376	up
NIP7	2.56805922563561	8.59049115913556	10.3542635146352	5.90983322482194e-24	7.61504590115346e-23	43.4405493713556	up
HOXA1	0.321806142575374	0.291699410609037	10.352989114172	5.98144882690906e-24	7.70306008029888e-23	43.4286539901854	stable
SLC35F5	4.37685209416505	10.0833300589391	10.3493286409343	6.19197349713572e-24	7.96976854269056e-23	43.3944933504284	up
RP11.428J1.5	0.395781987594421	0.714980353634578	10.3491438644496	6.20279325314629e-24	7.97928147009217e-23	43.3927692195236	stable
EFEMP2	40.2758366817587	48.2960903732809	10.3485142261709	6.23980331873308e-24	8.0224565210076e-23	43.3868943146031	up
TRIM67	-5.3986870312687	3.87768172888016	-10.3481886251577	6.25902794636535e-24	8.04272994698333e-23	43.3838563741259	down
PSMD9	9.39781508972236	35.2085068762279	10.347303076707	6.3116115291624e-24	8.10582295227032e-23	43.3755943722325	up
RP1.193H18.2	-0.776429787283315	1.87583497053045	-10.3467670072469	6.34365583399573e-24	8.14248289646523e-23	43.3705932219467	stable
HAMP	32.523504942546	22.9946070726916	10.3462206858834	6.3764789904977e-24	8.18010157595767e-23	43.3654966441921	up
FCHSD2	-10.2561269815538	21.3554911591356	-10.345560573329	6.4163635688118e-24	8.22673259558234e-23	43.3593388100414	down
RPS6KA5	-1.27636428552129	2.41765225933202	-10.3444240604123	6.48561328121204e-24	8.31094199708619e-23	43.3487376381553	stable
ERGIC1	13.1324991411819	37.9647151277014	10.3419446690023	6.63927020021799e-24	8.50117888955054e-23	43.3256136250953	up
TMEM106C	15.9382026192985	33.2349705304519	10.3419111065267	6.64137476739413e-24	8.50117888955054e-23	43.3253006358385	up
RP11.479G22.8	0.407017334614805	0.619656188605108	10.3412369369701	6.68378963567445e-24	8.55076792808027e-23	43.3190137936051	stable
GPR61	-1.0892039818278	1.50593320235756	-10.3370390145352	6.95401041743236e-24	8.89158112220156e-23	43.2798743111592	stable
TNFAIP6	4.21774680886377	3.55749508840864	10.3356697936775	7.04446958812464e-24	9.0022982858456e-23	43.2671111109506	up
YKT6	23.685452471659	68.0697937131631	10.3335837471013	7.18453511633052e-24	9.17625228826167e-23	43.2476686449753	up
KCNN1	-6.79743836774395	8.64432220039293	-10.3307951981861	7.37609251992978e-24	9.41574596990048e-23	43.2216836440377	down
CPNE5	-11.3201280314347	18.4934479371316	-10.3295586566901	7.46264897535085e-24	9.52101449042706e-23	43.2101627890347	down
UBD	6.39360244251708	5.05834970530452	10.3290756401115	7.4967325326057e-24	9.55925823376807e-23	43.2056628274859	up
CDH11	12.9014329330663	19.4269941060904	10.323108600016	7.93074460568736e-24	1.01071389769414e-22	43.1500857161779	up
PELI3	-4.74948115811129	9.7053536345776	-10.3190665681195	8.23880860482749e-24	1.04939964446054e-22	43.1124529320546	down
TSPYL1	-13.3485832397318	31.0340078585462	-10.3176106091966	8.35265811333999e-24	1.06331896583991e-22	43.0989003487958	down
IFNAR2	3.2743965693597	11.3105304518664	10.3174769540132	8.36318722315214e-24	1.06407725461987e-22	43.0976563164171	up
P4HA1	8.37375957726854	15.7719548133595	10.3160331943828	8.47776651305983e-24	1.07806614494762e-22	43.0842189582692	up
LILRB2	2.3152512573482	2.37867387033399	10.3129345509062	8.72896358202956e-24	1.10900990511299e-22	43.0553844075347	up
C19orf35	0.305895235779324	0.549567779960707	10.312914226799	8.73063532365176e-24	1.10900990511299e-22	43.0551953038971	stable
CADM2	-10.5919860890778	17.70557956778	-10.3125421028465	8.76130024946338e-24	1.11229797111436e-22	43.0517329668617	down
TARSL2	-2.82611158072697	8.7253536345776	-10.3097173789292	8.99758163259998e-24	1.14167242187696e-22	43.025454307279	down
PTGDR2	-0.683477383171799	0.971345776031434	-10.3076798851739	9.17192621112386e-24	1.16316018996765e-22	43.0065029397736	stable
PRKCD	2.75410746612012	6.42976424361493	10.300827120147	9.78325806412031e-24	1.24001197391146e-22	42.9427854892085	up
SLC16A4	3.06943997344419	4.52520628683694	10.2993058168958	9.92436111177522e-24	1.25721179875951e-22	42.9286449699615	up
KCTD4	-2.30858134840221	2.89505893909627	-10.2952463997717	1.03108337901399e-23	1.30545926621516e-22	42.8909209554336	down
NLN	2.53935768130711	6.86077603143418	10.2921793463939	1.0612695103761e-23	1.34294740489191e-22	42.862426933129	up
GUSB	16.395360800071	34.0999508840864	10.2912920636601	1.07016452268399e-23	1.35346731561844e-22	42.8541850425026	up
ABLIM2	-5.96109955727446	8.79429273084479	-10.285491829723	1.13016131480668e-23	1.4285705571356e-22	42.8003213724655	down
TRIM17	-1.59942823948092	2.45839882121807	-10.2810285880694	1.17858913931825e-23	1.4889765396892e-22	42.7588903944793	stable
SLC30A6	1.28026397557483	4.24857563850688	10.2786475964147	1.20525987883704e-23	1.52184496149847e-22	42.7367943031293	stable
CSRNP3	-1.29708275917971	2.43126719056974	-10.2730243109703	1.27064909583911e-23	1.60353986492798e-22	42.6846255359021	stable
FAM181A.AS1	1.69922590581178	2.12065815324165	10.271790157646	1.28546443798702e-23	1.62135734072607e-22	42.6731790542453	stable
SAMD9	1.8919554032199	2.36010805500982	10.2709579657155	1.29555103130843e-23	1.63319436888291e-22	42.6654612995963	stable
RNF165	-2.59319488028655	5.21354616895874	-10.2703902285193	1.30247729975851e-23	1.64103677545643e-22	42.6601963913253	down
PDLIM7	33.2840890160068	60.3074361493124	10.2630890572848	1.39489175128513e-23	1.75652196667512e-22	42.5925100558262	up
GPN1	5.65893066540063	18.0628094302554	10.2608719711269	1.42422069378644e-23	1.79248457355891e-22	42.5719640378847	up
GPN2	2.43979627678259	9.51428290766208	10.2605883846699	1.42801599168656e-23	1.79628973743449e-22	42.5693362661429	up
FEM1C	3.18150055774924	6.63469548133595	10.2583900012394	1.45777969595847e-23	1.83203578275878e-22	42.5489675823981	up
ACPP	0.54056207227967	0.495461689587426	10.2583733156596	1.45800793677506e-23	1.83203578275878e-22	42.5488129990261	stable
SATB1	-8.879902229839	17.0323870333988	-10.2579151781037	1.46428863101358e-23	1.83893474000632e-22	42.5445686683645	down
PTPN9	4.08807860211443	11.2549705304519	10.2566189685514	1.48220433645584e-23	1.86043026503041e-22	42.532561008071	up
RP11.508N22.12	-0.163038787696323	0.353634577603143	-10.2477379266684	1.61094053120935e-23	2.02092706748102e-22	42.4503230795893	stable
MYO1E	9.20155752922878	18.5201178781925	10.2459763573685	1.63776359141403e-23	2.05346964093728e-22	42.4340179247197	up
NAMPTL	3.6643196424229	2.52247544204322	10.2403766449	1.72600584811706e-23	2.16294464682456e-22	42.3822018839375	up
NCF1B	3.2873284390355	3.82358546168959	10.2395986252201	1.73863352729789e-23	2.17759638394775e-22	42.3750044238651	up
IL13RA2	7.5458586057427	6.48818271119843	10.2380274210238	1.76441502785152e-23	2.20869833852247e-22	42.3604705680265	up
PKM	143.493778374769	449.506385068762	10.2371186264919	1.7794999060137e-23	2.22638399531423e-22	42.3520649200188	up
ACCS	4.33120535593665	8.58987229862475	10.2346007550087	1.82196482030652e-23	2.27828819631128e-22	42.3287797180601	up
LINC00346	0.681963779108141	0.591051080550098	10.2339952254482	1.83232631255019e-23	2.29001426527151e-22	42.3231804924255	stable
MYH15	-0.402391219598807	0.709007858546169	-10.2329404877222	1.850514139978e-23	2.31150373330263e-22	42.313428160354	stable
IKBKB	5.4703333371932	20.1066699410609	10.231345434773	1.8783597665893e-23	2.34502736739804e-22	42.298681508672	up
HEBP2	7.83160423349042	17.6187524557957	10.2306412229421	1.89078538681019e-23	2.35927435584235e-22	42.2921714936803	up
RP11.6I2.3	0.152032137163855	0.163290766208251	10.2264167367618	1.96705505292035e-23	2.4531263738751e-22	42.2531263022211	stable
MAFK	5.95575593356415	13.4932416502947	10.2239661662979	2.01268823960182e-23	2.50869137781328e-22	42.2304826912319	up
SMARCAL1	1.56494663748616	7.15638506876228	10.2217937251636	2.05401919885093e-23	2.55883730066703e-22	42.2104127218589	stable
AC004158.3	-2.67546540217773	5.02478388998035	-10.221480467279	2.06004799467863e-23	2.56497468615123e-22	42.2075189933219	down
TBL2	5.5110620394709	17.5968172888016	10.2202225687079	2.08443406506804e-23	2.59395000685553e-22	42.1958998456969	up
TPTE2P1	-2.01195868409778	2.40721021611002	-10.2196089687842	2.0964331963316e-23	2.60748780929089e-22	42.1902324749726	down
LRP11	-3.15345244849987	8.25937131630648	-10.2156505077853	2.17550539306936e-23	2.70439027789087e-22	42.1536777333833	down
NGRN	-60.7883665859955	192.807278978389	-10.2141060149077	2.20715330073595e-23	2.74226718961166e-22	42.1394181062588	down
PACSIN1	-21.5475103540646	19.0166404715128	-10.2132707170186	2.22445902098976e-23	2.76229380349267e-22	42.1317068966214	down
ISG20	11.7738828610799	11.9959626719057	10.2130542000012	2.22896674226795e-23	2.76641520316359e-22	42.1297081627146	up
TRADD	4.77068655264653	11.2704911591356	10.212281326494	2.24513139018077e-23	2.78499214183884e-22	42.1225738151962	up
RP11.91J19.4	-1.08060588164908	3.20252455795678	-10.2113970963375	2.26376768370573e-23	2.80661362639936e-22	42.1144120797821	stable
ZSCAN22	0.386416856764591	0.930785854616896	10.2090102029009	2.31484401038405e-23	2.86840974257973e-22	42.0923831370426	stable
ZFP36	54.2108460805089	56.8161591355599	10.208863030483	2.31803044367237e-23	2.87082950796699e-22	42.0910250011696	up
RP11.434H6.6	0.340645908359291	0.486522593320236	10.2087809372031	2.31980973649704e-23	2.87150491372461e-22	42.0902674352347	stable
E2F4	6.8368659124507	29.1052554027505	10.205756646411	2.38631088886651e-23	2.95225096729466e-22	42.0623623959826	up
CALU	33.5445938852156	39.3311689587426	10.2024710432209	2.46070178614957e-23	3.0426669110248e-22	42.0320538565152	up
AC005789.11	3.79061657345114	4.81101178781925	10.2023727592059	2.46296215117332e-23	3.043844515133e-22	42.0311473431541	up
RHBDL3	-11.8031733808867	17.0918762278978	-10.2017536656174	2.47724765801344e-23	3.0598742170717e-22	42.0254373550152	down
GDNF.AS1	-2.12601983194186	2.95815324165029	-10.2007048101507	2.50163762415009e-23	3.08836122820141e-22	42.0157642552802	down
SPRY1	12.0540926056732	13.4271021611002	10.1998074763034	2.52269303154864e-23	3.11270358097394e-22	42.0074892102261	up
CREG1	14.9194814668998	31.7097053045187	10.1991995550879	2.53705730425262e-23	3.12876844341615e-22	42.0018834108904	up
MRPL17	8.23353377567286	23.9084970530452	10.1972214029166	2.58436178197061e-23	3.18541753327532e-22	41.983644237583	up
C5orf15	6.84068029967926	18.2456286836935	10.1936030579373	2.67316316293891e-23	3.29312757886455e-22	41.9502894287633	up
CORO6	-10.1342335676266	11.2411886051081	-10.190783042275	2.7444642404705e-23	3.37917604973487e-22	41.924300498407	down
NELL1	-1.95317268611262	2.11261296660118	-10.188427573412	2.80546283962991e-23	3.45245508942505e-22	41.9025972617289	stable
SERPINE1	37.6474854965898	23.9885658153242	10.1870649420174	2.84136218031041e-23	3.49478537515876e-22	41.8900438713157	up
CRTAP	17.6916236099693	42.5468467583497	10.1862553394492	2.86290698446554e-23	3.51942464001572e-22	41.882585966522	up
GEMIN7	4.43080964346506	13.2793222003929	10.1783224336829	3.08277400073116e-23	3.78771033637882e-22	41.8095350764773	up
ALOX12B	-0.27860863758651	0.325098231827112	-10.1779429310123	3.09370193731601e-23	3.79913128143962e-22	41.8060415527169	stable
OASL	2.26095508285182	2.22709233791749	10.1771466433319	3.11675638368975e-23	3.82542393485465e-22	41.798711646205	up
RP11.21A7A.2	-1.22168482729073	1.49300589390963	-10.176509555736	3.13532421235065e-23	3.84618501558313e-22	41.7928475284148	stable
C8orf58	1.80558741223652	6.63995088408644	10.1760233345269	3.14956882452805e-23	3.86162360988368e-22	41.788372272069	stable
STXBP6	-3.27175503807747	5.15559921414538	-10.1750004589691	3.17974540985369e-23	3.89656953305451e-22	41.7789581333025	down
VAV3	1.56161616044651	1.7000884086444	10.1733501400122	3.22903820039398e-23	3.95489199796675e-22	41.7637708804215	stable
OST4	80.8022479031331	241.002298624754	10.1717468077433	3.27765303223862e-23	4.01232318323118e-22	41.7490179494181	up
GPR4	1.46160735997406	2.24916502946955	10.1696204473037	3.34324783810744e-23	4.09046900318603e-22	41.7294553387061	stable
CHGA	-47.1129071665953	43.7526227897839	-10.1688765829155	3.36650084596213e-23	4.11675466034602e-22	41.722612539748	down
MAFB	10.9268233382354	17.7093025540275	10.166187033002	3.45192156290874e-23	4.21811527815109e-22	41.6978748068186	up
PTGFRN	13.2130652277122	22.0115913555992	10.1661530560321	3.4530143117519e-23	4.21811527815109e-22	41.6975623301841	up
ZNF761	1.03453058357168	2.64198428290766	10.1649672201264	3.49136817456887e-23	4.26272973716643e-22	41.6866570639452	stable
GPR98	-9.6871428185443	12.9251080550098	-10.1621290970752	3.58488637943665e-23	4.37461410256268e-22	41.6605611288703	down
OSCAR	4.57243201828027	4.81549115913556	10.1597957625323	3.66362860086377e-23	4.46835960014155e-22	41.6391110635685	up
MRVI1	-5.69206398097861	11.2310412573674	-10.1594069330912	3.67691597811788e-23	4.48221643409016e-22	41.6355369911793	down
TAGLN3	-65.6001898663331	82.5772200392927	-10.1585051850578	3.70791539778733e-23	4.51763870271775e-22	41.6272486631847	down
RBFOX3	-12.9568979106598	11.7601964636542	-10.158278382653	3.71575289046332e-23	4.52481870821412e-22	41.6251641256339	down
TNK2	-116.758369249296	166.229400785855	-10.154905900327	3.83425086739381e-23	4.66667635643941e-22	41.5941721655018	down
RP11.626G11.3	4.30034009194178	6.17232809430255	10.1547847423703	3.83857697722213e-23	4.66949946873686e-22	41.5930589213441	up
C8orf48	0.679395816687704	1.15928290766208	10.1533311910204	3.89085688150712e-23	4.73062332756281e-22	41.5797039974381	stable
SLC8A3	-2.8586749113198	4.44923379174853	-10.1531164209407	3.89864115344679e-23	4.73761244291698e-22	41.5777308672671	down
C11orf63	0.960893981326015	1.01437131630648	10.1518845647632	3.94358860099225e-23	4.78973122827195e-22	41.5664142469168	stable
FASN	-28.3299908521405	70.2443222003929	-10.1508326240944	3.98237784152073e-23	4.83432001825921e-22	41.5567513317076	down
FBXO42	2.66157980059983	8.59830058939096	10.1496013770198	4.02825957916462e-23	4.88746760514807e-22	41.5454423807318	up
POM121L9P	1.83101645456756	1.86574656188605	10.149380213897	4.03655645450984e-23	4.89498203506506e-22	41.5434111255163	stable
AC005330.2	-0.848356009989311	1.76586444007859	-10.1485286505782	4.06866115258143e-23	4.93134446258972e-22	41.5355903464745	stable
GIMAP1	1.0131289925389	2.47367387033399	10.1448687798053	4.20954866060197e-23	5.09944856225239e-22	41.5019840914211	stable
HEATR3	1.73238346128757	5.65989194499018	10.144571194555	4.22121468042689e-23	5.11092023039616e-22	41.4992519906516	stable
FAM171A2	-10.0483843799334	20.1228290766208	-10.1442345903415	4.23444897362903e-23	5.12427779850864e-22	41.4961617393963	down
EPHA1	1.05560262007048	1.66335952848723	10.1400311930544	4.40322006293629e-23	5.32574501479159e-22	41.4575787892262	stable
DLGAP1.AS2	1.75626813649996	3.1816699410609	10.1360960517605	4.56725819158654e-23	5.52128131825508e-22	41.4214699776167	stable
ACADSB	-1.90637517031616	4.85750491159136	-10.1332752164587	4.68856062876696e-23	5.66497894039646e-22	41.3955930595354	stable
TMEM196	-1.21006681411318	1.41137524557957	-10.1326138768069	4.71745886581471e-23	5.69693748138941e-22	41.3895271138183	stable
AC053503.11	-1.76064590835929	1.70626719056974	-10.1301925358371	4.82477805712736e-23	5.82351712486571e-22	41.3673208235028	stable
VRK3	4.00232737757502	15.8907956777996	10.1285809827983	4.89754381535559e-23	5.90828108486987e-22	41.3525435557448	up
INHBA.AS1	-0.618273447662279	0.578418467583497	-10.1285047931418	4.90101078235544e-23	5.90940009928463e-22	41.351844975926	stable
MT.RNR2	-4676.77177163547	8330.14021611002	-10.1274224165867	4.95052736124936e-23	5.96601357968068e-22	41.3419211730212	down
ERO1L	6.11982024649042	9.73260314341847	10.1257130495073	5.0297396328814e-23	6.05833700811507e-22	41.3262505505418	up
DRAM1	2.02307676868267	4.9475442043222	10.1242838854583	5.09693088893876e-23	6.13609305310366e-22	41.3131503460127	up
RPAP2	1.44783516097531	4.27167976424361	10.1232592931712	5.14564844627511e-23	6.19154007204075e-22	41.3037595127287	stable
CD302	2.75655936266052	4.01926326129666	10.1197525428036	5.31590882851767e-23	6.39310151671497e-22	41.2716244928723	up
TAGLN	158.343307009113	149.042229862475	10.1178663142192	5.40978753834589e-23	6.50264286182062e-22	41.2543433045994	up
FYB	5.38723827279147	5.7579862475442	10.1140599587884	5.60426632006983e-23	6.7329314163317e-22	41.2194783671227	up
CMAHP	1.32556575844246	2.20563850687623	10.1125060050587	5.68564111064857e-23	6.82716998379271e-22	41.2052477513525	stable
CNIH4	12.4903761815985	24.6333300589391	10.1122902050094	5.69703401181479e-23	6.83732225316875e-22	41.2032716640592	up
P2RY8	0.178512218375232	0.197829076620825	10.1117973369688	5.72313933291637e-23	6.86511213486066e-22	41.1987585862637	stable
CD59	46.3091583197272	133.111915520629	10.1094600092615	5.84856249226636e-23	7.0119473342365e-22	41.1773586664849	up
RP13.238F13.5	-0.543201442042327	0.518683693516699	-10.1044924067997	6.12425112300482e-23	7.33869453570779e-22	41.1318901020286	stable
HS3ST4	-1.84022634197555	2.07481335952849	-10.1042191523008	6.1397844008901e-23	7.35352150247625e-22	41.1293895276998	stable
LINC00882	-2.97623177665328	6.8003536345776	-10.104153270054	6.14353534805117e-23	7.35422896525199e-22	41.1287866421192	down
CHRM1	-5.82262941133331	5.78184675834971	-10.1039249493359	6.15655217441487e-23	7.36602188436034e-22	41.1266973139813	down
LY75	0.612089764818951	0.822220039292731	10.1031097093286	6.20325346616728e-23	7.41808383407908e-22	41.1192374913939	stable
GCSH	-16.1238267387687	53.4097249508841	-10.1030301588315	6.20782930818658e-23	7.4197429805244e-22	41.1185095939296	down
CD2AP	1.11312339574721	2.6902652259332	10.1028311735998	6.21928984270124e-23	7.42962494504623e-22	41.1166888735054	stable
PTBP3	1.6895060155861	4.03382121807466	10.0997587435234	6.39893203015134e-23	7.64030514487695e-22	41.0885797701513	stable
SPAG4	3.92695225743698	3.49945972495088	10.0987264240119	6.46043803615472e-23	7.70978736099264e-22	41.0791368343115	up
KIAA1467	-2.46875419276894	6.26837917485265	-10.0986545233577	6.46474367423311e-23	7.71097129897892e-22	41.0784791668571	down
PSMA5	15.180787372094	47.9478683693517	10.0982927641444	6.48645016334973e-23	7.73289865529261e-22	41.0751702527635	up
RP11.422J8.1	0.936350197045668	1.64872298624754	10.0980715646799	6.49975828801968e-23	7.74479647314419e-22	41.0731470485409	stable
MLEC	11.6675281866009	36.2100392927308	10.0976635395235	6.5243775540166e-23	7.77015302249336e-22	41.0694151353024	up
SEPT5	-64.171488823786	95.8616208251473	-10.0961272846346	6.61790370369485e-23	7.87750573343647e-22	41.0553652195647	down
CMTM4	-6.36257861562392	16.4793713163065	-10.0949770434178	6.68879867685168e-23	7.95782382459179e-22	41.0448467594593	down
TMEM170B	-2.27910103945931	5.35387033398821	-10.0939680744047	6.75160597050393e-23	8.02844264382202e-22	41.035620978866	down
EPHB4	4.12929939747643	7.25023575638507	10.0910794787073	6.93466965573593e-23	8.24191509492496e-22	41.0092124904085	up
SF3A3	11.3778213426896	28.8404125736739	10.0891237692511	7.06139726138624e-23	8.38824786471257e-22	40.9913362599638	up
DUSP14	3.71609822562405	9.98119842829077	10.0885376477694	7.09982247265464e-23	8.42959024291562e-22	40.9859793475648	up
FDFT1	-16.2041799156235	52.3099410609037	-10.0843974200601	7.37721742125074e-23	8.75447356501408e-22	40.94814659085	down
MICA	1.86877881865237	2.82093320235756	10.0834958282406	7.43903424985637e-23	8.82333160185564e-22	40.9399096679671	stable
SVIL	2.48101321228824	2.86905697445972	10.0833127158296	7.45165178847182e-23	8.8337946393035e-22	40.9382368305796	up
C1RL.AS1	0.825070654670233	0.766119842829077	10.0816090129274	7.57006886136787e-23	8.9696065413896e-22	40.9226737131563	stable
C19orf38	1.24034372020673	2.75380157170923	10.0783495793724	7.80184106688317e-23	9.2395238405821e-22	40.8929051773094	stable
PABPC4	13.032061742262	45.8192534381139	10.0780877496191	7.82076170688981e-23	9.25722002446759e-22	40.8905142172508	up
VEGFA	222.026850511624	172.028025540275	10.076789569358	7.91524632711719e-23	9.36429574368806e-22	40.878660328552	up
PVT1	3.99337586895016	4.79923379174853	10.0752698323908	8.02729508460742e-23	9.49203170294204e-22	40.8647849569114	up
HSPB11	6.33059561443123	18.0958546168959	10.074560605381	8.08012250787887e-23	9.54964605794053e-22	40.8583102191176	up
RFC2	8.16952693600749	20.4687524557957	10.0723726628444	8.24527484242724e-23	9.7398878608185e-22	40.8383382094096	up
CAMKV	-14.6088619213593	16.181021611002	-10.0719615483613	8.27667838873138e-23	9.77202347966352e-22	40.8345858639262	down
RP11.686F15.3	-0.502963636293457	0.501365422396857	-10.0710028816917	8.35036886256211e-23	9.85402808319893e-22	40.8258363582094	stable
CUL7	1.82375239793574	4.17390962671906	10.069552098709	8.46312594189294e-23	9.98202756177347e-22	40.8125967279083	stable
DYNC1I1	-6.24018797500357	8.65333988212181	-10.0685773093978	8.53973460063295e-23	1.00672828719012e-21	40.8037018214144	down
TMEM119	6.07330291766539	11.0808644400786	10.0651870846056	8.81156480200667e-23	1.0382477190253e-21	40.7727716644154	up
RASSF3	1.88039798978681	3.98444990176817	10.0649215807492	8.8332117381303e-23	1.04027161112364e-21	40.7703497434954	stable
KIAA1549L	-2.07659452595175	3.79742632612967	-10.0647783830366	8.84490874406033e-23	1.04065815414754e-21	40.769043518491	down
FRY	-4.39257741906847	9.1281532416503	-10.064771910719	8.84543779340743e-23	1.04065815414754e-21	40.7689844794773	down
SLC47A2	6.18070535014687	4.56261296660118	10.0642552450572	8.88777157906422e-23	1.04499058043291e-21	40.7642716726665	up
HUS1	2.46103409411102	6.68425343811395	10.0642129761756	8.8912438195916e-23	1.04499058043291e-21	40.7638861224676	up
TRIM14	3.96651474272127	8.11620825147348	10.0588400958246	9.34373607413493e-23	1.09761777981421e-21	40.7148888674756	up
HPS1	5.3044044434666	13.0225442043222	10.056465418018	9.55093170387463e-23	1.12139117901547e-21	40.69324013622	up
RAI14	3.45291446172374	6.5365815324165	10.0561543325823	9.57840982567109e-23	1.1240503028401e-21	40.6904044381629	up
CCR2	0.438955214086932	0.396188605108055	10.0550395773561	9.67752113339326e-23	1.13510884221368e-21	40.6802434807837	stable
PPM1K	-4.45972664497428	11.5885461689587	-10.0539826220377	9.77243227983251e-23	1.14566383669513e-21	40.6706102189891	down
SLAMF6	0.308077598551782	0.307269155206287	10.0533118279093	9.83314547915724e-23	1.15220104957436e-21	40.6644969226236	stable
LRRC41	5.631219290018	20.9415913555992	10.0518234279721	9.96919834377506e-23	1.16755518197277e-21	40.6509335506134	up
FAM217B	-2.93368967527029	6.60375245579568	-10.0448953745228	1.06274509894406e-22	1.24402118699835e-21	40.5878217709687	down
KIF5C	-19.9745443246603	41.5534774066798	-10.0433036207096	1.07846729344169e-22	1.26153157843053e-21	40.5733265662353	down
P4HA2	6.95108859528248	8.6373673870334	10.0432713791813	1.07878812301868e-22	1.26153157843053e-21	40.5730329802428	up
IL1RAP	7.37380199708965	7.32681728880157	10.0426957547311	1.08453200747165e-22	1.26761146890371e-21	40.5677915696357	up
MICU3	-2.37788800240855	4.27592337917485	-10.0422695040962	1.08880488927963e-22	1.27178634755981e-21	40.5639104569357	down
AC083799.1	0.960470477888813	2.27048133595285	10.0422304776742	1.08919693639581e-22	1.27178634755981e-21	40.5635551188861	stable
COL8A1	7.1954730060947	4.47980353634578	10.0399996355196	1.11184145695978e-22	1.29757585480998e-21	40.5432450389569	up
PSEN2	2.81897026752663	9.87842829076621	10.0395711095829	1.11624441366039e-22	1.30206134086672e-21	40.539344067151	up
DDN	-20.1942691941006	15.7789194499018	-10.0384479885143	1.12786628430299e-22	1.31495873256588e-21	40.5291206803554	down
NEDD9	4.02144049838465	6.69540275049116	10.0370327270844	1.14268212755308e-22	1.33156513722022e-21	40.5162393734828	up
LINC00086	-3.22991218826835	5.32001964636542	-10.0353119817056	1.16095608235814e-22	1.35163901097911e-21	40.5005796421009	down
YTHDF2	5.85668040775523	19.3685756385069	10.0353013237255	1.16107016584901e-22	1.35163901097911e-21	40.5004826554586	up
[truncated: 21,272 more rows]
